# Supplementary material for: Description of Gut Mycobiota Composition and Diversity of Caprinae Animals
Source: Microbiol Spectr. 2023 Jan 10;11(1):e02424-22. doi: 10.1128/spectrum.02424-22 (PMC9927506; doi:10.1128/spectrum.02424-22)
Supplement: Supplemental file 1 — Tables S1 to S8. Download spectrum.02424-22-s0001.xlsx, XLSX file, 1.7 MB [file spectrum.02424-22-s0001.xlsx]

## Sheet: ST1
Supplemental Table 1: Statistics of sample information.
Sample ID	Sample info							DADA2 process detail
	Popular name	Species name	Gender	Sampling time	Locale	Longitude and latitude	Altitude	Input sequence after quality control	Filtered	Percentage of input passed filter	Denoised	Merged	Percentage of input merged	Non-Chimeric	Percentage of input Non-Chimeric	Sequence of taxonomy assigned to fungal phyla
AH1	Goat	Capra hircus	Female	20191102	Luan City, Anhui	31°44' N, 116°31' E	78	58200	55518	95.39	54918	52899	90.89	51373	88.27	51337
AH2	Sheep	Ovis aries	Female	20191102	Luan City, Anhui	31°44' N, 116°31' E	78	68848	65128	94.6	64634	62458	90.72	58749	85.33	58525
AH3	Sheep	Ovis aries	Male	20191102	Luan City, Anhui	31°44' N, 116°31' E	78	48485	46012	94.9	45591	44186	91.13	43023	88.73	43009
AH4	Goat	Capra hircus	Male	20191102	Luan City, Anhui	31°44' N, 116°31' E	78	45341	43062	94.97	42811	41877	92.36	40802	89.99	40553
AH5	Goat	Capra hircus	Female	20191102	Luan City, Anhui	31°44' N, 116°31' E	78	56427	53561	94.92	53312	52241	92.58	49803	88.26	49787
GX1	Masan black goat	Capra hircus	Unknow	20191103	Nanning City, Guangxi	23°34' N, 108°32' E	168	26016	24663	94.8	23982	21482	82.57	18646	71.67	17923
GX2	Masan black goat	Capra hircus	Unknow	20191103	Nanning City, Guangxi	23°34' N, 108°32' E	168	27969	26932	96.29	26017	23218	83.01	21514	76.92	21423
GX3	Masan black goat	Capra hircus	Unknow	20191103	Nanning City, Guangxi	23°34' N, 108°32' E	168	31217	29964	95.99	29178	26541	85.02	22123	70.87	21503
GX4	Masan black goat	Capra hircus	Unknow	20191103	Nanning City, Guangxi	23°34' N, 108°32' E	195	62694	59465	94.85	58541	53875	85.93	47485	75.74	46277
GX5	Masan black goat	Capra hircus	Unknow	20191103	Nanning City, Guangxi	23°34' N, 108°32' E	195	63550	60376	95.01	59604	55911	87.98	48455	76.25	48442
JL1	Goat	Capra hircus	Female	20191104	Nongan County, Jilin	44°30' N, 124°41' E	278	54462	51957	95.4	51575	48671	89.37	46880	86.08	46045
JL3	Sheep	Ovis aries	Male	20191107	Songyuan City, Jilin	45°16' N, 124°49' E	145	73918	70256	95.05	69819	68104	92.13	66520	89.99	66048
JL4	Goat	Capra hircus	Male	20191107	Songyuan City, Jilin	45°18' N, 124°56' E	169	86783	82941	95.57	82565	81257	93.63	74885	86.29	54885
JL5	Goat	Capra hircus	Female	20191108	Shuangyang City, Jilin	43°34' N, 125°34' E	243	36687	34995	95.39	34675	33478	91.25	32785	89.36	32481
SD1	Sheep	Ovis aries	Unknow	20191110	Weihai City, Shandong	37°04' N, 121°49' E	37	40029	38422	95.99	38074	36678	91.63	34720	86.74	34447
SD2	Sheep	Ovis aries	Unknow	20191110	Weihai City, Shandong	37°04' N, 121°49' E	37	50785	48840	96.17	48428	46630	91.82	43411	85.48	42138
SD3	Goat	Capra hircus	Female	20191119	Pingdu City, Shandong	36°50' N, 119°50' E	30	59198	56375	95.23	56062	54083	91.36	51180	86.46	51135
SD4	Sheep	Ovis aries	Female	20191119	Pingdu City, Shandong	36°48' N, 119°49' E	30	74756	70985	94.96	70733	68949	92.23	65752	87.96	65739
SD5	Goat	Capra hircus	Unknow	20191110	Weihai City, Shandong	37°04' N, 121°49' E	37	44982	42500	94.48	42229	41313	91.84	40879	90.88	40868
SX1	Goat	Capra hircus	Unknow	20191103	Taigu County, Shanxi	37°24' N, 112°39' E	818	34178	32530	95.18	32060	30614	89.57	28978	84.79	28819
SX2	Duhan hybrid sheep	Ovis aries	Unknow	20191103	Taigu County, Shanxi	37°26' N, 112°36' E	768	43171	41170	95.36	40740	39935	92.5	34493	79.9	34293
SX4	Shaanxi goat	Capra hircus	Female	20191103	Taigu County, Shanxi	37°26' N, 112°37' E	786	31123	29545	94.93	29424	29257	94	29245	93.97	29122
SX5	Shaanxi goat	Capra hircus	Male	20191103	Taigu County, Shanxi	37°26' N, 112°37' E	786	80814	77320	95.68	76778	74353	92.01	68155	84.34	68129
XZ1	Tibetan antelope	Pantholops hodgsonii	Female	20190923	Namling County, Tibet	29°45' N, 89°14' E	4062	68969	65711	95.28	65394	62152	90.12	56890	82.49	56843
XZ2	Sheep	Ovis aries	Unknow	20190923	Nyima County, Tibet	31°37' N, 87°20' E	4643	52963	50245	94.87	49857	48120	90.86	47553	89.79	22910
XZ3	Goat	Capra hircus	Unknow	20190923	Nyima County, Tibet	31°58' N, 87°22' E	4495	38730	36797	95.01	36558	34845	89.97	34107	88.06	22730
XZ4	Tibetan antelope	Pantholops hodgsonii	Male	20190923	Nyima County, Tibet	31°16' N, 88°44' E	4601	35363	33786	95.54	33607	32148	90.91	29734	84.08	29697
XZ5	Tibetan Gazelle	Procapra picticaudata	Female	20190923	Nyima County, Tibet	30°37' N, 88°52' E	4862	76145	72285	94.93	72146	69317	91.03	63213	83.02	63209

## Sheet: ST2
Supplemental Table 2: Relative abundance of ASVs in samples.
	Anhui					Guangxi					Jilin				Shandong					Shanxi				Tibet
ASV	AH1	AH2	AH3	AH4	AH5	GX1	GX2	GX3	GX4	GX5	JL1	JL3	JL4	JL5	SD1	SD2	SD3	SD4	SD5	SX1	SX2	SX4	SX5	XZ1	XZ2	XZ3	XZ4	XZ5
ASV_1	0.171416	0.155489	0.0837034	0.0838409	3.45472	0.557942	0.522803	0.102311	0	0	0.26713	45.1096	90.041	12.4042	0.420937	0.092553	0	0	0	0.194316	0.0729012	0	0.516667	0.0404623	0.261894	0.114386	0.0740816	0.117072
ASV_2	0.397374	12.4374	11.2511	17.0789	18.0388	0.1897	0.238062	0.130214	0.0821142	0.274555	37.8347	1.14462	2.40321	0.357132	2.91172	0.697708	0.0664907	0.346826	1.6957	0.818904	0.352842	0.0995811	1.80687	0.0281477	0.200786	0.778707	0	0
ASV_3	24.9859	5.19265	12.8485	7.9057	26.4386	7.96184	3.23951	10.5102	3.85505	9.83031	0.469106	0.731286	0.231393	0.323266	0	0.0522094	0.138848	0.0562832	0.117451	0.52396	0.288689	0	0.0249527	0.0316662	0.148407	0.158381	0.0471428	0
ASV_4	0	0.801367	0	0	0	0	0	0	0	0.507824	0	0	0	0	0	0	2.42691	70.4726	0	0	0.224536	0	0	0	0	0	0	0
ASV_5	0	0	0.327838	0.37975	0	0.591419	0	0.399944	0.170711	0.204368	0.555978	0.249818	0	0	0	0	0	0	0.13458	37.3781	60.89	0.0343383	5.7626	0	0.48014	0.303564	20.1603	0
ASV_6	0	0.0649295	0.0558023	0	0	3.85538	0	0	0	0	0	2.31347	0	0	0.229338	0.151882	0.197516	0.155159	0.20554	0	0	0	0	4.08318	1.82453	1.13946	0.313163	53.2139
ASV_7	4.31657	13.6677	21.4002	1.02828	3.79215	6.50561	3.12748	4.02269	8.57878	1.42438	0	0.0984133	0.267833	0.212432	12.4075	9.56144	0.488902	0.267725	2.74298	0.544779	0	0	0	0	0.0742034	0	0.0707142	0
ASV_8	0	0	0	0	0	0.0502148	0.0653503	0	0.0302526	0	0.0238897	0	0	0	0	0	0.0391122	0	0	0	0.0174963	93.0843	17.6958	0	0.253165	0	0	0
ASV_9	2.91213	5.77702	5.38724	0.290977	15.5864	0	0.494795	0.395294	0	0	0.273645	0.741885	0.276943	0.671162	17.6474	17.4712	0.594505	0.594776	16.4579	1.59617	0.495728	0	0.205493	0	0	0	0	0.088595
ASV_10	1.81545	2.18197	5.98247	25.0364	6.78089	0.898287	0.46212	0.860345	0.795211	0.608976	0.453904	1.23547	0.358932	0.523383	3.64908	4.65138	0.443923	0.252514	1.13292	3.46646	0.37617	0.041206	6.99115	0.0140739	0.192056	0.140783	0	0.0174026
ASV_11	0.601905	0.165741	0.344114	0	0	0.0613737	0.0513467	0.0232526	0.369514	0	0.369204	0	0	0.0461808	0.156763	0.196972	45.1296	4.15431	0	0.281065	0	0	4.74981	0	0.0523789	0	0	0
ASV_12	0.116875	0.143528	0.0627776	0.113432	0.0923936	0.340345	0	0	0	0	0.0325768	0.390625	0.0892776	0.0954404	0	0	0	0	0	0	0	0	0	34.356	6.41641	3.81874	16.3282	4.01209
ASV_13	0.243489	0.100812	0.0813783	0.0863068	0.0582481	1.23305	0	0	0	0	0.0608101	1.04469	0.116607	0.129306	0	0.149509	0.0606238	0.0654102	0.0880885	0.215136	0	0	0.0513731	23.4594	4.33872	5.07699	3.85224	15.8269
ASV_14	1.95181	4.42204	4.234	0.217	1.64702	1.60129	0.765532	0.953355	1.32247	0.301391	0.462591	0.784278	0.176733	0.874357	13.6587	11.6878	0.567126	0.498943	3.29598	8.27232	2.38241	0.137353	1.26818	0	0	0	0	0
ASV_15	0.30777	4.74669	5.60813	15.2171	0.713038	0	0.182047	0.116263	0.0691488	0.0639941	0	0.0484496	0.167623	0.184723	6.57822	6.99606	6.27359	1.19107	3.21278	0.163087	0.145802	0	0	0	0.0305543	0.0527937	0.0336734	0.0189846
ASV_16	0.329197	0.442546	0.174382	0.3255	0.0602567	0	0.177379	0.279031	0.200964	0	0	0	0.114785	0.19396	7.53912	15.3045	20.3403	0.0349868	2.04072	0.0693987	0	0	0	0	0	0	0	0.0110744
ASV_17	0.257124	0.217001	0.104629	0.0715114	0.192821	10.255	7.30523	15.3699	10.7872	17.7408	0.0760126	0.0575339	0.0692357	0.135464	0	0.0522094	0.0528014	0.0760584	0	0.173497	0.0991456	0	0	0	0	0	0	0
ASV_18	0.379843	0.268261	0.269711	0.184943	0.122522	11.4992	8.23414	13.9143	10.3356	13.2839	0.0629819	0.0757025	0.0473718	0.0800468	0	0	0.0743131	0.0532408	0	0.138797	0.0758172	0	0	0	0	0	0	0
ASV_19	0	0.0734729	0.0395266	0	0	0	0	0	0	0	0.030405	22.9409	1.92949	0	0.0783813	0.0593289	0	0	0	0.0728686	0	0	0	0	0	0	0	0.0569539
ASV_20	0.17726	0.312687	0.390616	0.0789091	2.03868	0	0	0.158117	0.0237699	0.0454151	0	0.0757025	0.0546597	34.297	0.203211	0.486497	0.211206	3.71925	1.12558	0	0	0	0	0.0140739	0.0349192	0.0263968	0.0269387	0
ASV_21	0	0	0	0	0	0	0	0	0	0	0	0	0	0	0	0	0	0	36.8406	0	0	0	0	0	0	0	0	0
ASV_22	0	0	0	0.113432	0	0.223177	0.158708	0.111612	0	0.0516081	0.0521229	0	0	0	0	0	0	0	0	0.419862	26.4281	0	6.57136	0	0.091663	0	0	0
ASV_23	0.0759686	0.0837249	0.0581274	0.0591818	0.0281198	0	0	0	0	0	0.106418	0.140807	0.0637697	0.0954404	0	0	0	0	0	0	0	0.0137353	0.0396307	9.01254	16.4732	17.0788	1.02031	0.268949
ASV_24	0	0	0	0	0	1.11031	0	0	0	0	0	0.810017	0	0	0	0	0	0	0	0	0	0	0	1.84367	1.244	0.976683	0	17.8551
ASV_25	0.101291	7.45493	6.79393	2.90237	0.600558	0.457513	1.40036	0.627819	0.138298	0.31997	0	0.0378513	0.133005	0	3.10042	2.26399	0.0176005	0.0501985	1.88901	0.235955	0.0670691	0	0	0.0158331	0.0392842	0.0659921	0.0336734	0.00791027
ASV_26	0.0798644	0.0905596	0.0395266	0.0641136	0.0241027	0.145065	0	0	0	0	0.0347486	0.180172	0.0528378	0.0523383	0	0	0	0	0	0	0	0	0	12.8248	6.34657	6.13286	3.6704	0.797355
ASV_27	0	0	0	0	0	0	0.0933576	0.0790587	0	0	0	0.251332	0	0	0	0	0	0	0	0.0208196	0.00874814	0.0858458	14.4491	0	0.0436491	0	0	0
ASV_28	0	0	0	0	0	0.133906	0.0513467	0.0511557	0.0410571	0.0598654	19.4766	0.143835	0.0710577	0.0738894	0.0435452	0.030851	0	0	0	0.0555189	0.0349926	0	0.0366951	0	0	0.307963	0	0
ASV_29	17.6052	0	0.0209259	0	0	0	0	0	0.114528	0	0	0.0151405	0.0182199	0	0	0	0.0664907	0	0	0	0	0	0	0	0	0.0263968	0.0202041	0
ASV_30	0.0311666	0.249466	0.12323	2.18233	0.355514	0.128327	0.191383	0.246477	0	0.0247719	0	0	0.0765236	0.113913	4.82771	8.34876	0.199472	0.0623678	2.02848	0.0693987	0.0291605	0	0	0	0	0	0	0.00632821
ASV_31	0.0116875	0	0	0.00986364	0	0	0	0	0	0	0	0.0136265	0.0182199	0.0461808	0	0	0	0	0	0	0	0	0	0	0.0349192	0.0791905	25.4605	0
ASV_32	0.0409062	0.0290474	0	0	0	4.83178	9.3731	5.3946	3.81399	3.2286	0.0173743	0.0378513	0.0419058	0.033866	0.0232241	0	0	0	0	0	0	0	0.00880682	0	0	0	0	0
ASV_33	0.0370103	0.640752	0.37899	2.85799	0.239018	0	0.0933576	0.148816	0.101562	0.0516081	0	1.24152	0.123895	0.157015	3.80875	4.67274	0.219028	0.308797	1.17941	0.256775	0	0	0.0484375	0	0	0	0	0
ASV_34	6.02489	1.17386	3.88523	1.43762	1.46223	0	0.0140036	0	0.0561834	0.0165146	0.0152025	0.030281	0	0.0400234	0.0203211	0.0142389	0.044979	0.0121693	0.0611726	0.0763385	0.0174963	0	0	0	0	0	0	0
ASV_35	0.259072	0.885092	1.14395	0.31317	0.317352	0	0.382766	0.204623	0	0	1.694	0.367914	0.200419	10.0767	0.537057	0.562438	0.146671	0.0775795	0.10277	0.176967	0.201207	0	0.123296	0	0	0.114386	0	0
ASV_36	0	4.91243	0.609175	0.170148	5.99353	0	0	0	0.0713097	0	0.0694972	0.0211967	0	0	0	0.163748	0	0	0.198199	0.0416392	0	0	0	0	0	0	0.0134694	0
ASV_37	0	0	0	0	0	0	0	0	0	0.0289005	0	0	0	0	0	0	0	0	0.110111	0	0.0729012	0.0995811	9.04607	0	0.0567438	0	0	0
ASV_38	0	0	0	0	0	0.0278971	0.0186715	0	0.021609	0	0	0.00757025	0	0	0	0	0	0.00608467	0.166389	19.9105	0.137054	0	0.089536	0	0	0	0	0
ASV_39	2.17192	0	0	0.572091	0.0743166	0	0	0	0.086436	0	0	4.24086	0.133005	0.991349	0.748977	0.18036	0.134937	0	0.0440442	0.249835	0	0	0.396307	0	0	0	0	0
ASV_40	0.636967	0.211875	0.427817	0	0.423805	0	0.0513467	0.116263	0	0	2.56054	0.174116	0.0619477	7.58597	0.882515	0.21833	0	0	0.332779	0	0	0	0	0	0	0.0527937	0	0
ASV_41	0.39153	0	0	0	0	0	1.34435	0.678975	0	0.0784443	0	0	0	0	0.0493512	0	0.277696	6.28546	0	0	0.282857	0	0.217235	0	0	0	0	0
ASV_42	0.227906	0.0854336	1.20905	0.0912386	0.0863679	0	0.158708	0.0930103	0.0367353	0	0	0	0.0382618	0.769681	1.91889	0.560065	0.797888	0.0121693	0.369482	0.114508	0.0524888	0.0240368	3.66511	0	0.117852	0	0	0
ASV_43	0.0253229	0.0375908	0	0	0	0	0	0	0	0	0.0673254	0.0196827	0	0.0215511	0	0	0	0	0	0	0	0	0.0190814	0.0334254	9.46312	11.8918	0	0
ASV_44	0	0	0	0	0	0	0	0	0	0	0	0.0333091	0.0218639	0	0	0	0	0	0	0	0	0	0	1.32646	8.31078	8.93533	0.515204	0.139221
ASV_45	0.446072	4.74498	0.36969	0.0789091	0.849619	0	0.0420109	0	0	0.0330292	0	0.0529918	0.0236859	0.0708106	0.18289	0.0237315	0	0.0304233	0.0391504	0.471911	0.113726	0.157956	0.187879	0	0	0	0	0
ASV_46	0.385687	0.100812	0.325513	0.0838409	0.0220941	1.69614	2.25459	1.21378	4.15541	1.19731	0	0.0105984	0.0200419	0.0153936	0.0290301	0	0.0215117	0	0.00734071	0	0.0349926	0	0.00733902	0	0	0	0	0
ASV_47	0	0	0	9.71568	0	0	0	0	0	0	0	0	0	0	0	0	0	0	0	0	0.0291605	0	0	0	0	0	0	0
ASV_48	0	0	0.0372015	0	0	0	0	0	0	0	0.071669	0	0	0.945168	0.0493512	0.766529	0	0	7.68327	0.0312294	0	0	0	0	0	0.0131984	0	0
ASV_49	0.044802	0	0	0	0	0	0	0	0	0	0	0	0	0	0	0	0	0	0	0	0	0	5.24593	0	0.135312	0	0	0
ASV_50	0	0	0	0	0	0.814596	0.662839	0.72083	2.68168	3.47013	0	0	0	0	0	0	0	0	0	0	0	0	0	0	0	0	0	0
ASV_51	0	0	0	0	0	3.31418	6.20828	2.6787	0.669879	1.11061	0	0	0	0	0.0319331	0	0	0	0	0	0	0	0	0	0	0	0	0
ASV_52	0	0	0	0	0	0	0	0	0	0	4.0417	2.0909	0.213173	0	0	0	0	0	0	0	0	0	0	0	0	0	0	0
ASV_53	0.325301	0.756941	1.8252	1.47461	0.257095	0.96524	1.35835	0.948705	0.0713097	0.547046	0	0.028767	0.0327958	0.0400234	0	0.0901799	0	0.0152117	0.024469	0.0902183	0.064153	0	0	0	0	0	0	0
ASV_54	0	0	0	0	0	0.0892708	0	0.0837092	0	0.0722514	0.0955587	0	0	0	0	0	0	0	0	0	0	0.0274706	4.36965	0	0.274989	0	0	0
ASV_55	0.0253229	0.0222127	0.0116255	0.0172614	0	0	0	0	0	0	0.0238897	0.00757025	0.00910996	0	0	0	0	0	0	0	0	0	0.0161458	0	5.96246	7.32952	0.0134694	0
ASV_56	0.044802	0.0478428	0.0395266	0	0	0.446354	0.135369	0.306934	4.8361	0.831923	0	0	0	0	0	0	0	0	0	0	0	0	0	0	0	0	0	0
ASV_57	0.0136354	0	0	0	0	0.0334765	0	0	0	0	0	0.0439075	0	0	0	0	0	0	0	0	0	0	0	1.16813	3.01615	3.3172	0.542142	0.542644
ASV_58	0	0.0256301	0.0558023	0	0	1.98627	4.98996	2.19039	0.76712	0.639941	0	0	0.0455498	0	0.0348361	0	0.0176005	0	0	0	0	0	0	0	0	0	0	0.0126564
ASV_59	0	4.38958	0	0	0	0	0	0	0	0	0	0.00757025	0	0	0	0	0	0.0228175	0	0	0	0	0	0	0	0.0263968	0	0
ASV_60	0.0272708	0.0170867	0.0534772	0	0	0.959661	0.536806	0.548761	2.01828	2.26869	0	0	0	0	0	0	0	0.0152117	0	0	0	0	0	0	0	0	0	0
ASV_61	0.044802	0	0	0	0	0	0	0	3.9847	1.08171	0	0	0	0	0	0	0	0	0	0	0	0	0	0	0	0	0	0
ASV_62	4.50163	0.0973943	0	0	0	0	0	0	0	0	0	0.0090843	0	0	0	0	0	0	0	0	0	0	0	0	0	0	0	0
ASV_63	0	0	0	0	0	0	0	0	0	0	0	0	0	0	0	0	0.054757	0	0.122345	7.2938	0	0	0.176136	0	0	0	0	0
ASV_64	0	0.0427168	0	0	0	0	0	0	0	0	0	0	0	0	0	0.0403436	0	3.41806	0	0	0	0	0	0	0	0	0	0
ASV_65	0	0.109355	0	0.0517841	0.0441882	0	0	0	0	0	0	0	0	0	0	0	0.0312897	0	0	7.31462	0	0	0.0572443	0	0	0	0	0
ASV_66	0	0	0	0	0	2.3601	3.60827	2.44617	0.488364	0.412865	0	0	0	0	0	0	0	0	0	0	0	0	0	0	0	0	0	0
ASV_67	0.395426	0	0	0	0	1.83563	0.802875	2.49733	0.622339	1.23859	0	0	0	0	0	0	0	0	0	0	0	0	0	0	0	0	0	0
ASV_68	0.740207	2.86373	0	0	0	0	0	0	0	0.0392222	0	0	0.0163979	0.00615745	0	0	0	0.027381	0	0	0	0	0	0	0	0	0	0
ASV_69	0	0	0	0	0	1.194	5.75083	1.58583	0.373836	0.262169	0	0	0	0	0	0	0	0	0	0	0	0	0	0	0	0	0	0
ASV_70	0.409062	0.46305	0.98119	1.22062	0.470002	0	0	0.134865	0.250664	0.165146	0	0	0	0	0.159666	0.299018	0	0	0.0195752	0.0728686	0.0291605	0	0	0	0	0	0	0
ASV_71	0	0	0	0	0	0.206439	0	0	0.125332	0	4.00478	0	0	0	0	0	0	0	0	0.0346993	0	0	0	0	0	0.338759	0	0
ASV_72	0.0993436	0	0	0	0	0	0	0	0.0777924	0	0	0	0	0	0	0.13527	3.05075	0.444181	0	0	0	0	0	0	0	0	0	0
ASV_73	0	0	0	0	0	0.206439	0	0	0	0	0	0.0953852	0	0	0	0	0	0	0	0	0	0	0	0.0615731	2.3876	2.10735	0	1.22926
ASV_74	0	0	0	0	0	0	0	0	0	0	0	0	0	0	0	0	0	0	0	0.0138797	0	0	2.82699	0	0	0	0	0
ASV_75	0	3.24306	0	0	0	0	0	0	0	0.0123859	0	0	0	0	0	0	0	0.0228175	0	0	0	0	0	0	0	0	0	0
ASV_76	0	0.0410081	0	0	0	0	0	0	0.860038	2.83845	0	0	0	0	0	0	0	0.027381	0	0.0451091	0	0	0	0	0	0	0	0
ASV_77	0.0155833	0.0239214	0	0	0	0.552363	0.723521	0.292982	1.7741	1.37484	0	0	0	0	0	0	0	0	0	0	0	0	0	0	0	0	0	0
ASV_78	0	0.0222127	0	0	0	0	0	0	0	0	0.0217179	0	0	0	0	0	0	0	0	0	0	0	0.0117424	0.304347	3.03797	3.10603	0.707142	0
ASV_79	0	0	0	0	0	0	0	0	0	0.0144503	3.8571	0	0.0346178	0	0	0	0	0	0	0	0	0	0.00293561	0	0	0	0	0
ASV_80	0	0	0	0	0	0	0	0	0	0	3.84624	0	0	0	0	0	0	0	0	0	0.0145802	0	0	0	0	0.0791905	0	0
ASV_81	0	0.015378	0	0.0147955	0	0.039056	0	0	0	0	0	0.060562	0	0.00923617	0	0	0	0	0	0	0	0	0	2.18497	0	0	0.909183	0.286352
ASV_82	0	0	0	0	0	0	0	0	0	0	0	0.753997	0	3.87919	0	0	0	0	0	0	0	0	0	0	0	0	0	0
ASV_83	0	0	0	0	0	0	0	0	0	0.0412865	1.49202	0.0454215	0.189487	1.26228	0.255465	0	0.668818	0.0319445	0.0831947	0.0346993	0	0	0	0	0	0.0439947	0	0
ASV_84	0	0	0	0	0	0	0.0840218	0	0	0	0	0	0.0364398	0	3.35298	1.32659	0	0	0	0	0	0	0	0	0	0	0	0
ASV_85	0.103239	0	0.025576	0.0147955	0	0	0	0	0.0497007	0	0	0	0	0	0	0	2.94319	0.0882277	0.0195752	0	0	0	0.118892	0	0	0	0	0
ASV_86	0.0155833	0	0	0	0	0.0557942	0	0	0	0	0	2.58903	0	0	0	0	0	0	0	0	0	0	0	0	0	0	0	0.0142385
ASV_87	3.36989	0	0	0	0	0	0	0	0	0	0	0	0	0	0	0	0	0	0	0	0	0	0	0	0	0	0	0
ASV_88	0.105187	0	0	0.25892	0.232993	1.09357	0.746861	1.27424	0.57696	0.990876	0	0	0	0	0	0	0	0	0	0	0	0	0	0	0	0	0	0
ASV_89	0	0	0	0	0	0	0	0	0	0	0	0	0	0	0	0	0	0	0	0	0	0	0	0.765266	1.93365	2.05015	0.774489	0.0442975
ASV_90	0	0.756941	0.309238	0	1.28347	0.1897	0	0	0.131815	0.181661	0.162884	0	0	0	0.287398	0	0	0	0	0	0	0	0	0	0	0	0	0
ASV_91	0	0	0	0	0	0	0	0	0	0	0.141166	0	0	2.36754	0	0	0	0	0	0	0	0	0.189347	0	0	0	2.01704	0
ASV_92	0	0	0	0	0	0	0	0	0	0	0	0	0	0	0	0	0	0	0	0	0	0	0	0.20583	2.29158	2.76727	0.161632	0.382857
ASV_93	0	0	0	0	0	0	0.583485	0.953355	0.69581	1.70513	0	0	0	0	0	0	0	0	0	0	0	0	0.0293561	0	0	0	0	0
ASV_94	0	0	0	0	0	1.10473	3.02012	1.04637	0.222573	0.571818	0	0	0.0455498	0	0	0	0	0	0	0	0	0	0	0	0	0	0	0
ASV_95	0.0194791	0	0	0	0	0.407298	0	0.251128	2.00315	0.732835	0	0	0	0	0	0	0	0	0	0	0	0	0	0	0	0	0	0
ASV_96	0.159729	0.0905596	0.509196	0.125761	0.335429	0.396139	0.634832	0.54411	0.0929187	0.388093	0	0.030281	0	0.107755	0.145151	0.232569	0	0	0	0.0416392	0.061237	0	0	0	0	0	0	0
ASV_97	2.57514	0	0	0	0	0	0	0	0.0691488	0	0	0	0	0	0	0	0	0	0	0	0	0	0	0	0	0	0	0
ASV_98	0	0	0	0	0	1.5455	0.686178	2.03227	0.635305	0.31997	0	0	0	0	0	0	0	0	0	0	0	0	0	0	0	0	0	0
ASV_99	0	0	0	0	0	1.03219	0.504131	1.26959	0.754154	0.724578	0	0	0	0	0	0	0	0	0	0	0	0	0	0	0	0	0	0
ASV_100	0.0350624	0	0	0	0	0	0.200719	0	1.42836	1.08171	0	0	0	0	0	0	0.0352009	0	0	0	0	0	0	0	0	0	0	0
ASV_101	2.42126	0	0	0	0.00401711	0	0	0	0	0	0	0	0	0	0	0	0.0117336	0	0	0	0	0	0	0	0	0	0	0
ASV_102	0.00973956	0.0119607	0	0	0.0120513	0	0	0	0	0	0	0.0136265	0	0.0153936	0	0	0	0	0	0	0	0	0	2.04071	0	0	0.0572448	0
ASV_103	2.29659	0	0	0	0	0	0	0	0	0	0	0	0	0	0	0	0	0	0	0	0	0	0	0	0	0	0	0
ASV_104	0.212322	0.0768902	0.153456	0.135625	0.978167	0.357083	0.560146	0.469702	0.11885	0.101152	0	0	0	0	0	0	0	0	0	0.0381693	0	0	0	0	0	0	0	0
ASV_105	0.0564895	0.0546775	0.0162757	0	0	0	0	0	0	0	0	0.0514777	0.0109319	0.0431021	0	0	0	0	0	0	0	0	0	0	0	0.171579	3.3101	0
ASV_106	1.31679	0	0	0.05425	0	0	0	0	0.043218	0	0.184602	0.0620761	0	0	0.0493512	0.0569557	0	0	0	0.0971581	0.510308	0	0	0	0	0	0.158265	0
ASV_107	0	0	0	0	0	0.0223177	0	0	0	0	2.34553	0.0211967	0.0200419	0	0	0	0	0	0	0	0	0	0	0	0	0.0307963	0	0
ASV_108	0	0	0	0	0	0	0	0	0	0	0	0.028767	0	0	0	0	0	0	0	0	0	0	0	1.19804	0.637276	0.598328	0.441122	0
ASV_109	0	0	0	0	0	0	0	0	0	0	0	0.0272529	0	0	0	0	0	0	0	0	0	0	0	0	1.80707	2.54289	0.313163	0
ASV_110	0	0	0	0	0	0	0	0	0	0	0.0195461	0	0	0	0	0	0	1.39491	0	0	0	0	0.237784	0	0	0	0	0.0110744
ASV_111	0.023375	0	0	0	0	0	0	0	0	0	0.030405	0	0	0	0	0	0	0	0	0	0	0	0	0.701933	1.19598	0.840299	0.468061	0.0870129
ASV_112	0	0	0	0	0	0.758802	0.140036	0	0	0.0433508	0.338799	0.787306	0.213173	0	0	0	0	0	0	0	0	0	0	0	0	0.312363	0	0.030059
ASV_113	0	0	0	0	0	0	0.233394	0.0976608	0	0	1.52677	0.171088	0.0564817	0.0800468	0	0	0.0136893	0.018254	0	0	0	0	0	0	0	0.0879894	0.202041	0.030059
ASV_114	0	0.0410081	0	0	0	1.05451	1.54507	1.04172	0.12101	0.439701	0	0.0105984	0.0182199	0	0	0.0118658	0	0	0	0	0	0	0	0	0	0	0	0
ASV_115	0.151937	0.0187954	0.109279	0	0	0	0	0	0	0	0.605929	0.386083	0.0273299	0.0277085	0	0.0593289	0.0469346	0	0	0.798085	0.0845654	0	0.0557765	0	0	0	0	0
ASV_116	0	0	0.0604525	0	0	1.74636	0.807543	2.43687	0	0	0	0	0	0	0	0	0	0	0	0	0	0	0	0	0	0	0	0
ASV_117	0	0	0	0	0	0	0	0	0	0	0	0	0	0	0	0	0	0	2.43956	0	0	0	0	0	0	0	0	0
ASV_118	0.0954477	0	0	0	0	0.323607	0.508799	0.190671	0.19232	0.386029	0	0	0.0200419	0	1.07992	0.0332242	0.0215117	0.0121693	0	0	0	0	0.00733902	0	0	0	0	0
ASV_119	0.0584374	0.0563862	0	0	0	0	0	0	0	0.0681227	0	0	0	0	0	0	0.719664	0.69061	0.0171283	0	0	0	0	0	0	0	0	0
ASV_120	0.00973956	0.00854336	0	0	0	0	0	0	0	0	0	0	0.0127539	0	0	0	0	0	0	0	0	0	0	1.13822	0	0.0791905	0.804795	0
ASV_121	0	0	0	0	0.036154	0.145065	0.0886897	0.102311	0.0950796	0.0330292	0	0.0181686	0	2.25978	0	0	0	0	0	0	0	0	0	0	0	0	0	0
ASV_122	0	0	0	0	0	0	0.532138	0	0.414893	1.19937	0	0	0	0	0	0	0	0	0	0	0	0	0	0	0	0	0	0
ASV_123	0	0	0	0	0	0	0.135369	0	0	0	0	0	0	0	1.50666	0.239689	0.279652	0.0471562	0	0	0.186627	0	0	0	0	0	0	0
ASV_124	0	0	0	0	0	0	0	0	0	0	0	0.0211967	0	0	0	0	0	0	0	0	0	0	0.0161458	0.524251	0.955914	1.10867	0.27949	0
ASV_125	0	0.0751815	0	0	0	0	0.667507	0.283681	0	1.2324	0	0	0	0	0	0	0	0.0258598	0	0	0	0	0	0	0	0	0	0
ASV_126	0	0.0478428	0.13253	0.0123295	0	0	0.0326752	0	0	0	0	0.0121124	0	0	0	0	0	0	0.129686	0.940352	1.14309	0.020603	0.0337595	0	0	0	0	0
ASV_127	0	0	0	0	0	0	0	0	0	0	0	0	0	0	0	0	0	0	0	0	0	2.85351	0	0	0	0	0	0
ASV_128	0	0.0341734	0.732405	0	0	0	0	0	0	0.00619297	0	0	0	0	0	0	0	0	1.12802	0.0346993	0	0	0	0	0	0	0	0
ASV_129	0.0175312	0	0	0	0	0.0836913	0	0.0837092	1.30734	0.293134	0	0	0	0	0	0	0.0117336	0	0	0	0.0233284	0	0	0	0	0	0	0
ASV_130	0	0	0	0	0	0	0	0	0	0	1.56369	0.0560199	0	0	0.0174181	0	0	0	0	0	0	0.0721104	0	0	0	0	0	0
ASV_131	0	0.606578	0.539422	0	0	0	0	0	0	0	0	0	0	0	0	0.462765	0	0	0	0	0	0	0	0	0	0	0	0
ASV_132	0	0.105938	0	0.424136	0.576456	0	0	0	0	0	0	0	0	0	0.156763	0.125777	0.0938692	0.0517197	0.17373	0	0	0	0	0	0	0	0	0
ASV_133	0	0	0	0	0	0	0	0	0	0	0	0	0	0	0	0	0	1.18803	0	0	0	0	0	0	0	0	0	0
ASV_134	1.24666	0.215293	0	0	0.0200856	0	0	0	0	0.0082573	0	0	0	0	0	0	0	0	0	0	0	0	0	0	0	0	0	0
ASV_135	0.204531	0.134985	0.220884	0.347693	0.43184	0	0	0	0	0	0	0.151405	0	0.113913	0	0	0	0	0	0	0	0	0	0	0	0	0	0
ASV_136	0	0	0	0	1.52449	0.0613737	0	0	0	0	0	0	0	0	0	0	0	0	0	0	0	0	0	0	0	0	0	0
ASV_137	0	0	0	0	0	0	0.284741	0.186021	0.801694	0.586268	0.00651537	0	0	0	0	0	0	0.00760584	0	0	0	0	0	0	0	0	0	0
ASV_138	1.37717	0	0.0697528	0	0	0	0	0	0	0	0	0	0	0	0	0	0	0	0	0	0	0	0	0	0	0	0	0
ASV_139	0	0	0	0	0	0	0	0	0	0	0	0	0	0	0	0	0.512369	0.721033	0	0	0	0	0	0	0	0	0	0
ASV_140	0	0.534814	0	0	0	0	0	0	0	0	0	0	0	0	0	0	0	0	1.01057	0	0	0	0	0	0	0	0	0
ASV_141	0	0.0239214	0.0162757	0	0	0	0	0	0	0	0	0	0	0	0	0	0.0215117	0	1.38739	0.0277595	0	0	0.158523	0	0	0	0	0
ASV_142	0	0	0	0	0	0	0	0	0	0	0	0	0	0	0	0	0	0	1.73241	0	0	0	0	0	0	0	0	0
ASV_143	0.0136354	1.1038	0	0	0	0	0	0.00930103	0.0172872	0.0123859	0	0.00454215	0.00910996	0.00923617	0.0174181	0.0498363	0	0	0	0	0	0	0	0	0	0	0	0
ASV_144	0.0175312	0.0751815	0.0837034	0.0221932	0.0944022	0	0	0.0325536	0	0	0	0.00454215	0	1.61017	0.0493512	0.0261047	0	0	0	0	0	0	0	0	0	0	0	0
ASV_145	0	0.541649	0	0	0	0	0	0	0	0	0	0	0	0	0	0	0	0.0654102	0	0.187376	0	0	0.422727	0	0	0	0	0
ASV_146	0	0.00512601	0	0	0	0	0	0	0	0	0	0	0	0	0	0	0	0	0	0	0	0	0	0	0	0	2.24939	0
ASV_147	0	0	0	0	0	0.318027	1.02693	0.376692	0.337101	0.31997	0	0	0	0	0	0	0	0	0	0	0	0	0	0	0	0	0	0
ASV_148	0.0175312	0.288765	1.07419	0	0	0	0	0	0	0.0206432	0	0	0	0	0	0.0403436	0	0	0	0	0	0	0	0	0	0	0	0
ASV_149	0	0	0	0	0	0.814596	0.0513467	0.483653	0.278756	0.54911	0	0	0	0.0184723	0	0	0	0	0	0	0	0	0	0	0	0	0	0
ASV_150	0	0	0	0	0	0	0	0	0	0	0	0	0	0	0	0	0	0	0	0	0	0	0	0.0721285	0.270624	0.369556	1.56918	0
ASV_151	0.580478	0.0529688	0.413867	0	0	0	0	0	0	0	0	0	0.0109319	0	0.121926	0.177987	0.0195561	0	0.00978761	0	0	0	0	0	0	0	0	0
ASV_152	0.0818123	0.240923	0.669627	0.182477	0	0.0446354	0.0420109	0	0	0.0412865	0	0	0	0	0.0638662	0	0	0	0	0.138797	0	0	0	0	0	0	0	0
ASV_153	0.22401	0	0	0	0	0	0	0	0	0	0	0	0	0	0	0	1.02083	0	0	0	0	0	0	0	0	0	0	0
ASV_154	0	0	0	0	0	1.37254	0.345423	1.12077	0.164228	0	0	0	0	0	0	0	0	0	0	0	0	0	0	0	0	0	0	0
ASV_155	0	0	0.0232509	0	0	0	0	0	0	0	0	0	0	0	0	0	0	0	1.53176	0	0	0	0	0	0	0	0	0
ASV_156	0	0	0	0	0	0	0	0	0	0	0	0	0	0	0	0	0	0	0	0.0485791	0.0466568	0	0.0455019	0	1.04758	1.28465	0	0.0680283
ASV_157	0	0	0	0	0	0	0	0	0	0	0	0	0	0	0	0	1.20465	0	0	0	0	0	0	0	0	0	0	0
ASV_158	0	0.0170867	0	0	0	0.284551	0.564814	0.265079	0.235538	0.522274	0	0	0	0	0	0	0	0	0	0	0	0	0	0	0	0	0	0
ASV_159	0	0	0	0	0	0.351504	0	0.251128	0.220412	0.772057	0	0	0	0	0	0	0	0	0	0	0	0	0	0	0	0	0	0
ASV_160	0	0	0	0	0	0	0	0.0418546	0	0	0	0	0	0	0.313525	1.03707	0	0	0.0709602	0	0	0	0	0	0	0	0	0
ASV_161	0	0	0	0	0	0	0	0	0	0	0	0	0	0	0	0	0	0	0	0	0	0	0	0	0.379747	0	1.6702	0
ASV_162	0	0.0170867	0	0	0	0	0.158708	0.385993	0.261469	0.689484	0	0	0	0	0	0	0	0	0	0	0	0	0	0	0	0	0	0
ASV_163	0.0759686	0.0273387	0.0860285	0	0.0502139	0.239915	0.270737	0.158117	0.162068	0.0887659	0	0.12718	0	0	0.0464482	0.0972993	0	0	0	0	0	0	0.0910038	0	0	0	0	0
ASV_164	0	0	0	1.31926	0	0	0	0	0	0	0	0	0	0	0.0899933	0	0	0	0	0	0.0145802	0	0	0	0	0	0	0
ASV_165	0	0	0	0	0	0	0	0	0	0.0206432	1.14236	0	0	0.00923617	0	0	0	0	0	0	0.0204123	0.0618089	0	0	0	0	0	0
ASV_166	0	0	0	0	0	0	0	0	0	0	0.599414	0	0	0.400234	0	0	0.308986	0	0	0	0	0	0	0	0	0	0	0
ASV_167	0	0	0	0	0	0	0	0	0	0	0	0.77368	0	0.153936	0	0	0	0	0	0	0	0	0	0	0	0	0	0
ASV_168	0	0	0	0	0	0	0	0	0	0	0	0	0	0	0	0	0	0	0	0	0	0	0	0.193515	0	0	1.51194	0
ASV_169	0	0.498932	0	0	0	0	0	0	0.155585	0	0.225866	0	0	0.277085	0	0	0	0	0	0	0	0	0	0	0	0	0	0
ASV_170	0.0486978	0.240923	0.534772	0.364955	0	0	0	0	0	0	0	0	0	0	0	0	0	0	0	0	0.0145802	0	0	0	0	0	0	0
ASV_171	0.0116875	0	0	0	0	0	0	0	1.16689	0	0	0	0	0	0	0	0	0	0	0	0	0	0	0	0	0	0	0
ASV_172	0	0	0	0	0	0	0	0	0	0	0.399609	0.251332	0.247791	0	0	0	0	0	0.107664	0	0.0466568	0	0	0	0	0	0	0
ASV_173	0.247385	0	0	0	0	0	0	0	0	0	0	0	0	0	0.148054	0.320376	0.0136893	0	0.550553	0	0	0	0	0	0	0	0	0
ASV_174	0.00973956	0.0222127	0	0	1.05851	0	0	0	0	0	0	0	0	0	0	0	0	0	0	0	0	0	0	0	0	0	0	0
ASV_175	0	0	0	0	0	0	0	0	0	0	0	0	0	0	0.316428	0.36072	0	0	0.171283	0.249835	0	0	0.20696	0	0	0	0	0
ASV_176	0	0	0	0	0	0.0278971	0	0	0	0	0	0	0	0	0	0.092553	0.881979	0	0.117451	0	0	0	0	0	0	0	0	0
ASV_177	0	0	0	0	0	0	0	0	0	0	0	0	0	0.5788	0.754783	0.22545	0	0	0	0	0	0	0	0	0	0	0	0
ASV_178	0	0	0	0	0	0	0	0	0	0	0	0	0	0	0	0	0.371565	0.535451	0	0	0	0	0	0	0	0	0	0
ASV_179	0	0.0324648	0.148806	1.01102	0.0261112	0	0	0.0511557	0	0	0	0	0	0	0	0	0	0.0243387	0	0	0	0	0	0	0	0	0	0
ASV_180	0.00973956	0	0	0	0	0.0892708	0	0.0651072	0.607213	0.146567	0	0	0	0.446415	0	0	0	0	0	0	0	0	0	0	0	0	0	0
ASV_181	0	0	0	0	0	0	0	0	0	0	0	0	0	0	0	0	0	0	0	0	0	0	0	0	0.493234	0.536736	0	0.458795
ASV_182	0	0	0	0	0	0	0	0	0	0	0	0	0	1.56399	0	0	0	0	0	0	0	0	0	0	0	0	0	0
ASV_183	0	0	0	0	0	0	0	0	0	0	0	0	0	0	0	0	0	0	0	0	0	0	0	0	0	0	0	0.802101
ASV_184	0.0272708	0	0.346439	0	0	0.502148	0	0.218574	0.0799533	0.0846373	0	0	0	0	0.0580602	0	0	0	0	0	0	0	0.137974	0	0	0	0	0
ASV_185	0	0	0	0	0	0.0446354	0	0	0	0	0	0.0363372	0	0	0	0	0	0	0	0	0	0	0	0	0.0392842	0	0	0.713506
ASV_186	0	0	0.0511521	0	0	0	0	0	0	0.00619297	0	0	0	0	0.754783	0.44378	0	0	0.0440442	0	0	0	0	0	0	0	0	0
ASV_187	0	0	0	0	0	0	0	0	0.116689	0.897981	0	0	0	0	0	0	0	0	0	0	0	0	0	0	0	0	0	0
ASV_188	0	0	0	0	0	0	0	0	0.978888	0.0660584	0	0	0	0	0	0	0	0	0	0	0	0	0	0	0	0	0	0
ASV_189	0	0.526271	0	0	0	0	0	0	0	0	0	0	0	0	0	0	0.0762687	0	0	0	0	0	0.198154	0	0	0	0	0
ASV_190	0	0	0	0	0	0	0	0	0	0	0.12162	0	0	0	0	0	0	0	0	0	0	0	0	0.267403	0.397206	0.624725	0.134694	0
ASV_191	0	0	0	0	0	0	0	0	0	0	0	0	0	0	0	0	0	0	0	0	0.102062	0.0171692	0.637027	0	0	0	0	0
ASV_192	0	0	0	0	0	0	0	0	0	0	0	0	0	0	0	0	0	0	0	0	0	0	0	0	0.903536	1.17466	0	0
ASV_193	0	0	0	0	0	0	0	0	0	0	0	0.714632	0	0	0	0	0	0	0	0	0	0	0	0	0	0	0	0
ASV_194	0	0	0	0	0	0	0	0	0	0	0	0	0	0	0	0	0	0	0	0	0	0	0.692803	0	0	0	0	0
ASV_195	0	0.0256301	0.0279011	0.00986364	0.0100428	0	0.0933576	0.0372041	0	0.0103216	0	0	0	0	0.380294	0.640752	0	0	0	0	0	0	0	0	0	0	0	0
ASV_196	0	0.791115	0	0	0	0	0	0	0	0	0	0	0	0	0	0	0	0	0	0	0	0	0	0	0	0	0	0
ASV_197	0.0603853	0	0	0.870466	0.136582	0	0	0	0	0	0	0	0	0	0	0	0	0	0	0	0.0116642	0	0	0	0	0	0	0
ASV_198	0	0	0	0	0	0	0	0	0	0	0	0	0.0273299	0.354053	0.902836	0.0166121	0	0	0	0	0	0	0	0	0	0	0	0
ASV_199	0	0	0	0	0	0	0	0	0	0	0	0	0	0	0	0	0	0	0	0	0	0	0	0.0668508	0.362287	0.263968	0	0.419244
ASV_200	0	0	0	0	0	0	0	0	0	0	0	0	0	0	0	0	0	0	0	0	0	0	0.653173	0	0	0	0	0
ASV_201	0.0818123	0	0	0	0	0	0	0	0	0	0	0	0	0	0	0	0	0	0.518743	0	0	0.041206	0.259801	0	0	0	0	0
ASV_202	0	0	0	0	0	0	0.172712	0.195322	0.356549	0.408736	0	0	0	0	0	0	0	0	0	0	0	0	0	0	0	0	0	0
ASV_203	0	0	0	0	0	0	0	0	0	0	0	0	0.00728797	0.0461808	0.24095	0.771275	0.00977804	0	0	0	0	0	0	0	0	0	0	0
ASV_204	0	0	0	0	0	0	0	0	0.114528	0.780315	0	0	0	0	0	0	0	0	0	0	0	0	0	0	0	0	0	0
ASV_205	0	0	0	0	0	0	0	0	0	0	0	0	0	0	0	0	0	0	0	0	0	0	0	0.119628	0	0	1.22235	0
ASV_206	0	0	0	0	0	0	0	0	0	0	0	0	0	1.32385	0	0	0	0	0	0	0	0	0	0	0	0	0	0
ASV_207	0.0350624	0	0	0	0	0	0	0	0	0	0	0.0348232	0	0	0	0	0	0	0	0	0	0	0	0	1.63247	0	0.0404081	0
ASV_208	0	0.0922683	0.227859	0.113432	0	0.278971	0.387434	0.446449	0	0	0	0	0	0	0	0	0	0	0	0	0	0	0	0	0	0	0	0
ASV_209	0	0.0546775	0.869585	0	0	0	0	0	0	0	0	0	0	0	0	0	0	0	0	0.0659287	0	0	0	0	0	0	0	0
ASV_210	0.023375	0.0563862	0	0.00986364	0	0	0	0	0	0	0	0	0	0	0	0	0.674685	0.0380292	0	0	0	0	0	0	0	0	0	0
ASV_211	0	0.0307561	0	0	0	0.234336	0.280073	0	0.306848	0.322035	0	0	0	0	0	0	0	0	0	0	0	0	0	0	0	0	0	0
ASV_212	0	0	0	0	0	0.368242	0.228726	0.186021	0.246343	0.303456	0	0	0	0	0	0	0	0	0	0	0	0	0	0	0	0	0	0
ASV_213	0	0.362238	0.0325513	0	0	0	0	0	0	0	0	0	0	0	0	0	0.353965	0	0	0	0	0	0	0	0	0	0	0
ASV_214	0	0	0	0	0	0	0	0	0.196642	0.615169	0.0260615	0	0	0	0	0	0	0	0	0.0104098	0	0	0	0	0	0	0	0
ASV_215	0	0	0	0	0	0	0	0	0	0	0	0	0	0	0	0	0	0	0	0	0	0	0.00587121	0	1.70231	0.0351958	0	0
ASV_216	0	0	0	0	0	0	0	0.0232526	0	0	0.223694	0.0272529	0	0.84357	0	0	0	0	0	0	0	0	0	0	0	0	0	0
ASV_217	0.00973956	0.109355	0.183682	0	0.0421797	0	0	0	0	0	0	0	0	0.45873	0.0290301	0.0142389	0	0	0.156602	0	0	0	0	0	0	0	0	0
ASV_218	0	0	0	0	0	0.306868	0.205387	0.427847	0.086436	0.344742	0	0	0	0	0	0	0	0	0	0	0	0	0	0	0	0	0	0
ASV_219	0	0	0	0	0	0	0	0	0	0	0	0	0	0	0	0	0	0	0	0.648877	0.615286	0	0	0	0	0	0	0
ASV_220	0	0	0	0	0	0	0	0	0	0	0	0	0	0	0	0	0	0	0	0	0	0	0	0	0	0	1.3402	0
ASV_221	0	0	0.0162757	0	0	0	0	0	0	0	0	0	0	0.0369447	0	0	0	0	0.905354	0.0242895	0	0	0	0	0	0	0	0
ASV_222	0	0	0	0	0	0.0446354	0.270737	0	0.283078	0.404608	0	0	0	0	0	0	0	0	0	0	0	0	0	0	0	0	0	0
ASV_223	0	0	0	0	0	0	0	0	0	0	0	0	0	0.803547	0	0	0.254229	0	0	0	0	0	0	0	0	0	0	0
ASV_224	0	0	0	0	0	0	0	0	0	0	0	0	0	0	0	0	0	0	0	0	0	0	0	0	0.366652	0.523537	0	0.294262
ASV_225	0	0.0136694	0	0	0	0.0446354	0.0606824	0.0325536	0.404088	0.315842	0.00651537	0	0	0	0	0	0	0	0	0	0	0	0	0	0	0	0	0
ASV_226	0	0	0	0	0	0	0	0	0	0	0	0	0	0	0	0	0.741175	0	0	0	0	0	0	0	0	0	0	0
ASV_227	0	0	0	0	0	0	0	0	0	0	0	0	0	0	0	0	0	0	0	0	0.12539	0.0858458	0.453551	0	0	0	0	0
ASV_228	0	0	0	0	0	0.145065	0.196051	0.162768	0.352227	0.227076	0	0	0	0	0	0	0	0	0	0	0	0	0	0	0	0	0	0
ASV_229	0	0.123024	0.153456	0	0.114488	0	0	0	0	0	0	0	0	0	0.0551572	0	0	0	0	0	0	0	0.228977	0	0	0	0	0
ASV_230	0	0	0	0	0	0	0	0	0	0	0.193289	0.0635901	0.0200419	0.209353	0.0435452	0.341734	0	0	0	0	0	0	0	0	0	0	0	0
ASV_231	0.0759686	0.0324648	0	0	0	0	0	0	0	0	0	0	0	0	0.104508	0.0688215	0.134937	0.114088	0.0831947	0.0832784	0.0699851	0	0.0234849	0	0	0	0	0
ASV_232	0	0	0	0	0	0	0	0	0	0	0	0	0	0	0	0	0	0	0	0	0	0	0	0	0.253165	0.259569	0.831734	0
ASV_233	0	0	0	0	0	0	0	0	0	0	0.67977	0	0	0	0	0	0	0	0	0	0	0.137353	0	0	0	0	0	0
ASV_234	0	0.0222127	0	0	0	0	0	0	0.356549	0.359192	0	0	0	0	0	0	0	0	0	0	0	0	0	0	0	0	0	0
ASV_235	0	0	0	0	0	0	0	0	0	0	0	0	0	0	0	0	0	0	0	0	0	0	0	0	0.467045	0.58073	0.38051	0
ASV_236	0	0.524562	0.0767281	0	0	0	0	0	0	0	0	0	0	0	0	0	0	0	0	0	0	0	0	0	0	0.0131984	0	0
ASV_237	0	0.500641	0	0	0	0	0	0	0.0799533	0.0247719	0	0	0	0	0	0	0	0	0	0	0	0	0	0	0	0	0	0
ASV_238	0.664238	0	0	0	0	0	0	0	0	0	0	0	0	0	0	0	0	0	0	0	0	0	0	0	0	0	0	0
ASV_239	0	0.577531	0	0	0	0	0	0	0	0	0	0	0	0	0	0	0	0	0	0	0	0	0	0	0	0	0	0
ASV_240	0	0.0256301	0	0	0	0.178542	0	0	0	0	0	0.340661	0.0983875	0	0	0	0	0	0	0	0	0	0	0	0.0436491	0	0	0
ASV_241	0	0	0	0	0	0	0	0	0.0453789	0	0	0	0	0	0	0	0.0880023	0	0.354801	0	0	0	0.183475	0	0	0	0	0
ASV_242	0	0	0	0	0	0.730904	0.0933576	0.776636	0.0108045	0.0206432	0	0	0	0	0	0	0	0	0	0	0	0	0	0	0	0	0	0
ASV_243	0	0.562153	0	0	0	0	0	0	0	0	0	0	0	0	0	0	0	0	0	0	0	0	0	0	0	0	0	0
ASV_244	0	0	0	0	0	0	0	0	0	0	0	0	0	0	0	0	0	0	0	0	0	0	0	0.327217	0.257529	0.369556	0	0
ASV_245	0	0	0	0	0	0	0	0	0	0	0	0	0	0	0	0	0	0	0	0	0	0	0	0	0.72021	0.712714	0	0
ASV_246	0	0	0	0	0	0	0	0	0	0.67297	0	0	0	0	0	0	0	0	0	0	0	0	0	0	0	0	0	0
ASV_247	0	0	0	0	0	0	0.0233394	0	0	0	0	0	0	0	0.220629	0.365466	0.131026	0	0.0562788	0	0	0	0	0	0	0	0	0
ASV_248	0	0	0	0	0	0	0	0	0.136137	0.538789	0	0	0	0	0	0	0	0	0	0	0	0	0	0	0	0	0	0
ASV_249	0	0	0	0	0	0	0	0	0	0	0.030405	0	0	0	0	0	0	0	0	0	0	0	0	0.00703693	0.554343	0.783106	0	0
ASV_250	0	0.00854336	0.0395266	0	0	0	0	0	0	0	0	0.028767	0	0	0.15386	0.0806873	0	0	0.322991	0.194316	0	0	0	0	0	0	0	0
ASV_251	0	0.0427168	0	0.335364	0.0662824	0	0	0	0	0	0	0	0	0	0.156763	0.159001	0	0	0	0	0	0	0	0	0	0	0	0
ASV_252	0	0	0	0.027125	0	0.546783	0	0.488304	0.213929	0	0	0	0	0	0	0	0	0	0	0	0	0	0	0	0	0	0	0
ASV_253	0	0	0	0	0	0	0	0	0	0	0	0	0	0	0	0.00711946	0	0	0	0	0	0	0	0.0299069	0.602357	0.659921	0	0
ASV_254	0	0.0307561	0.0837034	0	0	0	0	0	0	0	0	0.0242248	0.0127539	0	0.0580602	0.0688215	0.168182	0.009127	0	0.111038	0	0	0.0807292	0	0	0	0	0
ASV_255	0	0	0.00697528	0	0	0	0	0.0186021	0	0	0	0	0	0	0	0	0.432189	0.0395503	0	0	0	0	0.074858	0	0	0	0	0
ASV_256	0	0	0	0	0	0	0	0	0	0	0.0152025	0	0	0.905145	0	0	0	0	0	0	0	0	0	0	0	0	0	0
ASV_257	0	0.331482	0	0	0	0	0	0	0	0.0082573	0	0	0	0	0	0	0.164271	0.0228175	0	0	0	0	0	0	0	0	0	0
ASV_258	0	0	0	0	0	0.39056	0.443449	0.316235	0	0.132117	0	0	0	0	0	0	0	0	0	0	0	0	0	0	0	0	0	0
ASV_259	0	0	0.0139506	0	0	0	0	0	0	0	0	0	0	0	0	0.0142389	0	0	0.680239	0	0	0	0.00293561	0	0	0	0	0
ASV_260	0	0	0	0	0	0	0	0	0	0	0	0	0	0	0	0	0.553437	0	0	0	0.0233284	0	0	0	0	0	0	0
ASV_261	0	0	0	0.0197273	0	0	0	0	0	0	0	0	0	0	0.0232241	0	0	0	0	0.811964	0	0	0.0513731	0	0	0	0	0
ASV_262	0.453864	0	0	0	0	0	0	0	0	0	0	0	0	0.0523383	0	0	0.0645351	0	0	0	0	0	0	0	0	0	0	0
ASV_263	0	0.00854336	0	0	0	0	0.037343	0.0372041	0.211768	0.336485	0	0	0	0	0	0	0	0	0	0	0	0	0	0	0	0	0	0
ASV_264	0	0	0	0	0	0	0	0	0	0.582139	0	0	0	0	0	0	0	0	0	0	0	0	0	0	0	0	0	0
ASV_265	0	0	0	0	0	0.76996	0	0.665023	0	0	0	0	0	0	0	0	0	0	0	0	0	0	0	0	0	0	0	0
ASV_266	0	0	0	0	0	0	0	0	0	0	0	0	0	0	0	0	0	0	0	0	0	0	0	0.151294	0.266259	0.58513	0	0
ASV_267	0.537624	0	0	0	0	0	0	0	0	0	0	0	0	0	0	0	0.00586682	0	0	0	0	0	0	0	0	0	0	0
ASV_268	0.469447	0	0	0	0	0	0	0	0	0	0	0	0	0	0.0493512	0	0	0	0	0.0728686	0	0	0	0	0	0	0	0
ASV_269	0	0.0666382	0.25576	0.0221932	0.0502139	0	0	0	0	0	0	0	0	0	0.0609632	0.12815	0.00782243	0	0.0391504	0	0	0	0	0	0	0	0	0
ASV_270	0	0	0	0	0	0	0	0	0	0	0	0	0	0	0	0	0	0.173413	0	0	0	0.133919	0.18054	0	0	0	0	0
ASV_271	0	0	0	0	0	0	0	0	0	0	0	0	0	0	0	0	0.044979	0	0	0	0	0	0.369887	0	0	0	0	0
ASV_272	0	0	0	0	0	0	0	0	0.35871	0.218818	0	0	0	0	0	0	0	0	0	0	0	0	0	0	0	0	0	0
ASV_273	0	0.283639	0	0	0.206881	0	0	0	0	0	0	0	0	0	0	0	0	0	0	0	0	0	0	0	0	0	0	0
ASV_274	0.358416	0.140111	0	0	0	0	0	0	0	0	0	0	0	0	0	0	0	0	0	0	0	0	0	0	0	0	0	0
ASV_275	0	0	0	0	0	0	0	0	0	0	0.0369204	0.0968992	0	0.569564	0	0	0	0	0	0	0	0	0	0	0	0	0	0
ASV_276	0	0	0	0	0	0	0	0	0	0	0	0	0	0	0	0	0	0	0	0	0.414079	0	0	0	0.357922	0.175979	0	0
ASV_277	0	0	0	0	0	0	0	0	0	0	0	0	0	0	0	0	0	0	0	0	0	0	0.00880682	0	0.45395	0.519138	0.111122	0
ASV_278	0.00779165	0.0205041	0.074403	0.246591	0.20889	0	0	0	0	0	0	0	0	0	0	0	0.0156449	0	0	0	0	0	0	0	0	0	0	0
ASV_279	0	0	0	0	0	0	0	0	0	0	0	0	0	0	0	0	0	0	0	0	0	0	0	0	1.13488	0	0	0
ASV_280	0	0	0.120905	0	0	0	0	0	0	0	0.256271	0.0317951	0.00910996	0.0523383	0	0.0166121	0	0.00760584	0.024469	0.0312294	0.0174963	0	0.0132102	0	0	0	0	0
ASV_281	0	0	0.316213	0	0	0	0.457452	0.111612	0	0	0	0	0	0	0	0	0	0	0	0	0	0	0	0	0	0	0	0
ASV_282	0	0	0	0	0	0	0.0700182	0	0	0	0	0	0.0236859	0	0.589311	0.0474631	0	0.009127	0	0	0	0	0	0	0	0	0	0
ASV_283	0.00973956	0.107646	0.186008	0.22933	0	0	0	0	0	0	0	0	0.0200419	0	0	0	0	0	0	0	0	0	0	0	0	0	0	0
ASV_284	0	0	0	0	0	0	0	0.0930103	0.369514	0.123859	0	0	0	0	0	0	0	0	0	0	0	0	0	0	0	0	0	0
ASV_285	0	0.150363	0	0	0	0	0	0	0.252825	0	0	0	0	0	0	0	0.0371565	0	0.024469	0	0	0	0.0220171	0	0	0	0	0
ASV_286	0	0	0.0186008	0	0.0200856	0	0	0	0	0	0.0738408	0.0802447	0.0473718	0.116991	0.0232241	0.0142389	0.0508458	0.0243387	0	0	0	0.00686766	0.0322917	0	0	0	0	0
ASV_287	0	0	0	0	0	0	0	0	0.538064	0	0	0	0	0	0	0	0	0	0	0	0	0	0	0	0	0	0	0
ASV_288	0	0	0	0.0715114	0	0	0	0	0.0497007	0.206432	0.0803562	0	0	0	0	0	0	0	0	0.0798085	0.0291605	0	0.0366951	0	0	0	0	0
ASV_289	0.198687	0	0	0	0	0	0	0	0	0	0	0	0	0	0	0	0	0	0	0	0	0	0.211364	0	0	0	0	0
ASV_290	0	0	0	0	0	0.284551	0.214722	0.162768	0.151263	0.0887659	0	0	0	0	0	0	0	0	0	0	0	0	0	0	0	0	0	0
ASV_291	0	0	0	0	0	0	0	0	0	0	0	0.290698	0	0.0831255	0	0	0	0	0	0	0	0	0.0352273	0	0	0	0	0
ASV_292	0	0	0	0	0	0	0	0	0	0	0	0	0	0.74813	0	0	0	0	0	0	0	0	0	0	0	0	0	0
ASV_293	0	0	0	0	0	0	0	0	0	0	0.0217179	0.0363372	0	0	0	0	0	0	0	0	0	0	0.305303	0	0	0	0	0
ASV_294	0.0486978	0.217001	0	0	0	0	0.0653503	0.0837092	0.0734706	0.0474795	0	0	0	0	0	0	0	0	0	0	0	0	0	0	0	0	0	0
ASV_295	0	0	0	0	0	0.312448	0	0	0.332779	0.0619297	0	0	0	0	0	0	0	0	0	0	0	0	0	0	0	0	0	0
ASV_296	0.465551	0	0	0	0	0	0	0	0	0	0	0	0	0	0	0	0	0	0	0	0	0	0	0	0	0	0	0
ASV_297	0	0	0	0	0	0	0	0	0	0	0	0	0	0	0	0	0	0	0	0	0	0	0	0	0	0	0	0.378111
ASV_298	0.463603	0	0	0	0	0	0	0	0	0	0	0	0	0	0	0	0	0	0	0	0	0	0	0	0	0	0	0
ASV_299	0	0	0	0	0	0	0	0	0	0	0	0	0	0	0	0	0	0	0	0	0	0.817252	0	0	0	0	0	0
ASV_300	0	0	0	0	0	0	0	0	0	0	0	0	0	0	0	0	0	0	0	0	0	0	0	0	0.449585	0.593929	0	0
ASV_301	0.451916	0	0	0	0	0	0	0	0	0	0	0	0	0	0	0	0.00586682	0	0	0	0	0	0	0	0	0	0	0
ASV_302	0	0.0820162	0.00697528	0.0443864	0.0140599	0	0	0	0	0	0	0	0	0	0.264174	0.0735678	0.0332453	0.00608467	0.0342566	0	0	0	0	0	0	0	0	0
ASV_303	0	0	0	0	0	0	0	0	0	0	0	0	0	0	0	0	0	0	0	0	0	0	0	0.321939	0.0872981	0.0791905	0.0404081	0
ASV_304	0	0	0	0	0	0	0	0	0.501329	0	0	0	0	0	0	0	0	0	0	0	0	0	0	0	0	0	0	0
ASV_305	0	0	0	0	0	0	0	0	0	0	0	0	0	0	0	0	0	0	0	0	0	0	0.278883	0.0703693	0	0	0	0
ASV_306	0	0	0	0	0	0	0	0	0	0	0	0	0	0	0	0	0	0	0	0.0312294	0.449071	0	0.096875	0	0	0	0	0
ASV_307	0	0	0	0	0	0.0781119	0	0	0.194481	0.247719	0	0	0	0	0	0	0.00782243	0	0	0	0	0	0	0	0	0	0	0
ASV_308	0	0	0	0	0	0	0	0	0	0	0	0.343689	0	0	0	0	0	0	0	0	0	0	0	0	0	0	0	0
ASV_309	0	0	0	0	0	0	0	0	0	0	0	0	0	0	0	0	0	0	0	0	0	0	0	0.105554	0	0.118786	0	0.221487
ASV_310	0	0.00683469	0.025576	0.00739773	0.0261112	0.0278971	0.0560146	0	0.0172872	0.0144503	0	0.101441	0	0	0.191599	0.0711946	0	0	0	0	0	0	0	0	0	0	0	0
ASV_311	0	0	0	0	0	0.295709	0.191383	0.190671	0.151263	0.0412865	0	0	0	0	0	0	0	0	0	0	0	0	0	0	0	0	0	0
ASV_312	0.066229	0	0	0	0	0	0	0	0	0	0	0	0	0	0	0	0	0	0	0	0	0	0	0	0	0	0.639795	0
ASV_313	0	0	0	0	0	0	0	0	0	0	0	0	0	0	0	0	0	0	0	0	0	0	0	0	0	0	0.754285	0
ASV_314	0	0	0.141831	0	0	0	0	0	0	0	0.349658	0	0	0	0	0	0	0	0	0	0	0	0	0	0	0	0	0
ASV_315	0	0	0	0	0	0	0	0	0	0	0	0.336119	0	0	0	0	0	0	0	0	0	0	0	0	0	0	0	0
ASV_316	0	0	0	0	0	0.663951	0.196051	0.265079	0	0	0	0	0	0	0	0	0	0	0	0	0	0	0	0	0	0	0	0
ASV_317	0	0.268261	0	0.113432	0.0261112	0	0	0	0	0	0	0	0	0	0	0	0	0	0	0	0	0	0	0	0	0	0	0
ASV_318	0	0	0	0	0	0	0	0	0	0	0	0	0	0	0	0	0	0	0	0	0	0	0.317046	0	0	0	0	0
ASV_319	0	0	0	0	0	0.0446354	0.0513467	0	0.153424	0.258041	0	0	0	0	0	0	0	0	0	0	0	0	0	0	0	0	0	0
ASV_320	0	0	0	0	0	0	0	0.26973	0	0	0	0	0	0.48336	0	0	0	0	0	0	0	0	0	0	0	0	0	0
ASV_321	0	0	0	0	0	0	0	0	0	0	0	0	0	0.544934	0	0	0	0	0	0	0	0	0	0	0	0	0.127959	0
ASV_322	0	0	0	0	0	0.117168	0.0700182	0.0837092	0.110206	0.225011	0	0	0	0	0	0	0	0	0	0	0	0	0	0	0	0	0	0
ASV_323	0	0	0	0	0	0	0	0	0	0	0	0	0	0	0	0	0	0	0	0	0	0	0	0.0879616	0.305543	0.41355	0	0
ASV_324	0	0.0683469	0	0	0	0	0	0	0	0	0	0	0	0	0	0	0.33832	0	0	0	0	0	0	0	0	0	0	0
ASV_325	0	0	0	0	0	0	0	0	0	0	0	0.322493	0	0	0	0	0	0	0	0	0	0	0	0	0	0	0	0
ASV_326	0	0	0	0	0	0	0	0	0	0	0	0	0	0	0	0	0	0	0	0	0	0	0	0	0.23134	0.215574	0	0.172444
ASV_327	0	0	0	0	0	0	0.102693	0.172069	0.043218	0.270426	0	0	0	0	0	0	0	0	0	0	0	0	0	0	0	0	0	0
ASV_328	0	0	0	0	0	0	0	0	0	0	0	0	0	0	0	0	0	0	0	0	0	0.0515075	0.286222	0	0	0	0	0
ASV_329	0	0	0	0	0	0.345924	0.392102	0.292982	0	0	0	0	0	0	0	0	0	0	0	0	0	0	0	0	0	0	0	0
ASV_330	0	0	0	0	0	0	0	0	0	0	0	0.0863009	0.00728797	0.243219	0.0145151	0	0	0	0	0	0	0.216331	0	0	0	0	0	0
ASV_331	0	0	0	0	0	0	0	0	0	0	0	0	0	0	0	0	0	0	0	0	0	0	0	0	0	0	0	0.329067
ASV_332	0	0	0	0	0	0	0	0	0.371675	0.0660584	0	0	0	0	0	0	0	0	0	0	0	0	0	0	0	0	0	0
ASV_333	0	0	0	0	0	0	0	0	0	0	0.0152025	0	0	0	0.0696723	0.272913	0	0	0.0880885	0	0	0	0.0322917	0	0	0	0	0
ASV_334	0	0	0	0	0	0	0	0	0	0	0	0	0	0	0	0	0.0880023	0.0441138	0	0.197786	0.0787333	0	0.067519	0	0	0	0	0
ASV_335	0.0486978	0	0	0	0	0.518886	0	0	0	0	0	0	0.0710577	0	0	0	0	0	0	0	0	0	0	0	0	0.105587	0.0740816	0
ASV_336	0	0	0	0	0	0	0.0933576	0	0.317652	0.0743157	0	0	0	0	0	0	0	0	0	0	0	0	0	0	0	0	0	0
ASV_337	0	0.329774	0	0.00739773	0.0120513	0	0	0	0	0	0	0	0	0	0	0	0	0	0	0	0	0	0	0	0	0	0	0
ASV_338	0	0.00341734	0	0	0	0	0	0	0.187998	0.231204	0	0	0	0	0	0	0	0	0	0	0	0	0	0	0	0	0	0
ASV_339	0	0	0	0	0	0	0	0	0.194481	0.0578011	0	0	0	0	0.0261271	0	0	0	0	0	0.215787	0	0	0	0	0	0	0
ASV_340	0	0	0	0	0	0	0	0	0	0	0	0	0	0	0	0	0	0	0	0	0	0	0.295029	0	0	0	0	0
ASV_341	0	0	0	0	0	0	0	0	0	0	0	0	0	0	0	0	0	0	0	0	0	0	0	0	0.467045	0.409151	0	0
ASV_342	0	0	0	0	0	0	0	0	0	0	0	0.301296	0	0	0	0	0	0	0	0	0	0	0	0	0	0	0	0
ASV_343	0.044802	0.121316	0.139506	0	0	0	0	0	0	0	0	0	0	0	0.124829	0	0	0	0	0	0	0	0	0	0	0	0	0
ASV_344	0	0	0	0	0	0	0	0	0	0	0	0	0	0	0.200308	0.284779	0	0	0.0195752	0	0	0	0	0	0	0	0	0
ASV_345	0	0	0	0	0	0	0	0	0	0	0.425671	0	0	0	0	0	0	0	0	0	0	0	0	0	0	0	0	0
ASV_346	0	0	0	0	0	0	0	0	0	0	0	0	0	0	0.0232241	0	0.367654	0	0	0	0	0	0	0	0	0	0	0
ASV_347	0	0.333191	0	0	0	0	0	0	0	0	0	0	0	0	0	0	0	0	0	0	0	0	0	0	0	0	0	0
ASV_348	0	0.0307561	0.265061	0.0419204	0	0	0	0	0	0	0	0	0	0	0.0957993	0	0.0254229	0	0	0	0	0	0	0	0	0	0	0
ASV_349	0.0155833	0	0	0	0	0	0	0	0	0	0	0	0	0	0	0	0.363743	0	0	0	0	0	0	0	0	0	0	0
ASV_350	0	0	0	0	0	0.0725325	0.79354	0	0	0	0	0	0.0145759	0	0	0	0	0	0	0	0	0	0	0	0	0	0	0
ASV_351	0	0	0	0	0	0	0	0	0	0	0	0	0	0	0	0	0	0	0	0.662757	0	0	0	0	0	0	0	0
ASV_352	0	0	0	0	0	0	0	0	0	0	0	0	0	0	0	0	0	0	0	0	0	0	0	0	0.331733	0.351958	0.117857	0
ASV_353	0	0	0	0	0	0	0	0	0	0	0	0.28767	0	0	0	0	0	0	0	0	0	0	0	0	0	0	0	0
ASV_354	0	0	0	0	0	0.0781119	0	0	0.142619	0.225011	0	0	0	0	0	0	0	0	0	0	0	0	0	0	0	0	0	0
ASV_355	0	0	0	0	0	0	0	0	0.0194481	0	0.362689	0	0	0	0	0	0	0	0	0	0.0116642	0	0.0132102	0	0	0	0	0
ASV_356	0	0	0	0	0	0	0	0	0	0	0	0.281613	0	0	0	0	0	0	0	0	0	0	0	0	0	0	0	0
ASV_357	0	0.117898	0.0720779	0.0715114	0.0682909	0	0	0	0	0	0	0	0	0	0.0203211	0.0166121	0	0	0	0	0.00874814	0	0	0	0	0	0	0
ASV_358	0	0	0	0	0	0.0836913	0.289409	0.0883598	0.0713097	0.103216	0	0	0	0	0	0	0	0	0	0	0	0	0	0	0	0	0	0
ASV_359	0	0	0	0	0	0	0	0	0	0	0.260615	0	0	0	0.0232241	0.118658	0	0	0	0	0	0	0	0	0	0	0	0
ASV_360	0	0	0.048827	0	0	0.0669531	0	0	0.0324135	0.0268362	0	0.118096	0	0	0	0	0.0430234	0	0.0391504	0	0	0	0	0	0	0	0	0
ASV_361	0	0	0	0	0	0	0	0	0	0	0.201976	0.0575339	0	0.113913	0	0	0	0	0	0.0312294	0	0	0	0	0	0	0	0
ASV_362	0	0	0	0	0	0	0	0	0.285239	0.0908303	0	0	0	0	0	0	0	0	0	0	0	0	0	0	0	0	0	0
ASV_363	0	0	0	0	0	0.200859	0.210055	0.172069	0.0713097	0.0495438	0	0	0	0	0	0	0	0	0	0	0	0	0	0	0	0	0	0
ASV_364	0	0	0	0	0	0.0278971	0	0	0.211768	0.148631	0	0	0	0	0	0	0	0	0	0	0	0	0	0	0	0	0	0
ASV_365	0	0	0	0	0	0	0	0	0.378158	0	0	0	0	0	0	0	0	0	0	0	0	0	0	0	0	0	0	0
ASV_366	0	0	0	0	0	0.184121	0	0.199972	0	0.082573	0	0	0	0	0.0841873	0.0688215	0	0	0	0	0	0	0	0	0	0	0	0
ASV_367	0	0	0	0	0	0	0	0	0	0	0	0	0	0	0	0	0	0.264683	0	0	0	0	0	0	0	0	0	0
ASV_368	0.0194791	0	0.00697528	0	0	0	0	0	0	0	0	0.122638	0	0	0.0232241	0	0.0410678	0.0486773	0.0048938	0.0346993	0	0	0.00880682	0	0	0	0	0
ASV_369	0	0	0	0	0	0	0	0	0.369514	0	0	0	0	0	0	0	0	0	0	0	0	0	0	0	0	0	0	0
ASV_370	0	0	0	0	0	0	0	0	0	0	0	0	0	0	0	0	0	0	0	0	0	0	0.249527	0	0	0	0	0
ASV_371	0	0	0	0	0	0	0	0	0	0	0	0.0090843	0	0	0	0	0	0	0	0	0	0	0	0	0.0305543	0	0	0.245218
ASV_372	0	0	0	0	0	0.234336	0.196051	0.227875	0	0	0	0	0	0	0.0899933	0	0	0	0	0	0	0	0	0	0	0	0	0
ASV_373	0	0	0	0	0	0	0	0	0	0	0	0	0	0	0	0	0	0	0	0	0	0.563148	0	0	0	0	0	0
ASV_374	0	0	0	0	0	0	0	0	0.0345744	0.276619	0	0	0	0	0.0377391	0	0	0	0	0	0	0	0	0	0	0	0	0
ASV_375	0	0	0	0	0	0	0.756197	0	0	0	0	0	0	0	0	0	0	0	0	0	0	0	0	0	0	0	0	0
ASV_376	0	0	0	0	0	0	0	0	0	0	0.0999023	0.0378513	0	0.274006	0	0	0	0	0	0	0	0	0	0	0	0	0	0
ASV_377	0	0	0	0	0	0	0	0	0	0.328228	0	0	0	0	0	0	0	0	0	0	0	0	0	0	0	0	0	0
ASV_378	0	0	0	0	0	0	0	0	0	0	0.0651537	0	0	0	0.0377391	0	0	0	0	0	0	0	0	0.0668508	0.135312	0	0.158265	0
ASV_379	0	0	0	0	0	0.301289	0.0840218	0.306934	0.0345744	0	0	0.0060562	0	0	0	0	0	0	0	0	0	0	0	0	0	0	0	0
ASV_380	0	0	0	0	0	0.0725325	0.0700182	0.0418546	0.151263	0.0990876	0	0	0	0	0	0	0	0	0	0	0	0	0	0	0	0	0	0
ASV_381	0	0	0	0	0	0	0.0233394	0	0	0.309649	0	0	0	0	0	0	0	0	0	0	0	0	0	0	0	0	0	0
ASV_382	0	0	0	0	0	0	0	0	0	0	0	0	0	0	0	0	0	0	0	0	0.00874814	0	0	0.0439808	0	0	0.0202041	0.191428
ASV_383	0.105187	0	0.130205	0	0.0140599	0	0	0	0	0	0	0	0.00546597	0	0.0522542	0.0379705	0	0	0	0	0	0	0	0	0	0	0	0
ASV_384	0	0	0.25111	0	0	0	0	0	0	0.0908303	0	0	0	0	0	0	0	0	0	0	0	0	0	0	0	0	0	0
ASV_385	0	0	0	0	0	0	0.210055	0.158117	0	0.123859	0	0	0	0	0	0.030851	0	0	0	0	0	0	0	0	0	0	0	0
ASV_386	0	0	0	0	0	0	0.0513467	0	0	0	0	0	0.256901	0	0	0	0	0	0	0	0	0	0	0	0	0	0	0
ASV_387	0	0	0	0	0	0	0	0	0	0	0.330112	0	0	0	0	0	0	0	0	0	0	0	0	0	0	0	0	0
ASV_388	0	0	0	0	0	0	0	0	0	0	0	0	0	0	0	0	0.0156449	0	0	0	0.0349926	0	0.19375	0	0	0	0	0
ASV_389	0	0.00854336	0	0	0	0	0	0	0.0713097	0.233269	0	0	0	0	0	0	0	0	0	0	0	0	0	0	0	0	0	0
ASV_390	0	0	0	0	0.054231	0	0	0	0	0	0	0	0	0	0	0	0	0	0	0.319234	0	0	0.0469697	0	0	0	0	0
ASV_391	0	0	0	0	0	0	0	0	0.131815	0.185789	0	0	0	0	0	0	0	0	0	0	0	0	0	0	0	0	0	0
ASV_392	0	0	0	0	0	0	0	0	0	0	0.32794	0	0	0	0	0	0	0	0	0	0	0	0	0	0	0	0	0
ASV_393	0	0	0	0	0	0	0	0	0	0	0	0	0	0	0	0	0	0	0	0	0	0	0	0	0	0	0	0.23889
ASV_394	0	0	0	0	0	0	0	0	0.324135	0	0	0	0	0	0	0	0	0	0	0	0	0	0	0	0	0	0	0
ASV_395	0.0370103	0	0	0	0.0421797	0	0	0	0	0	0.110761	0	0	0.0277085	0.0377391	0.0118658	0.0176005	0.0106482	0	0.052049	0	0	0	0	0	0	0	0
ASV_396	0	0	0	0	0	0	0	0	0	0	0.147682	0	0	0.0461808	0.0232241	0.0213584	0	0	0	0.0104098	0	0.0583751	0.0425663	0	0	0	0	0
ASV_397	0	0	0	0.25892	0	0	0	0	0	0	0	0	0	0	0	0.0996725	0	0	0	0	0	0	0	0	0	0	0	0
ASV_398	0	0	0	0	0	0	0	0	0	0	0	0	0	0	0	0	0	0	0	0	0	0	0	0	0	0	0.494999	0
ASV_399	0.231802	0	0	0	0.054231	0	0	0	0	0	0	0	0	0	0	0	0	0	0	0	0	0	0	0	0	0	0	0
ASV_400	0.0175312	0	0	0	0.269147	0	0	0	0	0	0	0	0	0	0	0	0	0	0	0	0	0	0	0	0	0	0	0
ASV_401	0	0	0	0	0	0	0	0	0	0	0.071669	0	0	0.166251	0.0232241	0.0664483	0	0	0.048938	0	0	0	0	0	0	0	0	0
ASV_402	0	0	0	0	0	0	0	0	0	0	0	0	0	0.440257	0	0	0	0	0	0	0	0	0	0	0	0	0	0
ASV_403	0.089604	0	0.169732	0	0.0160685	0	0	0	0	0	0	0	0	0	0.0435452	0	0	0	0	0	0	0	0	0	0	0	0	0
ASV_404	0	0	0.274361	0	0	0.0167383	0	0	0	0	0	0	0	0	0	0	0	0	0.0513849	0	0	0	0	0	0	0	0	0
ASV_405	0	0	0	0	0	0.167383	0.158708	0.116263	0.114528	0	0	0	0	0	0	0	0	0	0	0	0	0	0	0	0	0	0	0
ASV_406	0	0	0	0	0	0	0	0	0	0.284877	0	0	0	0	0	0	0	0	0	0	0	0	0	0	0	0	0	0
ASV_407	0	0.00854336	0	0	0	0	0	0	0.142619	0.136245	0	0	0	0	0	0	0	0	0	0	0	0	0	0	0	0	0	0
ASV_408	0	0	0	0	0	0.0725325	0	0	0.123171	0.13831	0	0	0	0	0	0	0	0	0	0	0	0	0	0	0	0	0	0
ASV_409	0.0116875	0.169158	0	0	0.0622652	0	0	0	0	0	0	0	0	0	0	0	0	0	0	0	0	0	0	0	0	0	0	0
ASV_410	0	0	0.0860285	0	0	0	0	0	0	0	0.0542947	0	0	0	0	0.123404	0	0	0.0538318	0	0	0	0	0	0	0	0	0
ASV_411	0.103239	0	0.0953289	0.0394545	0.018077	0	0	0	0	0	0.0347486	0	0	0	0	0	0	0	0	0	0	0	0	0	0	0	0	0
ASV_412	0	0	0	0	0	0	0	0	0	0	0.293191	0	0	0	0	0	0	0	0	0	0	0	0	0	0	0	0	0
ASV_413	0	0	0	0	0	0	0	0	0	0	0	0	0	0	0	0.030851	0.0606238	0.0106482	0.20554	0	0	0	0	0	0	0	0	0
ASV_414	0	0	0	0	0	0	0	0	0	0	0.041264	0.028767	0.0182199	0	0	0	0	0.0106482	0	0	0	0	0.115956	0	0	0	0	0
ASV_415	0	0	0	0	0	0	0	0	0	0.274555	0	0	0	0	0	0	0	0	0	0	0	0	0	0	0	0	0	0
ASV_416	0	0	0	0	0	0	0	0	0	0	0	0	0	0	0	0	0	0	0	0	0.387834	0	0	0	0	0	0	0
ASV_417	0	0	0	0	0	0	0	0	0	0	0	0	0	0	0	0	0	0.200794	0	0	0	0	0	0	0	0	0	0
ASV_418	0	0	0	0	0	0	0	0	0	0.268362	0	0	0	0	0	0	0	0	0	0	0	0	0	0	0	0	0	0
ASV_419	0	0	0	0	0	0	0	0	0	0	0	0	0	0	0	0	0	0	0	0	0	0	0	0	0.192056	0.378355	0	0
ASV_420	0	0	0	0	0	0.0836913	0	0.186021	0.125332	0.0330292	0	0	0	0	0	0	0	0	0	0	0	0	0	0	0	0	0	0
ASV_421	0	0	0	0	0	0	0	0	0	0	0.0347486	0	0	0	0	0	0	0	0	0	0	0	0.165862	0	0	0	0	0
ASV_422	0	0	0	0	0	0	0	0.0511557	0.140459	0.103216	0	0	0	0	0.00580602	0	0	0	0	0	0	0	0	0	0	0	0	0
ASV_423	0	0	0	0	0	0	0	0	0	0	0	0	0	0	0	0	0	0	0	0.0277595	0	0	0.176136	0	0	0	0	0
ASV_424	0	0	0	0	0	0.256653	0.0700182	0.26973	0	0	0	0.0105984	0	0	0	0	0	0	0	0	0	0	0	0	0	0	0	0
ASV_425	0	0	0	0	0	0	0	0	0	0	0	0.0121124	0	0.280164	0	0.0403436	0	0	0.024469	0	0	0	0	0	0	0	0	0
ASV_426	0	0	0	0	0.0301283	0	0.382766	0.0930103	0	0.0165146	0	0	0	0	0	0	0	0	0	0	0	0	0	0	0	0	0	0
ASV_427	0	0	0	0	0	0	0.177379	0	0.0950796	0.0887659	0	0	0	0	0	0	0	0	0	0	0	0	0	0	0	0	0	0
ASV_428	0	0	0	0	0	0	0	0	0	0	0	0	0	0	0	0	0.146671	0	0	0	0	0	0.0733902	0	0	0	0	0
ASV_429	0	0	0	0	0	0	0	0	0	0	0	0	0.225927	0	0	0	0	0	0	0	0	0	0	0	0	0	0	0
ASV_430	0	0	0	0	0	0	0	0	0	0	0	0	0	0.381762	0	0	0	0	0	0	0	0	0	0	0	0	0	0
ASV_431	0.239593	0	0	0	0	0	0	0	0	0	0	0	0	0	0	0	0	0	0	0	0	0	0	0	0	0	0	0
ASV_432	0	0	0	0	0	0	0	0	0.127493	0.130052	0	0	0	0	0	0	0	0	0	0	0	0	0	0	0	0	0	0
ASV_433	0	0	0.0302262	0	0	0	0	0	0	0	0	0	0	0.332502	0	0	0	0	0	0	0	0	0	0	0	0	0	0
ASV_434	0	0	0	0	0	0	0	0	0	0.249783	0	0	0	0	0	0	0	0	0	0	0	0	0	0	0	0	0	0
ASV_435	0	0	0	0	0	0	0	0	0	0	0	0	0	0	0.0174181	0.0261047	0	0	0	0	0	0	0.152652	0	0	0	0	0
ASV_436	0	0	0	0	0.241027	0	0	0	0	0	0	0	0	0	0	0	0	0	0	0	0	0	0	0	0	0	0	0
ASV_437	0	0	0	0	0	0.0948502	0	0.0418546	0.14478	0.0557368	0	0	0	0	0	0	0	0	0	0	0	0	0	0	0	0	0	0
ASV_438	0	0	0	0	0	0	0	0	0.254986	0	0.00434358	0	0	0	0	0	0	0	0	0	0	0	0	0	0	0	0	0
ASV_439	0	0	0	0	0	0	0	0	0	0	0	0	0	0	0	0.261047	0	0.0152117	0	0	0	0	0	0	0	0	0	0
ASV_440	0	0	0	0	0	0	0	0	0	0	0	0	0	0	0	0.0949262	0.103647	0	0.0636195	0	0	0	0	0	0	0	0	0
ASV_441	0	0	0	0	0	0	0	0	0	0	0	0	0	0	0	0	0	0	0	0	0.34701	0	0	0	0	0	0	0
ASV_442	0	0	0	0	0	0	0	0	0.170711	0.0805086	0	0	0	0	0	0	0	0	0	0	0	0	0	0	0	0	0	0
ASV_443	0	0	0	0	0	0	0	0	0	0	0	0	0	0	0.0841873	0.206464	0	0	0.0048938	0	0	0	0	0	0	0	0	0
ASV_444	0	0	0	0	0	0	0	0	0	0	0	0	0	0	0	0	0	0	0	0	0	0	0.173201	0	0	0	0	0
ASV_445	0	0	0	0	0.102436	0	0.135369	0	0.0756315	0	0	0	0	0	0	0	0	0	0	0	0	0	0	0	0	0	0	0
ASV_446	0	0	0	0	0	0	0	0	0	0	0	0	0	0	0	0	0	0	0	0	0	0	0.168797	0	0	0	0	0
ASV_447	0.00584374	0	0	0	0	0	0	0	0	0	0	0	0	0	0.235144	0.0450899	0	0	0.024469	0	0	0	0	0	0	0	0	0
ASV_448	0	0	0	0	0	0	0	0	0	0	0.119448	0	0	0	0.168375	0	0	0	0	0	0	0	0	0	0	0	0	0
ASV_449	0	0	0	0	0	0	0	0	0	0	0	0	0	0	0	0	0	0	0	0	0	0	0	0	0	0	0.38051	0
ASV_450	0	0	0	0	0	0	0	0	0	0	0.24324	0	0	0	0	0	0	0	0	0	0	0	0	0	0	0	0	0
ASV_451	0	0	0	0	0	0	0	0	0	0	0	0	0	0	0	0	0.219028	0	0	0	0	0	0	0	0	0	0	0
ASV_452	0	0.0170867	0.234835	0	0	0	0	0	0	0	0	0	0	0	0	0	0	0	0	0	0	0	0	0	0	0	0	0
ASV_453	0	0	0	0	0	0	0	0	0.23986	0	0	0	0	0	0	0	0	0	0	0	0	0	0	0	0	0	0	0
ASV_454	0	0.0307561	0.141831	0.0764432	0	0	0	0	0	0	0	0	0	0	0	0	0	0	0	0	0	0	0	0	0	0	0	0
ASV_455	0	0	0	0	0	0	0	0	0	0	0	0	0	0	0	0	0.215117	0	0	0	0	0	0	0	0	0	0	0
ASV_456	0	0	0	0	0	0	0	0	0	0	0	0	0	0	0	0	0	0	0	0	0	0	0.161458	0	0	0	0	0
ASV_457	0	0	0	0.0123295	0	0	0	0	0	0	0	0	0	0	0.0290301	0.144762	0	0	0	0.0277595	0.00874814	0	0.0322917	0	0	0	0	0
ASV_458	0	0	0	0	0	0.19528	0.163376	0.18137	0	0	0	0	0	0	0	0	0	0	0	0	0	0	0	0	0	0	0	0
ASV_459	0	0	0	0	0	0	0	0	0	0	0	0	0	0	0	0	0	0	0	0	0	0	0.159991	0	0	0	0	0
ASV_460	0	0	0	0	0	0	0	0	0	0	0	0	0	0	0	0	0	0	0	0	0	0	0	0	0.244435	0.123185	0.0841836	0
ASV_461	0	0	0	0	0	0	0.466788	0.0372041	0	0	0	0	0	0	0	0	0	0	0	0	0	0	0	0	0	0	0	0
ASV_462	0.00973956	0	0.074403	0	0	0	0	0	0	0	0	0	0	0	0	0	0	0.0988759	0.0122345	0	0	0	0	0	0	0	0	0
ASV_463	0	0	0.109279	0.125761	0	0	0	0	0	0	0	0	0.0163979	0	0	0	0	0	0	0	0	0	0	0	0	0	0	0
ASV_464	0	0	0	0	0	0.200859	0.33142	0	0	0	0	0	0	0	0	0	0	0	0	0	0	0	0	0	0	0	0	0
ASV_465	0	0	0	0	0	0	0	0	0	0	0	0	0	0	0.310622	0	0	0	0	0	0	0	0	0	0	0	0	0
ASV_466	0	0.16745	0	0	0.00803423	0	0	0	0	0.0082573	0	0	0	0	0	0	0	0	0	0	0	0	0	0	0	0	0	0
ASV_467	0	0	0	0	0	0.234336	0	0.0883598	0	0	0	0	0	0	0	0	0	0.0319445	0	0	0.0699851	0	0	0	0	0	0	0
ASV_468	0	0	0	0	0	0	0	0	0	0	0	0	0	0	0.0870903	0	0	0	0.132133	0.0763385	0	0	0	0	0	0	0	0
ASV_469	0	0	0	0	0	0	0	0	0	0	0	0	0	0	0	0.251554	0	0	0	0	0	0	0	0	0	0	0	0
ASV_470	0	0	0	0	0	0	0	0	0	0	0	0	0	0	0	0	0	0	0	0	0	0.243802	0.0499053	0	0	0	0	0
ASV_471	0	0	0	0	0	0	0	0	0	0	0	0	0	0	0	0	0	0	0	0	0	0	0	0.0158331	0.139677	0.0791905	0.154898	0
ASV_472	0	0	0	0	0	0	0.15404	0	0.125332	0.0268362	0	0	0	0	0	0	0	0	0	0	0	0	0	0	0	0	0	0
ASV_473	0	0	0	0	0	0	0	0	0	0	0	0	0.0236859	0.280164	0	0	0	0	0	0	0	0	0	0	0	0	0	0
ASV_474	0	0	0	0	0	0	0	0	0	0	0	0	0	0.320187	0	0	0	0	0	0	0	0	0	0	0	0	0	0
ASV_475	0	0	0	0	0	0	0	0	0	0	0	0	0	0	0.11612	0.12815	0.0117336	0	0.00978761	0	0	0	0	0	0	0	0	0
ASV_476	0	0	0	0	0	0	0	0	0	0	0	0	0	0	0	0	0	0	0	0	0	0	0.152652	0	0	0	0	0
ASV_477	0	0	0	0	0	0.122747	0	0	0.101562	0.070187	0	0	0	0	0	0	0	0	0	0	0	0	0	0	0	0	0	0
ASV_478	0	0	0	0	0	0	0	0	0.220412	0	0	0	0	0	0	0	0	0	0	0	0	0	0	0	0	0	0	0
ASV_479	0	0	0	0	0	0	0	0	0.209607	0.0103216	0	0	0	0	0	0	0	0	0	0	0	0	0	0	0	0	0	0
ASV_480	0	0	0	0	0	0	0	0	0	0	0	0	0	0	0	0	0.136893	0.0486773	0	0	0	0	0	0	0	0	0	0
ASV_481	0	0	0	0	0	0	0	0	0	0	0	0	0	0	0	0	0	0	0	0	0	0	0	0	0.157137	0.290365	0	0
ASV_482	0	0.0973943	0	0.1085	0	0	0	0	0	0	0	0	0	0	0	0	0	0	0	0	0	0	0	0	0	0	0	0
ASV_483	0	0	0	0	0	0.178542	0	0	0.114528	0.0330292	0	0	0	0	0	0	0	0	0	0	0	0	0	0	0	0	0	0
ASV_484	0	0	0	0	0	0.0892708	0.0280073	0.0511557	0.146941	0	0	0	0	0	0	0	0	0	0	0	0	0	0	0	0	0	0	0
ASV_485	0	0	0	0	0	0	0	0	0.114528	0.0990876	0	0	0	0	0	0	0	0	0	0	0	0	0	0	0	0	0	0
ASV_486	0	0	0	0	0	0	0	0	0	0.208497	0	0	0	0	0	0	0	0	0	0	0	0	0	0	0	0	0	0
ASV_487	0	0	0	0	0	0	0	0	0	0	0	0	0	0	0	0	0	0	0	0	0	0	0	0	0.187691	0.255169	0	0
ASV_488	0.00973956	0	0	0	0	0	0	0	0.138298	0.0619297	0	0	0	0	0	0	0	0	0	0	0	0	0	0	0	0	0	0
ASV_489	0	0	0.0209259	0	0	0	0	0	0	0	0.00434358	0	0	0	0	0	0	0	0	0.260245	0.0379086	0	0	0	0	0	0	0
ASV_490	0	0	0	0	0	0.217598	0.0980255	0.144166	0.0172872	0	0	0	0	0	0	0	0	0	0	0	0	0	0	0	0	0	0	0
ASV_491	0	0	0	0	0	0	0	0	0	0	0	0	0	0	0	0	0	0	0	0	0	0	0.145313	0	0	0	0	0
ASV_492	0	0	0	0	0	0	0	0	0	0	0	0	0	0	0	0	0	0	0	0	0	0	0.145313	0	0	0	0	0
ASV_493	0	0	0	0	0	0	0	0	0	0	0	0	0	0	0	0	0	0	0	0	0	0	0	0.0844431	0	0	0.171735	0
ASV_494	0.175312	0	0	0	0	0	0	0	0	0	0.0173743	0	0	0	0	0	0	0	0	0	0	0	0	0	0	0	0	0
ASV_495	0.00973956	0	0	0	0	0	0	0	0.200964	0	0	0	0	0	0	0	0	0	0	0	0	0	0	0	0	0	0	0
ASV_496	0	0	0	0	0	0	0	0	0	0.202304	0	0	0	0	0	0	0	0	0	0	0	0	0	0	0	0	0	0
ASV_497	0	0	0	0	0	0	0	0	0	0	0	0	0	0	0	0	0	0	0	0	0	0	0.143845	0	0	0	0	0
ASV_498	0.0136354	0	0	0	0	0	0	0	0	0	0	0.116582	0.0236859	0	0	0	0	0	0	0	0	0	0	0	0	0	0	0
ASV_499	0	0	0	0	0	0	0.452784	0	0	0	0	0	0	0	0	0	0	0	0	0	0	0	0	0	0	0	0	0
ASV_500	0	0	0	0	0	0	0	0	0	0	0	0	0	0	0	0	0	0	0.23735	0	0	0	0	0	0	0	0	0
ASV_501	0	0	0	0	0	0	0	0	0	0	0	0	0	0	0	0	0	0	0	0	0	0	0.142377	0	0	0	0	0
ASV_502	0	0	0.0953289	0	0	0	0	0	0	0	0	0	0	0.101598	0	0	0.0430234	0	0	0	0	0	0	0	0	0	0	0
ASV_503	0	0	0	0	0	0.0613737	0.200719	0.111612	0	0.0371578	0	0	0	0	0	0	0	0	0	0	0	0	0	0	0	0	0	0
ASV_504	0	0	0	0	0	0.0502148	0.0280073	0.0558062	0.136137	0.0082573	0	0	0	0	0	0	0.00391122	0	0	0	0	0	0	0	0	0	0	0
ASV_505	0	0	0	0	0	0	0	0	0.0518616	0.146567	0	0	0	0	0	0	0	0	0	0	0	0	0	0	0	0	0	0
ASV_506	0	0	0	0	0	0	0	0	0	0	0.158541	0	0	0.0677319	0	0	0	0	0	0	0	0	0	0	0	0	0	0
ASV_507	0	0.0375908	0	0	0	0	0	0	0	0	0	0	0	0	0.124829	0.0332242	0	0	0.0367035	0	0	0	0	0	0	0	0	0
ASV_508	0	0	0	0.231795	0	0	0	0	0	0	0	0	0	0	0	0	0	0	0	0	0	0	0	0	0	0	0	0
ASV_509	0	0	0	0	0	0.039056	0	0	0.136137	0.0474795	0	0	0	0	0	0	0	0	0	0	0	0	0	0	0	0	0	0
ASV_510	0	0	0	0	0	0	0.434113	0	0	0	0	0	0	0	0	0	0	0	0	0	0	0	0	0	0	0	0	0
ASV_511	0	0	0	0	0	0	0	0	0	0	0	0	0	0	0	0	0	0	0	0	0	0.0515075	0.114489	0	0	0	0	0
ASV_512	0	0	0	0	0	0	0	0	0	0	0	0	0	0	0	0	0	0	0	0	0	0	0	0	0.209515	0.197976	0	0
ASV_513	0.0331145	0.0768902	0.0372015	0	0.0281198	0	0	0	0	0	0	0	0	0	0	0	0	0	0	0	0	0	0	0	0	0	0	0
ASV_514	0	0	0	0	0	0.212018	0	0.209273	0	0	0	0	0	0.0277085	0	0	0	0	0	0	0	0	0	0	0	0	0	0
ASV_515	0	0	0	0	0	0	0	0	0.198803	0	0	0	0	0	0	0	0	0	0	0	0	0	0	0	0	0	0	0
ASV_516	0	0	0	0	0	0	0	0	0	0	0	0	0	0	0.0725753	0.140016	0.0156449	0	0	0	0	0	0	0	0	0	0	0
ASV_517	0	0	0	0	0	0	0	0	0	0	0	0	0	0	0	0	0	0.138426	0	0	0	0	0	0	0	0	0	0
ASV_518	0.0253229	0	0	0	0.0220941	0	0	0	0	0	0	0.0257389	0	0.033866	0.0348361	0.061702	0	0	0	0	0	0	0	0	0	0	0	0
ASV_519	0	0	0	0	0	0	0	0	0	0	0.0521229	0.0999273	0	0	0	0	0	0	0	0	0	0	0	0	0	0	0	0
ASV_520	0	0	0	0	0	0	0	0	0	0	0	0.0151405	0	0	0	0	0.00782243	0.0243387	0	0	0	0	0.0880682	0	0	0	0	0
ASV_521	0.173364	0	0	0	0	0	0	0	0	0	0	0	0	0	0	0	0	0	0	0	0	0	0	0	0	0	0	0
ASV_522	0	0	0	0	0	0	0.172712	0	0.0626661	0	0	0	0	0	0	0	0	0	0	0	0.0670691	0	0	0	0	0	0	0
ASV_523	0	0	0	0	0	0	0	0	0	0	0	0	0	0	0	0	0	0	0	0	0	0	0.130635	0	0	0	0	0
ASV_524	0	0	0	0	0	0	0	0	0	0	0	0	0	0	0	0	0	0	0	0	0	0	0	0	0.178961	0.211175	0	0
ASV_525	0	0	0	0	0	0	0.410773	0	0	0	0	0	0	0	0	0	0	0	0	0	0	0	0	0	0	0	0	0
ASV_526	0	0	0	0	0	0	0	0	0	0.0144503	0	0	0	0	0	0.0189852	0	0.111045	0	0	0	0	0	0	0	0	0	0
ASV_527	0	0.0785989	0	0.0123295	0.0100428	0	0	0	0	0	0	0.0196827	0	0	0	0	0	0.027381	0	0	0	0	0	0	0	0	0	0
ASV_528	0	0	0	0	0	0	0	0	0	0	0	0	0	0	0	0	0.170138	0	0	0	0	0	0	0	0	0	0	0
ASV_529	0	0	0	0	0	0	0	0	0	0	0	0	0	0	0	0	0	0	0	0	0	0	0.127699	0	0	0	0	0
ASV_530	0.167521	0	0	0	0	0	0	0	0	0	0	0	0	0	0	0	0	0	0	0	0	0	0	0	0	0	0	0
ASV_531	0	0	0	0	0	0.184121	0.0326752	0.158117	0	0.0247719	0	0	0	0	0	0	0	0	0	0	0	0	0	0	0	0	0	0
ASV_532	0	0	0	0	0	0.133906	0.079354	0.130214	0	0.0330292	0	0	0	0	0	0	0	0	0	0	0	0	0	0	0	0	0	0
ASV_533	0	0	0	0	0	0	0.177379	0.0697577	0	0.0660584	0	0	0	0	0	0	0	0	0	0	0	0	0	0	0	0	0	0
ASV_534	0	0	0	0	0	0	0	0	0	0.175468	0	0	0	0	0	0	0	0	0	0	0	0	0	0	0	0	0	0
ASV_535	0	0	0	0	0	0	0	0	0	0.175468	0	0	0	0	0	0	0	0	0	0	0	0	0	0	0	0	0	0
ASV_536	0	0	0	0	0	0	0	0	0	0.175468	0	0	0	0	0	0	0	0	0	0	0	0	0	0	0	0	0	0
ASV_537	0	0	0	0	0	0	0	0	0	0	0	0	0	0	0.246756	0	0	0	0	0	0	0	0	0	0	0	0	0
ASV_538	0	0	0	0	0	0	0	0	0	0	0	0	0	0	0	0.168494	0	0.0212963	0	0	0	0	0	0	0	0	0	0
ASV_539	0	0	0	0	0	0	0	0	0	0	0	0	0	0	0	0	0	0	0	0.0173497	0	0	0.117424	0	0	0	0	0
ASV_540	0	0	0	0	0	0	0	0	0	0	0	0	0	0	0	0	0	0	0	0	0	0	0	0.149535	0	0	0	0
ASV_541	0	0	0	0.0345227	0	0	0	0	0	0	0	0	0	0	0	0.166121	0	0	0	0	0	0	0	0	0	0	0	0
ASV_542	0	0	0	0	0	0.128327	0.284741	0	0	0	0	0	0	0	0	0	0	0	0	0	0	0	0	0	0	0	0	0
ASV_543	0	0	0	0	0	0	0	0	0	0	0	0	0	0	0.0667692	0.144762	0	0	0	0	0	0	0	0	0	0	0	0
ASV_544	0	0	0	0	0	0	0	0	0	0	0	0	0	0	0	0	0.0508458	0.0882277	0	0	0	0	0	0	0	0	0	0
ASV_545	0	0	0	0	0	0	0	0	0	0	0	0	0	0	0	0	0	0.127778	0	0	0	0	0	0	0	0	0	0
ASV_546	0	0	0	0	0	0	0	0	0	0	0	0	0	0	0	0	0	0	0	0	0	0	0	0.0369439	0.109123	0.16718	0	0
ASV_547	0.0292187	0.0187954	0	0	0	0.0725325	0.158708	0.0465051	0	0	0	0	0	0	0	0	0	0	0	0	0	0	0	0	0	0	0	0
ASV_548	0	0	0	0	0	0	0.0746861	0	0	0.13831	0	0	0	0	0	0	0	0	0	0	0	0	0	0	0	0	0	0
ASV_549	0	0	0	0	0	0	0	0	0	0	0	0	0	0	0	0	0	0	0	0	0	0	0.121828	0	0	0	0	0
ASV_550	0	0.015378	0.025576	0.0197273	0.0220941	0	0	0	0	0	0	0	0	0	0.0203211	0	0	0	0.0880885	0	0	0	0	0	0	0	0	0
ASV_551	0	0	0	0	0	0.0948502	0	0.0604567	0.0734706	0.0371578	0	0	0	0	0	0	0	0	0	0	0	0	0	0	0	0	0	0
ASV_552	0	0	0	0	0	0	0	0	0	0	0	0	0	0.252455	0	0	0	0	0	0	0	0	0	0	0	0	0	0
ASV_553	0	0	0	0	0	0	0	0	0	0	0	0	0	0	0	0	0	0	0	0.0832784	0.169131	0	0	0	0	0	0	0
ASV_554	0	0	0	0	0	0.0502148	0	0	0.0777924	0.0743157	0	0	0	0	0	0	0	0	0	0	0	0	0	0	0	0	0	0
ASV_555	0	0	0	0	0	0	0	0	0.172872	0	0	0	0	0	0	0	0	0	0	0	0	0	0	0	0	0	0	0
ASV_556	0	0	0	0	0	0	0	0	0	0	0	0.121124	0	0	0	0	0	0	0	0	0	0	0	0	0	0	0	0
ASV_557	0	0	0	0	0	0	0	0	0	0	0	0	0.0583037	0	0.0464482	0	0	0	0	0.111038	0	0	0	0	0	0	0	0
ASV_558	0	0	0	0	0	0	0	0	0	0	0	0	0	0	0.0841873	0.092553	0	0	0	0	0	0.041206	0	0	0	0	0	0
ASV_559	0	0	0	0	0	0	0	0	0	0	0	0	0	0	0	0	0	0	0	0	0	0	0	0	0.178961	0.171579	0	0
ASV_560	0	0	0	0	0	0	0.214722	0.134865	0	0	0	0	0	0	0.011612	0	0	0	0	0	0	0	0	0	0	0	0	0
ASV_561	0	0	0	0	0	0	0	0	0.114528	0.0536724	0	0	0	0	0	0	0	0	0	0	0	0	0	0	0	0	0	0
ASV_562	0	0	0	0	0	0	0	0	0	0	0	0	0	0	0.0957993	0.109165	0	0	0	0	0	0	0	0	0	0	0	0
ASV_563	0	0	0	0	0	0	0	0	0	0	0	0	0	0	0	0	0	0	0	0	0	0	0	0.098517	0.100393	0	0	0
ASV_564	0.151937	0	0	0	0	0	0	0	0	0	0	0	0	0	0	0	0	0	0	0	0	0	0	0	0	0	0	0
ASV_565	0	0	0	0	0	0	0	0	0.105884	0.0474795	0	0	0	0	0	0	0	0	0.0146814	0	0	0	0	0	0	0	0	0
ASV_566	0	0	0	0	0	0	0	0	0.101562	0.0639941	0	0	0	0	0	0	0	0	0	0	0	0	0	0	0	0	0	0
ASV_567	0	0	0	0	0	0	0	0	0	0	0.12162	0	0	0	0	0.0522094	0	0	0	0	0	0	0	0	0	0	0	0
ASV_568	0.0409062	0	0	0	0	0	0	0	0	0	0	0	0	0.0615745	0.0667692	0	0	0	0.0318097	0	0	0	0	0	0	0	0	0
ASV_569	0.0292187	0.0187954	0.0441768	0	0	0	0	0	0	0	0	0.0484496	0	0	0	0	0	0	0	0	0	0	0	0	0	0	0	0
ASV_570	0.0155833	0	0	0	0	0.0892708	0.126033	0.0325536	0.0410571	0	0	0	0	0	0	0	0	0	0	0	0	0	0	0	0	0	0	0
ASV_571	0	0	0	0	0	0	0	0	0.0907578	0.0722514	0	0	0	0	0	0	0	0	0	0	0	0	0	0	0	0	0	0
ASV_572	0	0	0	0	0	0.0446354	0.0466788	0.0372041	0	0.103216	0	0	0	0	0	0	0	0	0	0	0	0	0	0	0	0	0	0
ASV_573	0	0	0.0953289	0	0	0	0	0	0	0	0	0	0	0.0184723	0	0.0450899	0	0	0.0220221	0	0	0	0	0	0	0	0	0
ASV_574	0	0	0	0	0	0	0	0	0.162068	0	0	0	0	0	0	0	0	0	0	0	0	0	0	0	0	0	0	0
ASV_575	0	0	0	0	0	0	0	0	0	0	0	0	0	0	0	0	0	0	0	0.260245	0	0	0	0	0	0	0	0
ASV_576	0	0	0	0	0	0	0	0	0	0	0	0	0	0	0	0	0	0	0	0	0	0	0	0	0	0	0	0.117072
ASV_577	0.142198	0	0	0	0	0	0	0	0	0	0	0	0	0	0	0	0	0	0	0	0	0	0	0	0	0	0	0
ASV_578	0	0	0	0	0	0	0.340755	0	0	0	0	0	0	0	0	0	0	0	0	0	0	0	0	0	0	0	0	0
ASV_579	0	0	0	0	0	0	0.0466788	0.0372041	0.0713097	0.0454151	0	0	0	0	0	0	0	0	0	0	0	0	0	0	0	0	0	0
ASV_580	0	0	0	0	0	0	0	0	0.157746	0	0	0	0	0	0	0	0	0	0	0	0	0	0	0	0	0	0	0
ASV_581	0	0	0	0	0	0	0	0	0	0	0	0	0	0	0	0	0	0	0	0	0	0	0	0	0	0	0.245816	0
ASV_582	0	0.123024	0	0	0	0	0	0	0	0	0	0	0	0	0	0	0	0	0	0	0	0	0	0	0	0	0	0
ASV_583	0	0.0392994	0	0	0	0	0	0	0	0	0	0	0	0	0	0	0	0.0745372	0	0	0	0	0	0	0	0	0	0
ASV_584	0	0	0.0395266	0.0961704	0	0	0	0	0	0	0	0	0	0	0	0	0	0	0	0	0	0	0.0234849	0	0	0	0	0
ASV_585	0	0	0	0	0	0.106009	0	0.0697577	0.0756315	0.00619297	0	0	0	0	0	0	0	0	0	0	0	0	0	0	0	0	0	0
ASV_586	0	0	0	0	0	0	0	0	0	0	0	0	0	0	0	0	0.0391122	0.00760584	0	0	0	0	0.067519	0	0	0	0	0
ASV_587	0	0	0	0	0	0	0	0	0	0	0	0	0	0	0	0	0	0	0	0	0.207039	0	0	0	0	0	0	0
ASV_588	0	0	0	0.0172614	0.0522225	0	0	0	0	0	0	0	0	0	0.00870903	0.0237315	0.00782243	0	0.048938	0	0	0	0	0	0	0	0	0
ASV_589	0	0	0	0	0	0	0	0	0.151263	0	0	0	0	0	0	0	0	0	0	0	0	0	0	0	0	0	0	0
ASV_590	0	0	0	0	0	0	0	0	0	0	0.138994	0.0090843	0	0	0	0	0	0	0	0	0	0	0	0	0	0	0	0
ASV_591	0	0	0	0	0	0	0	0	0	0	0	0	0	0	0	0.166121	0	0	0	0	0	0	0	0	0	0	0	0
ASV_592	0	0	0	0	0	0	0	0	0	0	0	0	0	0	0	0	0	0	0	0	0	0	0	0	0.0654736	0.0879894	0.117857	0
ASV_593	0	0	0	0	0	0	0	0.0186021	0	0	0.0369204	0	0	0	0	0.0996725	0	0	0	0	0	0.020603	0	0	0	0	0	0
ASV_594	0	0	0	0	0	0	0	0	0	0	0	0	0	0	0	0	0	0.104961	0	0	0	0	0	0	0	0	0	0
ASV_595	0.132458	0	0	0	0	0	0	0	0	0	0	0	0	0	0	0	0	0	0	0	0	0	0	0	0	0	0	0
ASV_596	0	0	0	0	0	0.0557942	0.214722	0.0558062	0	0	0	0	0	0	0	0	0	0	0	0	0	0	0	0	0	0	0	0
ASV_597	0	0	0	0	0	0	0	0	0.146941	0	0	0	0	0	0	0	0	0	0	0	0	0	0	0	0	0	0	0
ASV_598	0	0	0	0	0	0	0	0	0	0	0	0.0984133	0.00546597	0	0	0	0	0	0	0	0	0	0	0	0	0	0	0
ASV_599	0	0	0	0	0	0	0	0	0.0950796	0.0474795	0	0	0	0	0	0	0	0	0	0	0	0	0	0	0	0	0	0
ASV_600	0	0	0	0	0	0	0	0	0	0	0	0	0	0	0	0	0	0	0	0	0	0	0	0.0949985	0	0.0571931	0	0
ASV_601	0	0	0	0	0	0	0	0	0	0	0	0	0	0	0	0	0	0	0	0	0	0	0	0	0	0	0.225612	0
ASV_602	0.128562	0	0	0	0	0	0	0	0	0	0	0	0	0	0	0	0	0	0	0	0	0	0	0	0	0	0	0
ASV_603	0	0	0.0511521	0	0.0883765	0	0	0	0	0	0	0	0	0	0	0	0	0	0	0	0	0	0	0	0	0	0	0
ASV_604	0	0	0	0	0	0	0	0	0	0	0	0.0999273	0	0	0	0	0	0	0	0	0	0	0	0	0	0	0	0
ASV_605	0	0	0	0	0	0	0	0	0	0	0	0	0	0	0	0	0	0	0	0	0	0	0	0	0	0	0.222245	0
ASV_606	0	0	0	0	0	0	0.280073	0.0232526	0	0	0	0	0	0	0	0	0	0	0	0	0	0	0	0	0	0	0	0
ASV_607	0	0	0	0	0	0	0	0.0232526	0.0410571	0.0846373	0	0	0	0	0	0	0	0	0	0	0	0	0	0	0	0	0	0
ASV_608	0	0	0	0	0	0	0	0	0	0.134181	0	0	0	0	0	0	0	0	0	0	0	0	0	0	0	0	0	0
ASV_609	0	0	0	0	0	0	0	0	0	0	0.0369204	0.0393653	0	0.0492596	0	0	0	0	0	0	0	0	0.00880682	0	0	0	0	0
ASV_610	0	0	0	0	0	0	0	0	0	0	0	0	0	0	0	0	0.121248	0.0045635	0	0	0	0	0	0	0	0	0	0
ASV_611	0	0	0	0	0	0	0	0	0	0	0	0	0	0	0	0	0	0	0	0	0	0	0	0	0	0	0.218877	0
ASV_612	0	0	0	0	0	0.1897	0	0.139515	0	0	0	0	0	0	0	0	0	0	0	0	0	0	0	0	0	0	0	0
ASV_613	0	0	0	0	0	0	0	0	0	0.132117	0	0	0	0	0	0	0	0	0	0	0	0	0	0	0	0	0	0
ASV_614	0	0	0	0.155352	0	0	0	0	0	0	0	0	0	0	0	0	0	0	0	0	0	0	0	0	0	0	0	0
ASV_615	0	0	0	0	0	0	0	0.0372041	0.0713097	0.0454151	0	0	0	0	0	0	0	0	0	0	0	0	0	0	0	0	0	0
ASV_616	0	0	0	0	0	0	0	0	0	0	0	0	0	0	0	0	0	0	0	0	0	0	0	0	0.274989	0	0	0
ASV_617	0.0175312	0	0.0558023	0	0.0582481	0	0	0	0	0	0	0	0	0	0	0	0	0	0	0	0	0	0	0	0	0	0	0
ASV_618	0	0.105938	0	0	0	0	0	0	0	0	0	0	0	0	0	0	0	0	0	0	0	0	0	0	0	0	0	0
ASV_619	0	0	0	0	0	0.184121	0.135369	0	0	0	0	0	0	0	0	0	0	0	0	0	0	0	0	0	0	0	0	0
ASV_620	0	0	0	0	0	0.0669531	0.107361	0.0558062	0	0.0309649	0	0	0	0	0	0	0	0	0	0	0	0	0	0	0	0	0	0
ASV_621	0	0	0	0	0	0.0334765	0.261401	0	0	0	0	0	0	0	0	0	0	0	0	0	0	0	0	0	0	0	0	0
ASV_622	0	0	0	0	0	0	0	0	0	0	0	0	0	0.0862042	0	0	0	0	0.0831947	0	0	0	0	0	0	0	0	0
ASV_623	0	0	0	0	0	0	0	0	0	0	0	0	0	0	0	0	0	0	0	0	0.180795	0	0	0	0	0	0	0
ASV_624	0	0	0	0	0	0	0	0	0	0	0	0	0	0	0	0	0	0	0	0	0	0	0.0910038	0	0	0	0	0
ASV_625	0	0	0	0	0	0	0	0	0	0	0	0	0	0	0	0	0.119292	0	0	0	0	0	0	0	0	0	0	0
ASV_626	0	0.10252	0	0	0	0	0	0	0	0	0	0	0	0	0	0	0	0	0	0	0	0	0	0	0	0	0	0
ASV_627	0	0	0	0.147955	0	0	0	0	0	0	0	0	0	0	0	0	0	0	0	0	0	0	0	0	0	0	0	0
ASV_628	0	0	0	0	0	0.128327	0.079354	0	0.043218	0	0	0	0	0	0	0	0	0	0	0	0	0	0	0	0	0	0	0
ASV_629	0	0	0	0	0	0	0.0980255	0.0651072	0.0540225	0	0	0	0	0	0	0	0	0	0	0	0	0	0	0	0	0	0	0
ASV_630	0	0	0	0	0	0	0.00933576	0	0	0	0	0	0.0510158	0	0	0	0	0	0	0.0624588	0	0.041206	0	0	0	0	0	0
ASV_631	0	0	0	0	0	0	0	0	0.0907578	0.0371578	0	0	0	0	0	0	0	0	0	0	0	0	0	0	0	0	0	0
ASV_632	0	0	0	0	0	0	0	0	0	0.123859	0	0	0	0	0	0	0	0	0	0	0	0	0	0	0	0	0	0
ASV_633	0	0	0	0	0	0	0	0	0	0	0	0	0	0.184723	0	0	0	0	0	0	0	0	0	0	0	0	0	0
ASV_634	0	0	0	0	0	0	0	0	0	0	0	0	0	0	0	0	0.117336	0	0	0	0	0	0	0	0	0	0	0
ASV_635	0	0	0	0	0	0	0	0	0	0	0	0	0	0	0	0	0	0	0	0	0	0	0.0880682	0	0	0	0	0
ASV_636	0	0	0	0	0	0.206439	0	0.102311	0	0	0	0	0	0	0	0	0	0	0	0	0	0	0	0	0	0	0	0
ASV_637	0	0	0	0	0	0	0.135369	0.0790587	0	0.0268362	0	0	0	0	0	0	0	0	0	0	0	0	0	0	0	0	0	0
ASV_638	0	0	0	0	0	0	0	0	0.127493	0	0	0	0	0	0	0	0	0	0	0	0	0	0	0	0	0	0	0
ASV_639	0	0	0	0	0	0	0	0	0.0929187	0.0330292	0	0	0	0	0	0	0	0	0	0	0	0	0	0	0	0	0	0
ASV_640	0	0	0	0	0	0	0	0	0	0	0	0	0	0.147779	0	0.0237315	0	0	0	0	0	0	0	0	0	0	0	0
ASV_641	0	0	0	0	0	0	0	0	0	0	0	0	0	0	0.0551572	0.092553	0	0	0	0	0	0	0	0	0	0	0	0
ASV_642	0	0	0	0	0	0	0	0	0	0	0	0	0	0	0	0	0	0	0	0	0	0	0.0851326	0	0	0	0	0
ASV_643	0	0	0	0	0	0	0	0	0	0	0	0	0	0	0	0	0	0	0	0	0	0	0	0	0.253165	0	0	0
ASV_644	0	0	0	0	0	0.0892708	0	0.106962	0.0388962	0	0	0	0	0	0	0	0	0	0	0	0	0	0	0	0	0	0	0
ASV_645	0	0	0	0	0	0	0	0	0	0	0.0846998	0.0166546	0.0127539	0	0	0	0	0	0	0	0	0	0	0	0	0	0	0
ASV_646	0.109083	0	0	0	0	0	0	0	0	0	0	0	0	0	0	0	0	0	0	0	0	0	0	0	0	0	0	0
ASV_647	0	0.0888509	0	0	0	0	0	0	0	0.0082573	0	0	0	0	0	0	0	0	0	0	0	0	0	0	0	0	0	0
ASV_648	0	0	0	0	0	0.0278971	0	0	0.0410571	0.0660584	0	0	0	0	0	0	0	0	0	0	0	0	0	0	0	0	0	0
ASV_649	0	0	0	0	0	0	0.233394	0.0279031	0	0	0	0	0	0	0	0	0	0	0	0	0	0	0	0	0	0	0	0
ASV_650	0	0	0	0	0	0	0	0	0	0	0	0	0	0	0	0	0	0.0851854	0	0	0	0	0	0	0	0	0	0
ASV_651	0	0	0	0	0	0	0	0	0	0	0	0	0	0	0	0	0	0	0	0	0	0	0.082197	0	0	0	0	0
ASV_652	0	0	0	0	0	0	0	0	0	0	0	0	0	0	0	0	0	0	0	0	0	0	0	0.0263885	0	0	0.138061	0
ASV_653	0	0	0	0	0	0	0	0	0	0	0	0	0	0	0	0	0	0	0	0	0	0	0	0	0	0	0	0.088595
ASV_654	0	0	0	0	0	0	0	0	0	0	0	0	0	0	0	0	0.107558	0	0	0	0	0	0	0	0	0	0	0
ASV_655	0	0	0	0	0	0	0	0	0	0	0	0	0	0	0	0	0	0	0	0	0	0	0	0	0	0	0.185204	0
ASV_656	0.105187	0	0	0	0	0	0	0	0	0	0	0	0	0	0	0	0	0	0	0	0	0	0	0	0	0	0	0
ASV_657	0	0	0	0	0	0	0	0	0	0	0	0.0787306	0.00364398	0	0	0	0	0	0	0	0	0	0	0	0	0	0	0
ASV_658	0	0	0	0	0	0	0	0	0	0	0	0	0	0	0	0	0	0	0	0	0	0	0.0792614	0	0	0	0	0
ASV_659	0	0	0	0	0	0	0	0	0.114528	0	0	0	0	0	0	0	0	0	0	0	0	0	0	0	0	0	0	0
ASV_660	0	0	0	0	0	0	0	0	0.114528	0	0	0	0	0	0	0	0	0	0	0	0	0	0	0	0	0	0	0
ASV_661	0	0	0	0	0	0	0	0	0	0	0	0	0	0	0	0	0	0	0	0	0.064153	0	0.0455019	0	0	0	0	0
ASV_662	0	0	0	0	0	0	0	0	0	0	0	0	0	0	0	0	0	0	0	0	0	0	0	0	0.117852	0.114386	0	0
ASV_663	0	0	0	0	0.104445	0	0	0	0	0	0	0	0	0	0	0	0	0	0	0	0	0	0	0	0	0	0	0
ASV_664	0	0	0	0	0	0.111588	0.149372	0	0	0	0	0	0	0	0	0	0	0	0	0	0	0	0	0	0	0	0	0
ASV_665	0	0	0	0	0	0	0	0	0	0	0	0	0.0145759	0	0	0	0	0	0	0	0	0.0103015	0.06018	0	0	0	0	0
ASV_666	0	0	0	0	0	0	0	0	0	0	0	0	0	0	0	0	0.101692	0	0	0	0	0	0	0	0	0	0	0
ASV_667	0	0	0.0581274	0	0	0	0	0	0	0	0	0	0	0	0	0	0	0	0	0	0	0	0.0381629	0	0	0	0	0
ASV_668	0	0	0	0	0	0	0	0	0.0561834	0.0516081	0	0	0	0	0	0	0	0	0	0	0	0	0	0	0	0	0	0
ASV_669	0	0	0	0	0	0	0	0	0	0	0	0	0	0	0	0	0.0469346	0	0.0440442	0	0.0262444	0	0	0	0	0	0	0
ASV_670	0	0	0	0	0	0	0	0	0	0	0	0	0	0	0	0	0	0	0	0.176967	0	0	0	0	0	0	0	0
ASV_671	0.0973956	0	0	0	0	0	0	0	0	0	0	0	0	0	0	0	0	0	0	0	0	0	0	0	0	0	0	0
ASV_672	0	0.0854336	0	0	0	0	0	0	0	0	0	0	0	0	0	0	0	0	0	0	0	0	0	0	0	0	0	0
ASV_673	0	0	0.0372015	0	0	0	0	0	0	0	0	0	0	0	0	0	0	0	0	0	0	0	0	0	0	0.0923889	0.0437755	0
ASV_674	0	0	0	0	0	0	0	0	0	0	0	0	0	0	0.145151	0	0	0	0	0	0	0	0	0	0	0	0	0
ASV_675	0	0	0	0	0	0	0	0	0	0	0	0	0	0	0	0	0.0977804	0	0	0	0	0	0	0	0	0	0	0
ASV_676	0	0	0	0	0	0	0	0	0	0	0	0	0	0	0	0	0.0743131	0.0045635	0	0	0	0	0.0132102	0	0	0	0	0
ASV_677	0	0	0	0	0	0	0	0	0	0	0	0	0	0	0	0	0	0	0	0	0	0	0.0733902	0	0	0	0	0
ASV_678	0	0	0	0	0	0	0	0	0	0	0	0	0	0	0	0	0	0	0	0	0	0	0	0	0	0	0.168367	0
ASV_679	0	0.00512601	0.0279011	0.0419204	0.0341455	0	0	0	0	0	0	0	0	0	0	0	0	0	0	0	0	0	0	0	0	0	0	0
ASV_680	0	0	0.11393	0	0	0	0	0	0	0	0	0	0	0	0	0	0	0	0	0	0	0	0	0	0	0	0	0
ASV_681	0	0	0	0	0	0.0948502	0.079354	0.0697577	0	0	0	0	0	0	0	0	0	0	0	0	0	0	0	0	0	0	0	0
ASV_682	0	0	0	0	0	0	0.0746861	0	0.0280917	0.0412865	0	0	0	0	0	0	0	0	0	0	0	0	0	0	0	0	0	0
ASV_683	0	0	0	0	0	0	0	0	0.086436	0.0185789	0	0	0	0	0	0	0	0	0	0	0	0	0	0	0	0	0	0
ASV_684	0	0	0	0	0	0	0	0	0	0	0.0260615	0.0560199	0	0	0	0	0	0	0	0	0	0	0	0	0	0	0	0
ASV_685	0	0	0	0	0	0	0	0	0	0	0	0.0741885	0	0	0	0	0	0	0	0	0	0	0	0	0	0	0	0
ASV_686	0	0	0	0	0	0	0	0	0	0	0	0	0	0	0	0.116285	0	0	0	0	0	0	0	0	0	0	0	0
ASV_687	0	0	0	0	0	0	0	0	0	0	0	0	0	0	0	0	0	0	0	0	0	0	0	0	0.165866	0	0.0370408	0
ASV_688	0.0175312	0	0	0	0	0	0	0	0	0	0.0282333	0	0	0	0.0290301	0	0.0312897	0	0	0	0	0	0	0	0	0	0	0
ASV_689	0	0.010252	0	0	0.0120513	0	0	0	0	0	0	0.0166546	0	0	0	0.0355973	0	0	0.024469	0	0	0	0	0	0	0	0	0
ASV_690	0	0	0	0	0	0.0613737	0	0	0.0799533	0	0	0	0	0	0	0	0	0	0	0	0	0	0	0	0	0	0	0
ASV_691	0	0	0	0	0	0	0	0	0.103723	0	0	0	0	0	0	0	0	0	0	0	0	0	0	0	0	0	0	0
ASV_692	0	0	0	0	0	0	0	0	0	0	0.104246	0	0	0	0	0	0	0	0	0	0	0	0	0	0	0	0	0
ASV_693	0	0	0	0	0	0	0	0	0	0	0	0.0726744	0	0	0	0	0	0	0	0	0	0	0	0	0	0	0	0
ASV_694	0	0	0	0	0	0	0	0	0	0	0	0.0726744	0	0	0	0	0	0	0	0	0	0	0	0	0	0	0	0
ASV_695	0	0	0	0	0	0	0	0	0	0	0	0	0	0.147779	0	0	0	0	0	0	0	0	0	0	0	0	0	0
ASV_696	0	0	0	0	0	0	0	0	0	0	0	0	0	0	0.0290301	0.0901799	0	0	0	0	0	0	0	0	0	0	0	0
ASV_697	0	0	0	0	0	0	0	0	0	0	0	0	0	0	0	0	0.0938692	0	0	0	0	0	0	0	0	0	0	0
ASV_698	0	0	0	0	0	0.0502148	0.0840218	0.0465051	0.021609	0	0	0	0	0	0	0	0	0	0	0	0	0	0	0	0	0	0	0
ASV_699	0	0	0	0	0	0	0.172712	0.0465051	0	0	0	0	0	0	0	0	0	0	0	0	0	0	0	0	0	0	0	0
ASV_700	0	0	0	0	0	0	0.15404	0.0651072	0	0	0	0	0	0	0	0	0	0	0	0	0	0	0	0	0	0	0	0
ASV_701	0	0	0	0	0	0	0	0.218574	0	0	0	0	0	0	0	0	0	0	0	0	0	0	0	0	0	0	0	0
ASV_702	0	0	0	0	0	0	0	0	0.0713097	0.0289005	0	0	0	0	0	0	0	0	0	0	0	0	0	0	0	0	0	0
ASV_703	0	0	0	0	0	0	0	0	0.0280917	0	0	0	0	0	0	0	0	0	0	0	0	0.0309045	0.0366951	0	0	0	0	0
ASV_704	0	0	0	0	0	0	0	0	0	0	0	0	0	0	0	0	0	0	0	0.163087	0	0	0	0	0	0	0	0
ASV_705	0	0	0	0	0	0	0	0	0	0	0	0	0	0	0	0	0	0	0	0	0	0	0.0689868	0	0	0	0	0
ASV_706	0	0.0461341	0	0	0	0	0	0	0	0	0	0	0	0	0	0	0.0371565	0	0	0	0	0	0	0	0	0	0	0
ASV_707	0	0.0222127	0	0	0	0	0.0606824	0	0.043218	0	0	0	0	0	0	0	0	0	0	0	0	0	0	0	0	0	0	0
ASV_708	0	0	0.106954	0	0	0	0	0	0	0	0	0	0	0	0	0	0	0	0	0	0	0	0	0	0	0	0	0
ASV_709	0	0	0	0	0	0.150644	0	0.0604567	0	0.00412865	0	0.0060562	0	0	0	0	0	0	0	0	0	0	0	0	0	0	0	0
ASV_710	0	0	0	0	0	0	0.0233394	0.0372041	0.0172872	0.0516081	0	0	0	0	0	0	0	0	0	0	0	0	0	0	0	0	0	0
ASV_711	0	0	0	0	0	0	0	0.0604567	0.0324135	0.0371578	0	0	0	0	0	0	0	0	0	0	0	0	0	0	0	0	0	0
ASV_712	0	0	0	0	0	0	0	0	0.0669879	0.0309649	0	0	0	0	0	0	0	0	0	0	0	0	0	0	0	0	0	0
ASV_713	0	0.0768902	0	0	0	0	0	0	0	0	0	0	0	0	0	0	0	0	0	0	0	0	0	0	0	0	0	0
ASV_714	0	0	0	0	0	0	0.210055	0	0	0	0	0	0	0	0	0	0	0	0	0	0	0	0	0	0	0	0	0
ASV_715	0	0	0	0	0	0	0	0.144166	0	0.0289005	0	0	0	0	0	0	0	0	0	0	0	0	0	0	0	0	0	0
ASV_716	0	0	0	0	0	0	0	0	0	0	0	0	0	0	0	0	0	0	0	0	0.131222	0	0	0	0	0	0	0
ASV_717	0	0	0	0	0	0	0	0	0	0	0	0	0	0	0	0	0	0	0	0	0	0	0	0	0.196421	0	0	0
ASV_718	0	0.0751815	0	0	0	0	0	0	0	0	0	0	0	0	0	0	0	0	0	0	0	0	0	0	0	0	0	0
ASV_719	0	0.00854336	0	0	0	0.039056	0.0280073	0	0.0561834	0	0	0	0	0	0	0	0	0	0	0	0	0	0	0	0	0	0	0
ASV_720	0	0	0.00465019	0	0	0.0669531	0	0	0.043218	0.0206432	0	0	0	0	0	0	0	0	0	0	0	0	0	0	0	0	0	0
ASV_721	0	0	0	0	0	0	0.112029	0.0930103	0	0	0	0	0	0	0	0	0	0	0	0	0	0	0	0	0	0	0	0
ASV_722	0	0	0	0	0	0	0	0	0	0	0.0542947	0.0227108	0	0	0	0.00949262	0	0	0	0	0	0	0	0	0	0	0	0
ASV_723	0	0	0	0	0	0	0	0	0	0	0.0521229	0	0	0.0615745	0	0	0	0	0	0	0	0	0	0	0	0	0	0
ASV_724	0	0	0	0	0	0	0	0	0	0	0	0.0666182	0	0	0	0	0	0	0	0	0	0	0	0	0	0	0	0
ASV_725	0.066229	0	0	0	0	0	0	0	0	0	0	0	0	0	0	0	0	0	0	0.0173497	0	0	0.00587121	0	0	0	0	0
ASV_726	0	0.0734729	0	0	0	0	0	0	0	0	0	0	0	0	0	0	0	0	0	0	0	0	0	0	0	0	0	0
ASV_727	0	0.0222127	0.0697528	0	0	0	0	0	0	0	0	0	0	0	0	0	0	0	0	0	0	0	0	0	0	0	0	0
ASV_728	0	0	0	0	0	0	0	0	0	0	0.0369204	0.0393653	0	0	0	0	0	0	0	0	0	0	0	0	0	0	0	0
ASV_729	0	0	0	0	0	0	0	0	0	0	0.0238897	0.0363372	0.0145759	0	0	0	0	0	0	0	0	0	0	0	0	0	0	0
ASV_730	0	0	0	0	0	0	0	0	0	0	0	0	0	0	0	0	0	0	0	0	0	0	0	0	0	0	0	0.0680283
ASV_731	0	0.0324648	0	0.0567159	0	0	0	0	0	0	0	0	0	0	0	0	0	0	0	0	0	0	0	0	0	0	0	0
ASV_732	0	0	0	0	0	0.111588	0	0.102311	0	0	0	0	0	0	0	0	0	0	0	0	0	0	0	0	0	0	0	0
ASV_733	0	0	0	0	0	0	0	0	0	0	0	0.0635901	0	0	0	0	0	0	0	0	0	0	0	0	0	0	0	0
ASV_734	0	0	0	0	0	0	0	0	0	0	0	0	0	0	0	0	0	0.063889	0	0	0	0	0	0	0	0	0	0
ASV_735	0	0	0	0	0	0	0	0	0	0	0	0	0	0	0	0	0	0	0	0.145737	0	0	0	0	0	0	0	0
ASV_736	0.0798644	0	0	0	0	0	0	0	0	0	0	0	0	0	0	0	0	0	0	0	0	0	0	0	0	0	0	0
ASV_737	0.0798644	0	0	0	0	0	0	0	0	0	0	0	0	0	0	0	0	0	0	0	0	0	0	0	0	0	0	0
ASV_738	0	0	0	0	0	0.150644	0	0.0651072	0	0	0	0	0	0	0	0	0	0	0	0	0	0	0	0	0	0	0	0
ASV_739	0	0	0	0	0	0	0.191383	0	0	0	0	0	0	0	0	0	0	0	0	0	0	0	0	0	0	0	0	0
ASV_740	0	0	0	0	0	0	0.191383	0	0	0	0	0	0	0	0	0	0	0	0	0	0	0	0	0	0	0	0	0
ASV_741	0	0	0	0	0	0	0	0	0.0561834	0	0	0	0	0	0.0435452	0	0	0	0	0	0	0	0	0	0	0	0	0
ASV_742	0	0	0	0	0	0	0	0	0	0.0846373	0	0	0	0	0	0	0	0	0	0	0	0	0	0	0	0	0	0
ASV_743	0	0	0	0	0	0	0	0	0	0	0.0890433	0	0	0	0	0	0	0	0	0	0	0	0	0	0	0	0	0
ASV_744	0	0	0	0	0	0	0	0	0	0	0	0	0	0	0	0	0	0	0	0	0	0	0.06018	0	0	0	0	0
ASV_745	0.0428541	0	0	0	0	0	0	0	0	0	0	0	0	0	0	0.0427168	0	0	0	0	0	0	0	0	0	0	0	0
ASV_746	0	0	0	0	0	0	0.186715	0	0	0	0	0	0	0	0	0	0	0	0	0	0	0	0	0	0	0	0	0
ASV_747	0	0	0	0	0	0	0	0	0	0	0.0868715	0	0	0	0	0	0	0	0	0	0	0	0	0	0	0	0	0
ASV_748	0	0	0	0	0	0	0	0	0	0	0	0	0	0	0	0	0.0782243	0	0	0	0	0	0	0	0	0	0	0
ASV_749	0	0	0	0	0	0	0	0	0	0	0	0	0	0	0	0	0	0	0	0.138797	0	0	0	0	0	0	0	0
ASV_750	0	0	0	0	0	0	0	0	0	0	0	0	0	0	0	0	0	0	0	0	0.116642	0	0	0	0	0	0	0
ASV_751	0	0	0	0	0	0	0	0	0	0	0	0	0	0	0	0	0	0	0	0	0	0	0	0	0.100393	0.074791	0	0
ASV_752	0	0.0205041	0	0	0	0	0	0	0.0280917	0	0	0	0	0	0	0	0.0136893	0	0	0.0242895	0	0	0	0	0	0	0	0
ASV_753	0	0	0.0604525	0	0	0	0	0.00930103	0	0	0	0	0	0	0	0	0.0215117	0	0	0	0	0	0	0	0	0	0	0
ASV_754	0	0	0	0	0	0.106009	0.0420109	0.0511557	0	0	0	0	0	0	0	0	0	0	0	0	0	0	0	0	0	0	0	0
ASV_755	0	0	0	0	0	0	0	0	0.0842751	0	0	0	0	0	0	0	0	0	0	0	0	0	0	0	0	0	0	0
ASV_756	0	0	0	0	0	0	0	0	0.0842751	0	0	0	0	0	0	0	0	0	0	0	0	0	0	0	0	0	0	0
ASV_757	0	0	0	0	0	0	0	0	0.0842751	0	0	0	0	0	0	0	0	0	0	0	0	0	0	0	0	0	0	0
ASV_758	0	0	0	0	0	0	0	0	0.0518616	0.0309649	0	0	0	0	0	0	0	0	0	0	0	0	0	0	0	0	0	0
ASV_759	0	0	0	0	0	0	0	0	0	0	0	0.059048	0	0	0	0	0	0	0	0	0	0	0	0	0	0	0	0
ASV_760	0	0	0	0	0	0	0	0	0	0	0	0	0	0	0.0319331	0.0664483	0	0	0	0	0	0	0	0	0	0	0	0
ASV_761	0	0	0	0	0	0	0	0	0	0	0	0	0	0	0	0	0	0	0	0	0	0	0	0	0	0	0.131326	0
ASV_762	0.0740207	0	0	0	0	0	0	0	0	0	0	0	0	0	0	0	0	0	0	0	0	0	0	0	0	0	0	0
ASV_763	0	0	0.00465019	0	0	0	0	0	0	0	0.0781844	0	0	0	0	0	0	0	0	0	0	0	0	0	0	0	0	0
ASV_764	0	0	0	0	0	0.0502148	0.0746861	0.0418546	0.0086436	0	0	0	0	0	0	0	0	0	0	0	0	0	0	0	0	0	0	0
ASV_765	0	0	0	0	0	0.0223177	0	0.0418546	0.0540225	0	0	0	0	0	0	0	0	0	0	0	0	0	0	0	0	0	0	0
ASV_766	0	0	0	0	0	0	0	0	0.0237699	0.0557368	0	0	0	0	0	0	0	0	0	0	0	0	0	0	0	0	0	0
ASV_767	0	0	0	0	0	0	0	0	0	0.0784443	0	0	0	0	0	0	0	0	0	0	0	0	0	0	0	0	0	0
ASV_768	0	0	0	0	0	0	0	0	0	0	0	0	0	0	0	0	0	0	0.0709602	0.0312294	0	0	0	0	0	0	0	0
ASV_769	0	0	0	0	0	0	0	0	0	0	0	0	0	0	0	0	0	0	0	0.131857	0	0	0	0	0	0	0	0
ASV_770	0	0	0	0	0	0	0	0	0	0	0	0	0	0	0	0	0	0	0	0	0	0	0.0557765	0	0	0	0	0
ASV_771	0	0	0	0	0	0	0	0	0	0	0	0	0	0	0	0	0	0	0	0	0	0	0	0	0	0	0.127959	0
ASV_772	0	0	0	0	0	0.122747	0	0.0697577	0	0	0	0	0	0	0	0	0	0	0	0	0	0	0	0	0	0	0	0
ASV_773	0	0	0	0	0	0.039056	0.0326752	0.106962	0	0	0	0	0	0	0	0	0	0	0	0	0	0	0	0	0	0	0	0
ASV_774	0	0	0	0	0	0	0.172712	0	0	0	0	0	0	0	0	0	0	0	0	0	0	0	0	0	0	0	0	0
ASV_775	0	0	0	0	0	0	0.172712	0	0	0	0	0	0	0	0	0	0	0	0	0	0	0	0	0	0	0	0	0
ASV_776	0	0	0	0	0	0	0	0	0.0799533	0	0	0	0	0	0	0	0	0	0	0	0	0	0	0	0	0	0	0
ASV_777	0	0	0	0	0	0	0	0	0.0799533	0	0	0	0	0	0	0	0	0	0	0	0	0	0	0	0	0	0	0
ASV_778	0	0	0	0	0	0	0	0	0	0.07638	0	0	0	0	0	0	0	0	0	0	0	0	0	0	0	0	0	0
ASV_779	0	0	0	0	0	0	0	0	0	0	0.030405	0	0	0	0	0	0	0	0	0	0	0	0.0337595	0	0	0	0	0
ASV_780	0	0	0	0	0	0	0	0	0	0	0	0	0	0	0	0	0	0	0	0	0	0	0.0543087	0	0	0	0	0
ASV_781	0	0	0	0	0.0140599	0	0	0	0.0086436	0	0	0	0	0	0.0174181	0	0	0	0.0464911	0	0	0	0	0	0	0	0	0
ASV_782	0	0	0	0	0	0	0	0	0	0	0	0	0	0	0	0	0.0704019	0	0	0	0	0	0	0	0	0	0	0
ASV_783	0	0	0	0	0	0	0	0	0	0	0	0	0	0	0	0	0	0	0	0	0	0	0.0528409	0	0	0	0	0
ASV_784	0	0	0	0	0	0	0	0	0	0	0	0	0	0	0	0	0	0	0	0	0	0	0	0	0.157137	0	0	0
ASV_785	0	0	0	0	0	0	0	0	0	0	0	0	0	0	0	0	0	0	0	0	0	0	0	0	0	0.158381	0	0
ASV_786	0	0	0	0	0	0	0	0	0	0	0	0	0	0	0	0	0	0	0	0	0	0	0	0	0	0	0.121224	0
ASV_787	0.0681769	0	0	0	0	0	0	0	0	0	0	0	0	0	0	0	0	0	0	0	0	0	0	0	0	0	0	0
ASV_788	0.0681769	0	0	0	0	0	0	0	0	0	0	0	0	0	0	0	0	0	0	0	0	0	0	0	0	0	0	0
ASV_789	0	0.0307561	0	0.00986364	0.0261112	0	0	0	0	0	0	0	0	0	0	0	0	0	0	0	0	0	0	0	0	0	0	0
ASV_790	0	0	0	0	0	0	0	0	0.0756315	0	0	0	0	0	0	0	0	0	0	0	0	0	0	0	0	0	0	0
ASV_791	0	0	0	0	0	0	0	0	0.0756315	0	0	0	0	0	0	0	0	0	0	0	0	0	0	0	0	0	0	0
ASV_792	0	0	0	0	0	0	0	0	0	0	0	0.0529918	0	0	0	0	0	0	0	0	0	0	0	0	0	0	0	0
ASV_793	0	0	0	0	0	0	0	0	0	0	0	0	0	0.107755	0	0	0	0	0	0	0	0	0	0	0	0	0	0
ASV_794	0	0	0	0	0	0	0	0	0	0	0	0	0	0	0	0	0.0684463	0	0	0	0	0	0	0	0	0	0	0
ASV_795	0	0	0	0	0	0	0	0	0	0	0	0	0	0	0	0	0	0	0.0171283	0	0.0816493	0	0	0	0	0	0	0
ASV_796	0	0	0	0	0	0	0	0	0	0	0	0	0	0	0	0	0	0	0	0	0	0	0	0	0	0	0.117857	0
ASV_797	0.0136354	0	0.0162757	0	0	0	0	0	0	0	0.0195461	0	0	0	0	0	0	0	0	0	0.0320765	0	0	0	0	0	0	0
ASV_798	0	0.00683469	0	0	0	0	0	0	0.064827	0	0	0	0	0	0	0	0	0	0	0	0	0	0	0	0	0	0	0
ASV_799	0	0.00512601	0	0	0.0220941	0	0	0	0	0	0	0.00454215	0	0	0	0	0	0.0106482	0.00978761	0	0	0	0.00880682	0	0	0	0	0
ASV_800	0	0	0.0302262	0	0	0	0	0	0	0	0	0	0	0.0215511	0	0	0	0	0	0	0	0	0.00733902	0	0	0	0	0.0142385
ASV_801	0	0	0	0	0	0.0278971	0.0746861	0	0	0.0268362	0	0	0	0	0	0	0	0	0	0	0	0	0	0	0	0	0	0
ASV_802	0	0	0	0	0	0	0.158708	0	0	0	0	0	0	0	0	0	0	0	0	0	0	0	0	0	0	0	0	0
ASV_803	0	0	0	0	0	0	0.116697	0.0418546	0	0	0	0	0	0	0	0	0	0	0	0	0	0	0	0	0	0	0	0
ASV_804	0	0	0	0	0	0	0	0	0.0734706	0	0	0	0	0	0	0	0	0	0	0	0	0	0	0	0	0	0	0
ASV_805	0	0	0	0	0	0	0	0	0.021609	0.0495438	0	0	0	0	0	0	0	0	0	0	0	0	0	0	0	0	0	0
ASV_806	0	0	0	0	0	0	0	0	0	0.070187	0	0	0	0	0	0	0	0	0	0	0	0	0	0	0	0	0	0
ASV_807	0	0	0.0395266	0	0	0	0	0	0	0	0	0	0	0	0	0	0	0	0	0	0	0	0.0234849	0	0	0	0	0
ASV_808	0	0	0	0.0147955	0	0	0	0	0	0	0	0	0	0	0.0783813	0	0	0	0	0	0	0	0	0	0	0	0	0
ASV_809	0	0	0	0	0	0	0.15404	0	0	0	0	0	0	0	0	0	0	0	0	0	0	0	0	0	0	0	0	0
ASV_810	0	0	0	0	0	0	0	0	0.0713097	0	0	0	0	0	0	0	0	0	0	0	0	0	0	0	0	0	0	0
ASV_811	0	0	0	0	0	0	0	0	0	0	0.071669	0	0	0	0	0	0	0	0	0	0	0	0	0	0	0	0	0
ASV_812	0	0	0	0	0	0	0	0	0	0	0	0	0	0	0.0406421	0.0450899	0	0	0	0	0	0	0	0	0	0	0	0
ASV_813	0	0	0	0	0	0	0	0	0	0	0	0	0	0	0	0	0	0	0	0	0	0	0	0	0.144042	0	0	0
ASV_814	0	0	0	0	0	0	0	0	0	0	0	0	0	0	0	0	0	0	0	0	0	0	0	0	0.0829332	0.0615926	0	0
ASV_815	0.0194791	0	0	0	0	0	0	0	0.0475398	0	0	0	0	0	0	0	0	0	0	0	0	0	0	0	0	0	0	0
ASV_816	0	0.0136694	0.0558023	0	0	0	0	0	0	0	0	0	0	0	0	0	0	0	0	0	0	0	0	0	0	0	0	0
ASV_817	0	0	0.0418517	0	0	0	0	0	0	0	0	0	0	0	0.0406421	0	0	0	0	0	0	0	0	0	0	0	0	0
ASV_818	0	0	0	0	0	0.178542	0	0	0	0	0	0	0	0	0	0	0	0	0	0	0	0	0	0	0	0	0	0
ASV_819	0	0	0	0	0	0	0	0	0.0367353	0.0309649	0	0	0	0	0	0	0	0	0	0	0	0	0	0	0	0	0	0
ASV_820	0	0	0	0	0	0	0	0	0.0237699	0.0433508	0	0	0	0	0	0	0	0	0	0	0	0	0	0	0	0	0	0
ASV_821	0	0	0	0	0	0	0	0	0.0129654	0.0536724	0	0	0	0	0	0	0	0	0	0	0	0	0	0	0	0	0	0
ASV_822	0	0	0	0	0	0	0	0	0	0.0289005	0.0390922	0	0	0	0	0	0	0	0	0	0	0	0	0	0	0	0	0
ASV_823	0	0	0	0	0	0	0	0	0	0	0	0.0484496	0	0	0	0	0	0	0	0	0	0	0	0	0	0	0	0
ASV_824	0	0	0	0	0	0	0	0	0	0	0	0	0	0.0985191	0	0	0	0	0	0	0	0	0	0	0	0	0	0
ASV_825	0	0	0	0	0	0	0	0	0	0	0	0	0	0	0.0928963	0	0	0	0	0	0	0	0	0	0	0	0	0
ASV_826	0	0	0	0	0	0	0	0	0	0	0	0	0	0	0.0928963	0	0	0	0	0	0	0	0	0	0	0	0	0
ASV_827	0	0	0	0	0	0	0	0	0	0	0	0	0	0	0	0	0.0625794	0	0	0	0	0	0	0	0	0	0	0
ASV_828	0	0	0	0	0	0	0	0	0	0	0	0	0	0	0	0	0	0	0.0783009	0	0	0	0	0	0	0	0	0
ASV_829	0	0	0	0	0	0	0	0	0	0	0	0	0	0	0	0	0	0	0	0.111038	0	0	0	0	0	0	0	0
ASV_830	0	0	0	0	0	0	0	0	0	0	0	0	0	0	0	0	0	0	0	0.111038	0	0	0	0	0	0	0	0
ASV_831	0	0	0	0	0	0	0	0	0	0	0	0	0	0	0	0	0	0	0	0.0416392	0.0583209	0	0	0	0	0	0	0
ASV_832	0	0	0	0	0	0	0	0	0	0	0	0	0	0	0	0	0	0	0	0	0	0	0	0.0562954	0	0	0	0
ASV_833	0	0	0	0	0	0	0	0	0	0	0	0	0	0	0	0	0	0	0	0	0	0	0	0	0	0.140783	0	0
ASV_834	0	0	0	0	0	0	0	0	0	0	0	0	0	0	0	0	0	0	0	0	0	0	0	0	0	0	0	0.0506257
ASV_835	0.021427	0	0	0.0493182	0	0	0	0	0	0	0	0	0	0	0	0	0	0	0	0	0	0	0	0	0	0	0	0
ASV_836	0	0.0529688	0	0	0	0	0	0	0	0	0	0	0	0	0	0	0	0	0	0	0	0	0	0	0	0	0	0
ASV_837	0	0.0529688	0	0	0	0	0	0	0	0	0	0	0	0	0	0	0	0	0	0	0	0	0	0	0	0	0	0
ASV_838	0	0.0529688	0	0	0	0	0	0	0	0	0	0	0	0	0	0	0	0	0	0	0	0	0	0	0	0	0	0
ASV_839	0	0.0392994	0.0186008	0	0	0	0	0	0	0	0	0	0	0	0	0	0	0	0	0	0	0	0	0	0	0	0	0
ASV_840	0	0.0375908	0	0	0	0	0	0	0	0	0	0	0	0	0	0	0.0176005	0	0	0	0	0	0	0	0	0	0	0
ASV_841	0	0	0	0	0	0	0.144704	0	0	0	0	0	0	0	0	0	0	0	0	0	0	0	0	0	0	0	0	0
ASV_842	0	0	0	0	0	0	0	0	0.0669879	0	0	0	0	0	0	0	0	0	0	0	0	0	0	0	0	0	0	0
ASV_843	0	0	0	0	0	0	0	0	0.0345744	0.0309649	0	0	0	0	0	0	0	0	0	0	0	0	0	0	0	0	0	0
ASV_844	0	0	0	0	0	0	0	0	0	0.0639941	0	0	0	0	0	0	0	0	0	0	0	0	0	0	0	0	0	0
ASV_845	0	0	0	0	0	0	0	0	0	0	0.0477793	0.0136265	0	0	0	0	0	0	0	0	0	0	0	0	0	0	0	0
ASV_846	0	0	0	0	0	0	0	0	0	0	0	0.0469356	0	0	0	0	0	0	0	0	0	0	0	0	0	0	0	0
ASV_847	0	0	0	0	0	0	0	0	0	0	0	0.0211967	0	0	0	0	0	0	0	0	0	0	0	0	0.0742034	0	0	0
ASV_848	0	0	0	0	0	0	0	0	0	0	0	0	0	0.0954404	0	0	0	0	0	0	0	0	0	0	0	0	0	0
ASV_849	0	0	0	0	0	0	0	0	0	0	0	0	0	0	0	0.0735678	0	0	0	0	0	0	0	0	0	0	0	0
ASV_850	0	0	0	0	0	0	0	0	0	0	0	0	0	0	0	0	0	0	0.075854	0	0	0	0	0	0	0	0	0
ASV_851	0	0	0	0	0	0	0	0	0	0	0	0	0	0	0	0	0	0	0	0	0	0	0.0455019	0	0	0	0	0
ASV_852	0	0	0	0	0	0	0	0	0	0	0	0	0	0	0	0	0	0	0	0	0	0	0.0455019	0	0	0	0	0
ASV_853	0	0	0	0	0	0	0	0	0	0	0	0	0	0	0	0	0	0	0	0	0	0	0.0455019	0	0	0	0	0
ASV_854	0.0584374	0	0	0	0	0	0	0	0	0	0	0	0	0	0	0	0	0	0	0	0	0	0	0	0	0	0	0
ASV_855	0.0272708	0	0	0	0	0	0	0	0	0	0	0	0	0	0	0	0	0	0	0	0.0466568	0	0	0	0	0	0	0
ASV_856	0	0.0512601	0	0	0	0	0	0	0	0	0	0	0	0	0	0	0	0	0	0	0	0	0	0	0	0	0	0
ASV_857	0	0	0	0	0	0.0502148	0	0	0.0453789	0	0	0	0	0	0	0	0	0	0	0	0	0	0	0	0	0	0	0
ASV_858	0	0	0	0	0	0.0278971	0.0933576	0.0232526	0	0	0	0	0	0	0	0	0	0	0	0	0	0	0	0	0	0	0	0
ASV_859	0	0	0	0	0	0	0	0.0139515	0.0410571	0.0165146	0	0	0	0	0	0	0	0	0	0	0	0	0	0	0	0	0	0
ASV_860	0	0	0	0	0	0	0	0	0	0.0619297	0	0	0	0	0	0	0	0	0	0	0	0	0	0	0	0	0	0
ASV_861	0	0	0	0	0	0	0	0	0	0	0	0.0454215	0	0	0	0	0	0	0	0	0	0	0	0	0	0	0	0
ASV_862	0	0	0	0	0	0	0	0	0	0	0	0	0	0.0153936	0.0580602	0	0.00977804	0	0	0	0	0	0	0	0	0	0	0
ASV_863	0	0	0	0	0	0	0	0	0	0	0	0	0	0	0	0	0.0586682	0	0	0	0	0	0	0	0	0	0	0
ASV_864	0	0	0	0	0	0	0	0	0	0	0	0	0	0	0	0	0	0	0.0734071	0	0	0	0	0	0	0	0	0
ASV_865	0	0	0	0	0	0	0	0	0	0	0	0	0	0	0	0	0	0	0	0	0	0	0.0440341	0	0	0	0	0
ASV_866	0	0	0	0	0	0	0	0	0	0	0	0	0	0	0	0	0	0	0	0	0	0	0.0440341	0	0	0	0	0
ASV_867	0	0	0	0	0	0	0	0	0	0	0	0	0	0	0	0	0	0	0	0	0	0	0	0.0527769	0	0	0	0
ASV_868	0	0	0	0	0	0	0	0	0	0	0	0	0	0	0	0	0	0	0	0	0	0	0	0	0.130947	0	0	0
ASV_869	0	0	0	0	0	0	0	0	0	0	0	0	0	0	0	0	0	0	0	0	0	0	0	0	0.130947	0	0	0
ASV_870	0	0	0	0	0	0	0	0	0	0	0	0	0	0	0	0	0	0	0	0	0	0	0	0	0.130947	0	0	0
ASV_871	0	0	0	0	0	0	0	0	0	0	0	0	0	0	0	0	0	0	0	0	0	0	0	0	0.0742034	0.0571931	0	0
ASV_872	0	0	0	0	0	0	0	0	0	0	0	0	0	0	0	0	0	0	0	0	0	0	0	0	0	0	0.10102	0
ASV_873	0	0	0	0	0	0	0	0	0	0	0	0	0	0	0	0	0	0	0	0	0	0	0	0	0	0	0.10102	0
ASV_874	0.0564895	0	0	0	0	0	0	0	0	0	0	0	0	0	0	0	0	0	0	0	0	0	0	0	0	0	0	0
ASV_875	0	0	0.0465019	0	0	0	0	0	0	0	0	0	0	0	0	0	0	0	0	0	0	0	0.0132102	0	0	0	0	0
ASV_876	0	0	0	0	0.0582481	0	0	0	0	0	0	0	0	0	0	0	0	0	0	0	0	0	0	0	0	0	0	0
ASV_877	0	0	0	0	0	0.0948502	0	0.0558062	0	0	0	0	0	0	0	0	0	0	0	0	0	0	0	0	0	0	0	0
ASV_878	0	0	0	0	0	0.0836913	0.0233394	0.0418546	0	0	0	0	0	0	0	0	0	0	0	0	0	0	0	0	0	0	0	0
ASV_879	0	0	0	0	0	0	0	0.134865	0	0	0	0	0	0	0	0	0	0	0	0	0	0	0	0	0	0	0	0
ASV_880	0	0	0	0	0	0	0	0.134865	0	0	0	0	0	0	0	0	0	0	0	0	0	0	0	0	0	0	0	0
ASV_881	0	0	0	0	0	0	0	0.0279031	0	0.0474795	0	0	0	0	0	0	0	0	0	0	0	0	0	0	0	0	0	0
ASV_882	0	0	0	0	0	0	0	0	0	0.0598654	0	0	0	0	0	0	0	0	0	0	0	0	0	0	0	0	0	0
ASV_883	0	0	0	0	0	0	0	0	0	0	0.0629819	0	0	0	0	0	0	0	0	0	0	0	0	0	0	0	0	0
ASV_884	0	0	0	0	0	0	0	0	0	0	0	0	0	0.089283	0	0	0	0	0	0	0	0	0	0	0	0	0	0
ASV_885	0	0	0	0	0	0	0	0	0	0	0	0	0	0	0	0.0688215	0	0	0	0	0	0	0	0	0	0	0	0
ASV_886	0	0	0	0	0	0	0	0	0	0	0	0	0	0	0	0	0	0	0.0709602	0	0	0	0	0	0	0	0	0
ASV_887	0	0	0	0	0	0	0	0	0	0	0	0	0	0	0	0	0	0	0.0709602	0	0	0	0	0	0	0	0	0
ASV_888	0	0	0	0	0	0	0	0	0	0	0	0	0	0	0	0	0	0	0	0.100628	0	0	0	0	0	0	0	0
ASV_889	0	0	0	0	0	0	0	0	0	0	0	0	0	0	0	0	0	0	0	0.100628	0	0	0	0	0	0	0	0
ASV_890	0	0	0	0	0	0	0	0	0	0	0	0	0	0	0	0	0	0	0	0	0	0	0.0425663	0	0	0	0	0
ASV_891	0	0.0410081	0	0	0	0	0.0186715	0	0	0	0	0	0	0	0	0	0	0	0	0	0	0	0	0	0	0	0	0
ASV_892	0	0	0	0	0	0.156224	0	0	0	0	0	0	0	0	0	0	0	0	0	0	0	0	0	0	0	0	0	0
ASV_893	0	0	0	0	0	0	0.130701	0	0	0	0	0	0	0	0	0	0	0	0	0	0	0	0	0	0	0	0	0
ASV_894	0	0	0	0	0	0	0	0	0.0605052	0	0	0	0	0	0	0	0	0	0	0	0	0	0	0	0	0	0	0
ASV_895	0	0	0	0	0	0	0	0	0	0.0578011	0	0	0	0	0	0	0	0	0	0	0	0	0	0	0	0	0	0
ASV_896	0	0	0	0	0	0	0	0	0	0	0.0173743	0	0	0	0	0.0474631	0	0	0	0	0	0	0	0	0	0	0	0
ASV_897	0	0	0	0	0	0	0	0	0	0	0	0	0	0.0862042	0	0	0	0	0	0	0	0	0	0	0	0	0	0
ASV_898	0	0	0	0	0	0	0	0	0	0	0	0	0	0	0	0	0	0	0	0	0	0	0	0	0.122217	0	0	0
ASV_899	0.0525936	0	0	0	0	0	0	0	0	0	0	0	0	0	0	0	0	0	0	0	0	0	0	0	0	0	0	0
ASV_900	0.0525936	0	0	0	0	0	0	0	0	0	0	0	0	0	0	0	0	0	0	0	0	0	0	0	0	0	0	0
ASV_901	0.021427	0	0	0	0	0	0	0	0	0	0	0	0	0	0	0	0.0312897	0	0	0	0	0	0	0	0	0	0	0
ASV_902	0	0	0.0627776	0	0	0	0	0	0	0	0	0	0	0	0	0	0	0	0	0	0	0	0	0	0	0	0	0
ASV_903	0	0	0	0.0369886	0	0	0	0	0	0	0	0.0181686	0	0	0	0	0	0	0	0	0	0	0	0	0	0	0	0
ASV_904	0	0	0	0	0	0	0.126033	0	0	0	0	0	0	0	0	0	0	0	0	0	0	0	0	0	0	0	0	0
ASV_905	0	0	0	0	0	0	0.0326752	0	0.043218	0	0	0	0	0	0	0	0	0	0	0	0	0	0	0	0	0	0	0
ASV_906	0	0	0	0	0	0	0.00933576	0	0.0280917	0.0247719	0	0	0	0	0	0	0	0	0	0	0	0	0	0	0	0	0	0
ASV_907	0	0	0	0	0	0	0	0	0	0.0557368	0	0	0	0	0	0	0	0	0	0	0	0	0	0	0	0	0	0
ASV_908	0	0	0	0	0	0	0	0	0	0	0.0586383	0	0	0	0	0	0	0	0	0	0	0	0	0	0	0	0	0
ASV_909	0	0	0	0	0	0	0	0	0	0	0	0	0	0	0	0	0	0	0.0660664	0	0	0	0	0	0	0	0	0
ASV_910	0	0	0	0	0	0	0	0	0	0	0	0	0	0	0	0	0	0	0	0	0.0554049	0	0	0	0	0	0.0269387	0
ASV_911	0	0	0	0	0	0	0	0	0	0	0	0	0	0	0	0	0	0	0	0	0	0	0.0396307	0	0	0	0	0
ASV_912	0	0	0.0209259	0	0.0341455	0	0	0	0	0	0	0	0	0	0	0	0	0	0	0	0	0	0	0	0	0	0	0
ASV_913	0	0	0.0139506	0.00986364	0	0.0278971	0	0	0	0	0.0238897	0	0	0	0	0	0	0	0	0	0	0	0	0	0	0	0	0
ASV_914	0	0	0	0	0	0.0725325	0	0.0604567	0	0	0	0	0	0	0	0	0	0	0	0	0	0	0	0	0	0	0	0
ASV_915	0	0	0	0	0	0.0278971	0.0466788	0.0511557	0	0	0	0	0	0	0	0	0	0	0	0	0	0	0	0	0	0	0	0
ASV_916	0	0	0	0	0	0	0.037343	0	0.0388962	0	0	0	0	0	0	0	0	0	0	0	0	0	0	0	0	0	0	0
ASV_917	0	0	0	0	0	0	0	0	0.0561834	0	0	0	0	0	0	0	0	0	0	0	0	0	0	0	0	0	0	0
ASV_918	0	0	0	0	0	0	0	0	0.0561834	0	0	0	0	0	0	0	0	0	0	0	0	0	0	0	0	0	0	0
ASV_919	0	0	0	0	0	0	0	0	0.0086436	0.0454151	0	0	0	0	0	0	0	0	0	0	0	0	0	0	0	0	0	0
ASV_920	0	0	0	0	0	0	0	0	0	0.0536724	0	0	0	0	0	0	0	0	0	0	0	0	0	0	0	0	0	0
ASV_921	0	0	0	0	0	0	0	0	0	0	0.0564665	0	0	0	0	0	0	0	0	0	0	0	0	0	0	0	0	0
ASV_922	0	0	0	0	0	0	0	0	0	0	0	0	0	0	0.0754783	0	0	0	0	0	0	0	0	0	0	0	0	0
ASV_923	0	0	0	0	0	0	0	0	0	0	0	0	0	0	0	0.061702	0	0	0	0	0	0	0	0	0	0	0	0
ASV_924	0	0	0	0	0	0	0	0	0	0	0	0	0	0	0	0	0.0508458	0	0	0	0	0	0	0	0	0	0	0
ASV_925	0	0	0	0	0	0	0	0	0	0	0	0	0	0	0	0	0	0	0	0	0.0758172	0	0	0	0	0	0	0
ASV_926	0	0	0	0	0	0	0	0	0	0	0	0	0	0	0	0	0	0	0	0	0	0.0892796	0	0	0	0	0	0
ASV_927	0	0	0	0	0	0	0	0	0	0	0	0	0	0	0	0	0	0	0	0	0	0	0.0381629	0	0	0	0	0
ASV_928	0	0	0	0	0	0	0	0	0	0	0	0	0	0	0	0	0	0	0	0	0	0	0.0381629	0	0	0	0	0
ASV_929	0	0	0	0	0	0	0	0	0	0	0	0	0	0	0	0	0	0	0	0	0	0	0	0	0.113488	0	0	0
ASV_930	0	0	0	0	0	0	0	0	0	0	0	0	0	0	0	0	0	0	0	0	0	0	0	0	0.048014	0.0659921	0	0
ASV_931	0	0	0	0	0	0	0	0	0	0	0	0	0	0	0	0	0	0	0	0	0	0	0	0	0	0.114386	0	0
ASV_932	0	0	0	0	0	0	0	0	0	0	0	0	0	0	0	0	0	0	0	0	0	0	0	0	0	0	0.0875509	0
ASV_933	0.0486978	0	0	0	0	0	0	0	0	0	0	0	0	0	0	0	0	0	0	0	0	0	0	0	0	0	0	0
ASV_934	0	0.0427168	0	0	0	0	0	0	0	0	0	0	0	0	0	0	0	0	0	0	0	0	0	0	0	0	0	0
ASV_935	0	0.0427168	0	0	0	0	0	0	0	0	0	0	0	0	0	0	0	0	0	0	0	0	0	0	0	0	0	0
ASV_936	0	0.0290474	0	0	0	0	0	0	0	0	0	0	0	0.0246298	0	0	0	0	0	0	0	0	0	0	0	0	0	0
ASV_937	0	0	0	0	0	0	0	0	0.0540225	0	0	0	0	0	0	0	0	0	0	0	0	0	0	0	0	0	0	0
ASV_938	0	0	0	0	0	0	0	0	0	0.0516081	0	0	0	0	0	0	0	0	0	0	0	0	0	0	0	0	0	0
ASV_939	0	0	0	0	0	0	0	0	0	0.0516081	0	0	0	0	0	0	0	0	0	0	0	0	0	0	0	0	0	0
ASV_940	0	0	0	0	0	0	0	0	0	0	0.0542947	0	0	0	0	0	0	0	0	0	0	0	0	0	0	0	0	0
ASV_941	0	0	0	0	0	0	0	0	0	0	0	0	0	0.0769681	0	0	0	0	0	0	0	0	0	0	0	0	0	0
ASV_942	0	0	0	0	0	0	0	0	0	0	0	0	0	0	0	0.0593289	0	0	0	0	0	0	0	0	0	0	0	0
ASV_943	0	0	0	0	0	0	0	0	0	0	0	0	0	0	0	0.0593289	0	0	0	0	0	0	0	0	0	0	0	0
ASV_944	0	0	0	0	0	0	0	0	0	0	0	0	0	0	0	0	0.0488902	0	0	0	0	0	0	0	0	0	0	0
ASV_945	0	0	0	0	0	0	0	0	0	0	0	0	0	0	0	0	0	0	0.0611726	0	0	0	0	0	0	0	0	0
ASV_946	0	0	0	0	0	0	0	0	0	0	0	0	0	0	0	0	0	0	0.0611726	0	0	0	0	0	0	0	0	0
ASV_947	0	0	0	0	0	0	0	0	0	0	0	0	0	0	0	0	0	0	0	0	0	0	0	0	0.0567438	0.0527937	0	0
ASV_948	0	0	0	0.0591818	0	0	0	0	0	0	0	0	0	0	0	0	0	0	0	0	0	0	0	0	0	0	0	0
ASV_949	0	0	0	0	0.0381626	0.0278971	0	0	0	0	0	0	0	0	0	0	0	0	0	0	0	0	0	0	0	0	0	0
ASV_950	0	0	0	0	0	0	0.0326752	0	0	0.0350935	0	0	0	0	0	0	0	0	0	0	0	0	0	0	0	0	0	0
ASV_951	0	0	0	0	0	0	0.0140036	0	0.0302526	0.0144503	0	0	0	0	0	0	0	0	0	0	0	0	0	0	0	0	0	0
ASV_952	0	0	0	0	0	0	0	0.111612	0	0	0	0	0	0	0	0	0	0	0	0	0	0	0	0	0	0	0	0
ASV_953	0	0	0	0	0	0	0	0.111612	0	0	0	0	0	0	0	0	0	0	0	0	0	0	0	0	0	0	0	0
ASV_954	0	0	0	0	0	0	0	0.0186021	0	0	0	0	0	0	0	0.0474631	0	0	0	0	0	0	0	0	0	0	0	0
ASV_955	0	0	0	0	0	0	0	0	0.0302526	0.0206432	0	0	0	0	0	0	0	0	0	0	0	0	0	0	0	0	0	0
ASV_956	0	0	0	0	0	0	0	0	0	0.0495438	0	0	0	0	0	0	0	0	0	0	0	0	0	0	0	0	0	0
ASV_957	0	0	0	0	0	0	0	0	0	0.0495438	0	0	0	0	0	0	0	0	0	0	0	0	0	0	0	0	0	0
ASV_958	0	0	0	0	0	0	0	0	0	0	0.0521229	0	0	0	0	0	0	0	0	0	0	0	0	0	0	0	0	0
ASV_959	0	0	0	0	0	0	0	0	0	0	0	0	0	0	0.0696723	0	0	0	0	0	0	0	0	0	0	0	0	0
ASV_960	0	0	0	0	0	0	0	0	0	0	0	0	0	0	0	0	0	0	0	0	0	0	0	0	0.104758	0	0	0
ASV_961	0	0	0	0	0	0	0	0	0	0	0	0	0	0	0	0	0	0	0	0	0	0	0	0	0.104758	0	0	0
ASV_962	0	0	0	0	0	0	0	0	0	0	0	0	0	0	0	0	0	0	0	0	0	0	0	0	0	0.105587	0	0
ASV_963	0	0	0	0	0	0	0	0	0	0	0	0	0	0	0	0	0	0	0	0	0	0	0	0	0	0	0.0808162	0
ASV_964	0	0	0	0	0	0	0	0	0	0	0	0	0	0	0	0	0	0	0	0	0	0	0	0	0	0	0.0808162	0
ASV_965	0.044802	0	0	0	0	0	0	0	0	0	0	0	0	0	0	0	0	0	0	0	0	0	0	0	0	0	0	0
ASV_966	0	0	0	0.0567159	0	0	0	0	0	0	0	0	0	0	0	0	0	0	0	0	0	0	0	0	0	0	0	0
ASV_967	0	0	0	0	0.0461968	0	0	0	0	0	0	0	0	0	0	0	0	0	0	0	0	0	0	0	0	0	0	0
ASV_968	0	0	0	0	0	0.0613737	0	0	0.0259308	0	0	0	0	0	0	0	0	0	0	0	0	0	0	0	0	0	0	0
ASV_969	0	0	0	0	0	0	0	0.106962	0	0	0	0	0	0	0	0	0	0	0	0	0	0	0	0	0	0	0	0
ASV_970	0	0	0	0	0	0	0	0	0.0497007	0	0	0	0	0	0	0	0	0	0	0	0	0	0	0	0	0	0	0
ASV_971	0	0	0	0	0	0	0	0	0.0497007	0	0	0	0	0	0	0	0	0	0	0	0	0	0	0	0	0	0	0
ASV_972	0	0	0	0	0	0	0	0	0.0259308	0.0227076	0	0	0	0	0	0	0	0	0	0	0	0	0	0	0	0	0	0
ASV_973	0	0	0	0	0	0	0	0	0	0	0.0499511	0	0	0	0	0	0	0	0	0	0	0	0	0	0	0	0	0
ASV_974	0	0	0	0	0	0	0	0	0	0	0.0347486	0	0	0.0215511	0	0	0	0	0	0	0	0	0	0	0	0	0	0
ASV_975	0	0	0	0	0	0	0	0	0	0	0	0	0.0419058	0	0	0	0	0	0	0	0	0	0	0	0	0	0	0
ASV_976	0	0	0	0	0	0	0	0	0	0	0	0	0	0	0.0667692	0	0	0	0	0	0	0	0	0	0	0	0	0
ASV_977	0	0	0	0	0	0	0	0	0	0	0	0	0	0	0	0	0	0	0	0.0798085	0	0	0	0	0	0	0	0
ASV_978	0.0428541	0	0	0	0	0	0	0	0	0	0	0	0	0	0	0	0	0	0	0	0	0	0	0	0	0	0	0
ASV_979	0	0	0.0511521	0	0	0	0	0	0	0	0	0	0	0	0	0	0	0	0	0	0	0	0	0	0	0	0	0
ASV_980	0	0	0.0441768	0.00739773	0	0	0	0	0	0	0	0	0	0	0	0	0	0	0	0	0	0	0	0	0	0	0	0
ASV_981	0	0	0	0.05425	0	0	0	0	0	0	0	0	0	0	0	0	0	0	0	0	0	0	0	0	0	0	0	0
ASV_982	0	0	0	0	0	0.0669531	0.0466788	0	0	0	0	0	0	0	0	0	0	0	0	0	0	0	0	0	0	0	0	0
ASV_983	0	0	0	0	0	0	0.0233394	0	0	0	0	0	0	0	0.0493512	0	0	0	0	0	0	0	0	0	0	0	0	0
ASV_984	0	0	0	0	0	0	0.0140036	0	0	0.0392222	0	0	0	0	0	0	0	0	0	0	0	0	0	0	0	0	0	0
ASV_985	0	0	0	0	0	0	0	0	0	0	0.0477793	0	0	0	0	0	0	0	0	0	0	0	0	0	0	0	0	0
ASV_986	0	0	0	0	0	0	0	0	0	0	0	0.0333091	0	0	0	0	0	0	0	0	0	0	0	0	0	0	0	0
ASV_987	0	0	0	0	0	0	0	0	0	0	0	0	0	0	0	0.0522094	0	0	0	0	0	0	0	0	0	0	0	0
ASV_988	0	0	0	0	0	0	0	0	0	0	0	0	0	0	0	0.0522094	0	0	0	0	0	0	0	0	0	0	0	0
ASV_989	0	0	0	0	0	0	0	0	0	0	0	0	0	0	0	0.0427168	0.00782243	0	0	0	0	0	0	0	0	0	0	0
ASV_990	0	0	0	0	0	0	0	0	0	0	0	0	0	0	0	0	0.0430234	0	0	0	0	0	0	0	0	0	0	0
ASV_991	0	0	0	0	0	0	0	0	0	0	0	0	0	0	0	0	0.0430234	0	0	0	0	0	0	0	0	0	0	0
ASV_992	0	0	0	0	0	0	0	0	0	0	0	0	0	0	0	0	0	0.0334657	0	0	0	0	0	0	0	0	0	0
ASV_993	0	0	0	0	0	0	0	0	0	0	0	0	0	0	0	0	0	0	0.0538318	0	0	0	0	0	0	0	0	0
ASV_994	0	0	0	0	0	0	0	0	0	0	0	0	0	0	0	0	0	0	0	0.0763385	0	0	0	0	0	0	0	0
ASV_995	0	0	0	0	0	0	0	0	0	0	0	0	0	0	0	0	0	0	0	0	0	0	0.0322917	0	0	0	0	0
ASV_996	0	0	0	0	0	0	0	0	0	0	0	0	0	0	0	0	0	0	0	0	0	0	0	0	0.0960279	0	0	0
ASV_997	0.0311666	0	0	0	0	0	0.0233394	0	0	0	0	0	0	0	0	0	0	0	0	0	0	0	0	0	0	0	0	0
ASV_998	0	0.0358821	0	0	0	0	0	0	0	0	0	0	0	0	0	0	0	0	0	0	0	0	0	0	0	0	0	0
ASV_999	0	0.0358821	0	0	0	0	0	0	0	0	0	0	0	0	0	0	0	0	0	0	0	0	0	0	0	0	0	0
ASV_1000	0	0.0205041	0.0209259	0	0	0	0	0	0	0	0	0	0	0	0	0	0	0	0	0	0	0	0	0	0	0	0	0
ASV_1001	0	0	0	0.0295909	0	0	0	0	0	0	0	0	0	0	0	0	0	0	0	0	0	0	0.0132102	0	0	0	0	0
ASV_1002	0	0	0	0	0.0421797	0	0	0	0	0	0	0	0	0	0	0	0	0	0	0	0	0	0	0	0	0	0	0
ASV_1003	0	0	0	0	0	0.039056	0.0653503	0	0	0	0	0	0	0	0	0	0	0	0	0	0	0	0	0	0	0	0	0
ASV_1004	0	0	0	0	0	0	0	0.0325536	0.0302526	0	0	0	0	0	0	0	0	0	0	0	0	0	0	0	0	0	0	0
ASV_1005	0	0	0	0	0	0	0	0	0.0453789	0	0	0	0	0	0	0	0	0	0	0	0	0	0	0	0	0	0	0
ASV_1006	0	0	0	0	0	0	0	0	0	0.0433508	0	0	0	0	0	0	0	0	0	0	0	0	0	0	0	0	0	0
ASV_1007	0	0	0	0	0	0	0	0	0	0	0.0456076	0	0	0	0	0	0	0	0	0	0	0	0	0	0	0	0	0
ASV_1008	0	0	0	0	0	0	0	0	0	0	0.0456076	0	0	0	0	0	0	0	0	0	0	0	0	0	0	0	0	0
ASV_1009	0	0	0	0	0	0	0	0	0	0	0	0.0317951	0	0	0	0	0	0	0	0	0	0	0	0	0	0	0	0
ASV_1010	0	0	0	0	0	0	0	0	0	0	0	0	0	0	0	0	0	0.0319445	0	0	0	0	0	0	0	0	0	0
ASV_1011	0	0	0	0	0	0	0	0	0	0	0	0	0	0	0	0	0	0	0	0.0728686	0	0	0	0	0	0	0	0
ASV_1012	0	0	0	0	0	0	0	0	0	0	0	0	0	0	0	0	0	0	0	0	0	0	0	0	0.048014	0.0439947	0	0
ASV_1013	0	0	0	0	0	0	0	0	0	0	0	0	0	0	0	0	0	0	0	0	0	0	0	0	0.0436491	0.0483942	0	0
ASV_1014	0	0.0341734	0	0	0	0	0	0	0	0	0	0	0	0	0	0	0	0	0	0	0	0	0	0	0	0	0	0
ASV_1015	0	0.0341734	0	0	0	0	0	0	0	0	0	0	0	0	0	0	0	0	0	0	0	0	0	0	0	0	0	0
ASV_1016	0	0	0	0	0.0401711	0	0	0	0	0	0	0	0	0	0	0	0	0	0	0	0	0	0	0	0	0	0	0
ASV_1017	0	0	0	0	0	0.0502148	0	0.0511557	0	0	0	0	0	0	0	0	0	0	0	0	0	0	0	0	0	0	0	0
ASV_1018	0	0	0	0	0	0	0.0933576	0	0	0	0	0	0	0	0	0	0	0	0	0	0	0	0	0	0	0	0	0
ASV_1019	0	0	0	0	0	0	0	0.0930103	0	0	0	0	0	0	0	0	0	0	0	0	0	0	0	0	0	0	0	0
ASV_1020	0	0	0	0	0	0	0	0	0.043218	0	0	0	0	0	0	0	0	0	0	0	0	0	0	0	0	0	0	0
ASV_1021	0	0	0	0	0	0	0	0	0.043218	0	0	0	0	0	0	0	0	0	0	0	0	0	0	0	0	0	0	0
ASV_1022	0	0	0	0	0	0	0	0	0.043218	0	0	0	0	0	0	0	0	0	0	0	0	0	0	0	0	0	0	0
ASV_1023	0	0	0	0	0	0	0	0	0.043218	0	0	0	0	0	0	0	0	0	0	0	0	0	0	0	0	0	0	0
ASV_1024	0	0	0	0	0	0	0	0	0.043218	0	0	0	0	0	0	0	0	0	0	0	0	0	0	0	0	0	0	0
ASV_1025	0	0	0	0	0	0	0	0	0	0.0412865	0	0	0	0	0	0	0	0	0	0	0	0	0	0	0	0	0	0
ASV_1026	0	0	0	0	0	0	0	0	0	0.0412865	0	0	0	0	0	0	0	0	0	0	0	0	0	0	0	0	0	0
ASV_1027	0	0	0	0	0	0	0	0	0	0	0	0.030281	0	0	0	0	0	0	0	0	0	0	0	0	0	0	0	0
ASV_1028	0	0	0	0	0	0	0	0	0	0	0	0	0	0.0615745	0	0	0	0	0	0	0	0	0	0	0	0	0	0
ASV_1029	0	0	0	0	0	0	0	0	0	0	0	0	0	0.0615745	0	0	0	0	0	0	0	0	0	0	0	0	0	0
ASV_1030	0	0	0	0	0	0	0	0	0	0	0	0	0	0	0.0580602	0	0	0	0	0	0	0	0	0	0	0	0	0
ASV_1031	0	0	0	0	0	0	0	0	0	0	0	0	0	0	0.0319331	0.0213584	0	0	0	0	0	0	0	0	0	0	0	0
ASV_1032	0	0	0	0	0	0	0	0	0	0	0	0	0	0	0	0	0.0117336	0	0	0	0	0	0.0205493	0	0	0	0	0
ASV_1033	0	0	0	0	0	0	0	0	0	0	0	0	0	0	0	0	0	0.0304233	0	0	0	0	0	0	0	0	0	0
ASV_1034	0	0	0	0	0	0	0	0	0	0	0	0	0	0	0	0	0	0	0.048938	0	0	0	0	0	0	0	0	0
ASV_1035	0	0	0	0	0	0	0	0	0	0	0	0	0	0	0	0	0	0	0	0	0	0.0686766	0	0	0	0	0	0
ASV_1036	0	0	0	0	0	0	0	0	0	0	0	0	0	0	0	0	0	0	0	0	0	0	0.0293561	0	0	0	0	0
ASV_1037	0	0	0	0	0	0	0	0	0	0	0	0	0	0	0	0	0	0	0	0	0	0	0.0293561	0	0	0	0	0
ASV_1038	0	0	0	0	0	0	0	0	0	0	0	0	0	0	0	0	0	0	0	0	0	0	0	0	0.0392842	0.0483942	0	0
ASV_1039	0	0	0	0	0.0381626	0	0	0	0	0	0	0	0	0	0	0	0	0	0	0	0	0	0	0	0	0	0	0
ASV_1040	0	0	0	0	0	0.0557942	0	0.0418546	0	0	0	0	0	0	0	0	0	0	0	0	0	0	0	0	0	0	0	0
ASV_1041	0	0	0	0	0	0.0278971	0	0.0232526	0.0129654	0.00619297	0	0	0	0	0	0	0	0	0	0	0	0	0	0	0	0	0	0
ASV_1042	0	0	0	0	0	0	0.0886897	0	0	0	0	0	0	0	0	0	0	0	0	0	0	0	0	0	0	0	0	0
ASV_1043	0	0	0	0	0	0	0.0233394	0	0	0	0	0	0	0	0	0.00949262	0	0	0	0	0	0.0274706	0.00293561	0	0	0	0	0
ASV_1044	0	0	0	0	0	0	0	0	0.0280917	0.0123859	0	0	0	0	0	0	0	0	0	0	0	0	0	0	0	0	0	0
ASV_1045	0	0	0	0	0	0	0	0	0.0194481	0.0206432	0	0	0	0	0	0	0	0	0	0	0	0	0	0	0	0	0	0
ASV_1046	0	0	0	0	0	0	0	0	0	0	0.041264	0	0	0	0	0	0	0	0	0	0	0	0	0	0	0	0	0
ASV_1047	0	0	0	0	0	0	0	0	0	0	0	0.028767	0	0	0	0	0	0	0	0	0	0	0	0	0	0	0	0
ASV_1048	0	0	0	0	0	0	0	0	0	0	0	0	0	0	0	0.0450899	0	0	0	0	0	0	0	0	0	0	0	0
ASV_1049	0	0	0	0	0	0	0	0	0	0	0	0	0	0	0	0	0	0	0	0	0	0	0.0278883	0	0	0	0	0
ASV_1050	0.0350624	0	0	0	0	0	0	0	0	0	0	0	0	0	0	0	0	0	0	0	0	0	0	0	0	0	0	0
ASV_1051	0.0350624	0	0	0	0	0	0	0	0	0	0	0	0	0	0	0	0	0	0	0	0	0	0	0	0	0	0	0
ASV_1052	0.0350624	0	0	0	0	0	0	0	0	0	0	0	0	0	0	0	0	0	0	0	0	0	0	0	0	0	0	0
ASV_1053	0	0.0307561	0	0	0	0	0	0	0	0	0	0	0	0	0	0	0	0	0	0	0	0	0	0	0	0	0	0
ASV_1054	0	0.0307561	0	0	0	0	0	0	0	0	0	0	0	0	0	0	0	0	0	0	0	0	0	0	0	0	0	0
ASV_1055	0	0	0	0	0	0.0557942	0	0	0	0	0	0	0	0	0	0.0189852	0	0	0	0	0	0	0	0	0	0	0	0
ASV_1056	0	0	0	0	0	0.0334765	0	0.0279031	0	0.0123859	0	0	0	0	0	0	0	0	0	0	0	0	0	0	0	0	0	0
ASV_1057	0	0	0	0	0	0	0.0280073	0.0558062	0	0	0	0	0	0	0	0	0	0	0	0	0	0	0	0	0	0	0	0
ASV_1058	0	0	0	0	0	0	0	0	0.0388962	0	0	0	0	0	0	0	0	0	0	0	0	0	0	0	0	0	0	0
ASV_1059	0	0	0	0	0	0	0	0	0.0388962	0	0	0	0	0	0	0	0	0	0	0	0	0	0	0	0	0	0	0
ASV_1060	0	0	0	0	0	0	0	0	0.0388962	0	0	0	0	0	0	0	0	0	0	0	0	0	0	0	0	0	0	0
ASV_1061	0	0	0	0	0	0	0	0	0	0.0371578	0	0	0	0	0	0	0	0	0	0	0	0	0	0	0	0	0	0
ASV_1062	0	0	0	0	0	0	0	0	0	0	0.0390922	0	0	0	0	0	0	0	0	0	0	0	0	0	0	0	0	0
ASV_1063	0	0	0	0	0	0	0	0	0	0	0.0390922	0	0	0	0	0	0	0	0	0	0	0	0	0	0	0	0	0
ASV_1064	0	0	0	0	0	0	0	0	0	0	0.0390922	0	0	0	0	0	0	0	0	0	0	0	0	0	0	0	0	0
ASV_1065	0	0	0	0	0	0	0	0	0	0	0	0.0272529	0	0	0	0	0	0	0	0	0	0	0	0	0	0	0	0
ASV_1066	0	0	0	0	0	0	0	0	0	0	0	0	0	0.055417	0	0	0	0	0	0	0	0	0	0	0	0	0	0
ASV_1067	0	0	0	0	0	0	0	0	0	0	0	0	0	0.055417	0	0	0	0	0	0	0	0	0	0	0	0	0	0
ASV_1068	0	0	0	0	0	0	0	0	0	0	0	0	0	0	0.0290301	0	0	0	0	0.0277595	0	0	0	0	0	0	0	0
ASV_1069	0	0	0	0	0	0	0	0	0	0	0	0	0	0	0	0.0427168	0	0	0	0	0	0	0	0	0	0	0	0
ASV_1070	0	0	0	0	0	0	0	0	0	0	0	0	0	0	0	0.0237315	0	0	0	0.0277595	0	0	0	0	0	0	0	0
ASV_1071	0	0	0	0	0	0	0	0	0	0	0	0	0	0	0	0.0213584	0.0117336	0	0	0	0	0	0.00440341	0	0	0	0	0
ASV_1072	0	0	0	0	0	0	0	0	0	0	0	0	0	0	0	0	0	0	0.0440442	0	0	0	0	0	0	0	0	0
ASV_1073	0	0	0	0	0	0	0	0	0	0	0	0	0	0	0	0	0	0	0	0	0	0	0	0	0.0392842	0.0395952	0	0
ASV_1074	0	0	0	0	0	0	0	0	0	0	0	0	0	0	0	0	0	0	0	0	0	0	0	0	0.0305543	0.0483942	0	0
ASV_1075	0	0	0	0	0	0	0	0	0	0	0	0	0	0	0	0	0	0	0	0	0	0	0	0	0	0.0791905	0	0
ASV_1076	0	0	0	0	0	0	0	0	0	0	0	0	0	0	0	0	0	0	0	0	0	0	0	0	0	0.0791905	0	0
ASV_1077	0	0	0	0.00493182	0.0301283	0	0	0	0	0	0	0	0	0	0	0	0	0	0	0	0	0	0	0	0	0	0	0
ASV_1078	0	0	0	0	0.0341455	0	0	0	0	0	0	0	0	0	0	0	0	0	0	0	0	0	0	0	0	0	0	0
ASV_1079	0	0	0	0	0	0.0502148	0	0.0372041	0	0	0	0	0	0	0	0	0	0	0	0	0	0	0	0	0	0	0	0
ASV_1080	0	0	0	0	0	0.039056	0	0.0186021	0	0.0123859	0	0	0	0	0	0	0	0	0	0	0	0	0	0	0	0	0	0
ASV_1081	0	0	0	0	0	0	0	0	0.0367353	0	0	0	0	0	0	0	0	0	0	0	0	0	0	0	0	0	0	0
ASV_1082	0	0	0	0	0	0	0	0	0.0367353	0	0	0	0	0	0	0	0	0	0	0	0	0	0	0	0	0	0	0
ASV_1083	0	0	0	0	0	0	0	0	0.0367353	0	0	0	0	0	0	0	0	0	0	0	0	0	0	0	0	0	0	0
ASV_1084	0	0	0	0	0	0	0	0	0	0	0.0369204	0	0	0	0	0	0	0	0	0	0	0	0	0	0	0	0	0
ASV_1085	0	0	0	0	0	0	0	0	0	0	0.0369204	0	0	0	0	0	0	0	0	0	0	0	0	0	0	0	0	0
ASV_1086	0	0	0	0	0	0	0	0	0	0	0.0369204	0	0	0	0	0	0	0	0	0	0	0	0	0	0	0	0	0
ASV_1087	0	0	0	0	0	0	0	0	0	0	0	0	0	0.0523383	0	0	0	0	0	0	0	0	0	0	0	0	0	0
ASV_1088	0	0	0	0	0	0	0	0	0	0	0	0	0	0	0.0493512	0	0	0	0	0	0	0	0	0	0	0	0	0
ASV_1089	0	0	0	0	0	0	0	0	0	0	0	0	0	0	0.0493512	0	0	0	0	0	0	0	0	0	0	0	0	0
ASV_1090	0	0	0	0	0	0	0	0	0	0	0	0	0	0	0	0.0403436	0	0	0	0	0	0	0	0	0	0	0	0
ASV_1091	0	0	0	0	0	0	0	0	0	0	0	0	0	0	0	0.0403436	0	0	0	0	0	0	0	0	0	0	0	0
ASV_1092	0	0	0	0	0	0	0	0	0	0	0	0	0	0	0	0.0403436	0	0	0	0	0	0	0	0	0	0	0	0
ASV_1093	0	0	0	0	0	0	0	0	0	0	0	0	0	0	0	0	0	0	0	0	0	0	0.0249527	0	0	0	0	0
ASV_1094	0.0311666	0	0	0	0	0	0	0	0	0	0	0	0	0	0	0	0	0	0	0	0	0	0	0	0	0	0	0
ASV_1095	0	0.0273387	0	0	0	0	0	0	0	0	0	0	0	0	0	0	0	0	0	0	0	0	0	0	0	0	0	0
ASV_1096	0	0	0	0	0	0.0334765	0.0233394	0.0232526	0	0	0	0	0	0	0	0	0	0	0	0	0	0	0	0	0	0	0	0
ASV_1097	0	0	0	0	0	0.0334765	0.0466788	0	0	0	0	0	0	0	0	0	0	0	0	0	0	0	0	0	0	0	0	0
ASV_1098	0	0	0	0	0	0	0.0746861	0	0	0	0	0	0	0	0	0	0	0	0	0	0	0	0	0	0	0	0	0
ASV_1099	0	0	0	0	0	0	0.0746861	0	0	0	0	0	0	0	0	0	0	0	0	0	0	0	0	0	0	0	0	0
ASV_1100	0	0	0	0	0	0	0	0.0744082	0	0	0	0	0	0	0	0	0	0	0	0	0	0	0	0	0	0	0	0
ASV_1101	0	0	0	0	0	0	0	0.0744082	0	0	0	0	0	0	0	0	0	0	0	0	0	0	0	0	0	0	0	0
ASV_1102	0	0	0	0	0	0	0	0	0.0345744	0	0	0	0	0	0	0	0	0	0	0	0	0	0	0	0	0	0	0
ASV_1103	0	0	0	0	0	0	0	0	0.0237699	0.0103216	0	0	0	0	0	0	0	0	0	0	0	0	0	0	0	0	0	0
ASV_1104	0	0	0	0	0	0	0	0	0	0.0330292	0	0	0	0	0	0	0	0	0	0	0	0	0	0	0	0	0	0
ASV_1105	0	0	0	0	0	0	0	0	0	0.0330292	0	0	0	0	0	0	0	0	0	0	0	0	0	0	0	0	0	0
ASV_1106	0	0	0	0	0	0	0	0	0	0.0144503	0	0	0	0	0.0261271	0	0	0	0	0	0	0	0	0	0	0	0	0
ASV_1107	0	0	0	0	0	0	0	0	0	0	0	0.0105984	0	0	0	0	0	0	0	0	0	0	0.0132102	0	0	0	0	0
ASV_1108	0	0	0	0	0	0	0	0	0	0	0	0	0.0291519	0	0	0	0	0	0	0	0	0	0	0	0	0	0	0
ASV_1109	0	0	0	0	0	0	0	0	0	0	0	0	0.0291519	0	0	0	0	0	0	0	0	0	0	0	0	0	0	0
ASV_1110	0	0	0	0	0	0	0	0	0	0	0	0	0	0.0492596	0	0	0	0	0	0	0	0	0	0	0	0	0	0
ASV_1111	0	0	0	0	0	0	0	0	0	0	0	0	0	0	0.0464482	0	0	0	0	0	0	0	0	0	0	0	0	0
ASV_1112	0	0	0	0	0	0	0	0	0	0	0	0	0	0	0.0464482	0	0	0	0	0	0	0	0	0	0	0	0	0
ASV_1113	0	0	0	0	0	0	0	0	0	0	0	0	0	0	0	0	0.0312897	0	0	0	0	0	0	0	0	0	0	0
ASV_1114	0	0	0	0	0	0	0	0	0	0	0	0	0	0	0	0	0.0234673	0.00608467	0	0	0	0	0	0	0	0	0	0
ASV_1115	0	0	0	0	0	0	0	0	0	0	0	0	0	0	0	0	0	0	0.0391504	0	0	0	0	0	0	0	0	0
ASV_1116	0	0	0	0	0	0	0	0	0	0	0	0	0	0	0	0	0	0	0.0391504	0	0	0	0	0	0	0	0	0
ASV_1117	0	0	0	0	0	0	0	0	0	0	0	0	0	0	0	0	0	0	0	0	0	0	0	0.0281477	0	0	0	0
ASV_1118	0	0	0	0	0	0	0	0	0	0	0	0	0	0	0	0	0	0	0	0	0	0	0	0	0	0.0703916	0	0
ASV_1119	0	0	0.0348764	0	0	0	0	0	0	0	0	0	0	0	0	0	0	0	0	0	0	0	0	0	0	0	0	0
ASV_1120	0	0	0	0	0.0241027	0	0	0	0	0	0	0.00454215	0	0	0	0	0	0	0	0	0	0	0	0	0	0	0	0
ASV_1121	0	0	0	0	0.0100428	0	0	0	0	0	0.0152025	0	0	0	0.00870903	0	0	0	0	0	0	0	0	0	0	0	0	0
ASV_1122	0	0	0	0	0	0.0502148	0	0.0279031	0	0	0	0	0	0	0	0	0	0	0	0	0	0	0	0	0	0	0	0
ASV_1123	0	0	0	0	0	0.0446354	0	0.0325536	0	0	0	0	0	0	0	0	0	0	0	0	0	0	0	0	0	0	0	0
ASV_1124	0	0	0	0	0	0	0.0700182	0	0	0	0	0	0	0	0	0	0	0	0	0	0	0	0	0	0	0	0	0
ASV_1125	0	0	0	0	0	0	0.0700182	0	0	0	0	0	0	0	0	0	0	0	0	0	0	0	0	0	0	0	0	0
ASV_1126	0	0	0	0	0	0	0	0.0186021	0.0194481	0	0	0	0	0	0	0	0	0.00304233	0	0	0	0	0	0	0	0	0	0
ASV_1127	0	0	0	0	0	0	0	0	0.0324135	0	0	0	0	0	0	0	0	0	0	0	0	0	0	0	0	0	0	0
ASV_1128	0	0	0	0	0	0	0	0	0	0.0309649	0	0	0	0	0	0	0	0	0	0	0	0	0	0	0	0	0	0
ASV_1129	0	0	0	0	0	0	0	0	0	0.0309649	0	0	0	0	0	0	0	0	0	0	0	0	0	0	0	0	0	0
ASV_1130	0	0	0	0	0	0	0	0	0	0	0.0325768	0	0	0	0	0	0	0	0	0	0	0	0	0	0	0	0	0
ASV_1131	0	0	0	0	0	0	0	0	0	0	0.0325768	0	0	0	0	0	0	0	0	0	0	0	0	0	0	0	0	0
ASV_1132	0	0	0	0	0	0	0	0	0	0	0	0	0.0273299	0	0	0	0	0	0	0	0	0	0	0	0	0	0	0
ASV_1133	0	0	0	0	0	0	0	0	0	0	0	0	0	0	0	0	0.0215117	0	0.00978761	0	0	0	0	0	0	0	0	0
ASV_1134	0	0	0	0	0	0	0	0	0	0	0	0	0	0	0	0	0.00977804	0	0.024469	0	0	0	0	0	0	0	0	0
ASV_1135	0	0	0	0	0	0	0	0	0	0	0	0	0	0	0	0	0	0.0228175	0	0	0	0	0	0	0	0	0	0
ASV_1136	0	0	0	0	0	0	0	0	0	0	0	0	0	0	0	0	0	0	0	0.052049	0	0	0	0	0	0	0	0
ASV_1137	0	0	0	0	0	0	0	0	0	0	0	0	0	0	0	0	0	0	0	0	0.0437407	0	0	0	0	0	0	0
ASV_1138	0	0	0	0	0	0	0	0	0	0	0	0	0	0	0	0	0	0	0	0	0	0	0	0.0263885	0	0	0	0
ASV_1139	0.021427	0	0	0	0	0	0.0140036	0	0	0	0	0	0	0	0	0	0	0	0	0	0	0	0	0	0	0	0	0
ASV_1140	0.0175312	0	0	0	0	0	0	0	0	0	0	0	0	0	0	0	0	0	0.0122345	0	0	0	0	0	0	0	0	0
ASV_1141	0	0.0239214	0	0	0	0	0	0	0	0	0	0	0	0	0	0	0	0	0	0	0	0	0	0	0	0	0	0
ASV_1142	0	0.0239214	0	0	0	0	0	0	0	0	0	0	0	0	0	0	0	0	0	0	0	0	0	0	0	0	0	0
ASV_1143	0	0	0.00697528	0	0	0	0.00933576	0	0	0	0	0	0	0	0	0	0	0.0136905	0	0	0	0	0	0	0	0	0	0
ASV_1144	0	0	0	0.0345227	0	0	0	0	0	0	0	0	0	0	0	0	0	0	0	0	0	0	0	0	0	0	0	0
ASV_1145	0	0	0	0.0172614	0	0	0	0	0	0	0	0	0	0	0	0	0	0	0	0	0.0204123	0	0	0	0	0	0	0
ASV_1146	0	0	0	0	0.0281198	0	0	0	0	0	0	0	0	0	0	0	0	0	0	0	0	0	0	0	0	0	0	0
ASV_1147	0	0	0	0	0	0.0781119	0	0	0	0	0	0	0	0	0	0	0	0	0	0	0	0	0	0	0	0	0	0
ASV_1148	0	0	0	0	0	0.0278971	0	0	0	0.0185789	0	0	0	0	0	0	0	0	0	0	0	0	0	0	0	0	0	0
ASV_1149	0	0	0	0	0	0	0.0653503	0	0	0	0	0	0	0	0	0	0	0	0	0	0	0	0	0	0	0	0	0
ASV_1150	0	0	0	0	0	0	0	0	0.0302526	0	0	0	0	0	0	0	0	0	0	0	0	0	0	0	0	0	0	0
ASV_1151	0	0	0	0	0	0	0	0	0.0302526	0	0	0	0	0	0	0	0	0	0	0	0	0	0	0	0	0	0	0
ASV_1152	0	0	0	0	0	0	0	0	0	0.0289005	0	0	0	0	0	0	0	0	0	0	0	0	0	0	0	0	0	0
ASV_1153	0	0	0	0	0	0	0	0	0	0.0289005	0	0	0	0	0	0	0	0	0	0	0	0	0	0	0	0	0	0
ASV_1154	0	0	0	0	0	0	0	0	0	0.0289005	0	0	0	0	0	0	0	0	0	0	0	0	0	0	0	0	0	0
ASV_1155	0	0	0	0	0	0	0	0	0	0.0289005	0	0	0	0	0	0	0	0	0	0	0	0	0	0	0	0	0	0
ASV_1156	0	0	0	0	0	0	0	0	0	0	0	0	0	0.0431021	0	0	0	0	0	0	0	0	0	0	0	0	0	0
ASV_1157	0	0	0	0	0	0	0	0	0	0	0	0	0	0	0	0.0332242	0	0	0	0	0	0	0	0	0	0	0	0
ASV_1158	0	0	0	0	0	0	0	0	0	0	0	0	0	0	0	0	0	0	0	0.0485791	0	0	0	0	0	0	0	0
ASV_1159	0	0	0	0	0	0	0	0	0	0	0	0	0	0	0	0	0	0	0	0.0485791	0	0	0	0	0	0	0	0
ASV_1160	0	0	0	0	0	0	0	0	0	0	0	0	0	0	0	0	0	0	0	0	0	0.0480736	0	0	0	0	0	0
ASV_1161	0	0	0	0	0	0	0	0	0	0	0	0	0	0	0	0	0	0	0	0	0	0	0.0205493	0	0	0	0	0
ASV_1162	0	0	0	0	0	0	0	0	0	0	0	0	0	0	0	0	0	0	0	0	0	0	0	0	0	0.0615926	0	0
ASV_1163	0	0	0	0	0	0	0	0	0	0	0	0	0	0	0	0	0	0	0	0	0	0	0	0	0	0.0615926	0	0
ASV_1164	0	0	0	0	0	0	0	0	0	0	0	0	0	0	0	0	0	0	0	0	0	0	0	0	0	0	0.0471428	0
ASV_1165	0.0253229	0	0	0	0	0	0	0	0	0	0	0	0	0	0	0	0	0	0	0	0	0	0	0	0	0	0	0
ASV_1166	0	0.00683469	0	0	0.018077	0	0	0	0	0	0	0	0	0	0	0	0	0	0	0	0	0	0	0	0	0	0	0
ASV_1167	0	0	0	0	0	0.0725325	0	0	0	0	0	0	0	0	0	0	0	0	0	0	0	0	0	0	0	0	0	0
ASV_1168	0	0	0	0	0	0.039056	0	0	0.0129654	0	0	0	0	0	0	0	0	0	0	0	0	0	0	0	0	0	0	0
ASV_1169	0	0	0	0	0	0.0278971	0	0.0372041	0	0	0	0	0	0	0	0	0	0	0	0	0	0	0	0	0	0	0	0
ASV_1170	0	0	0	0	0	0	0.0606824	0	0	0	0	0	0	0	0	0	0	0	0	0	0	0	0	0	0	0	0	0
ASV_1171	0	0	0	0	0	0	0.0606824	0	0	0	0	0	0	0	0	0	0	0	0	0	0	0	0	0	0	0	0	0
ASV_1172	0	0	0	0	0	0	0	0	0.0280917	0	0	0	0	0	0	0	0	0	0	0	0	0	0	0	0	0	0	0
ASV_1173	0	0	0	0	0	0	0	0	0.0280917	0	0	0	0	0	0	0	0	0	0	0	0	0	0	0	0	0	0	0
ASV_1174	0	0	0	0	0	0	0	0	0.0280917	0	0	0	0	0	0	0	0	0	0	0	0	0	0	0	0	0	0	0
ASV_1175	0	0	0	0	0	0	0	0	0	0.0268362	0	0	0	0	0	0	0	0	0	0	0	0	0	0	0	0	0	0
ASV_1176	0	0	0	0	0	0	0	0	0	0.0268362	0	0	0	0	0	0	0	0	0	0	0	0	0	0	0	0	0	0
ASV_1177	0	0	0	0	0	0	0	0	0	0	0	0.0196827	0	0	0	0	0	0	0	0	0	0	0	0	0	0	0	0
ASV_1178	0	0	0	0	0	0	0	0	0	0	0	0.0196827	0	0	0	0	0	0	0	0	0	0	0	0	0	0	0	0
ASV_1179	0	0	0	0	0	0	0	0	0	0	0	0.0196827	0	0	0	0	0	0	0	0	0	0	0	0	0	0	0	0
ASV_1180	0	0	0	0	0	0	0	0	0	0	0	0.0196827	0	0	0	0	0	0	0	0	0	0	0	0	0	0	0	0
ASV_1181	0	0	0	0	0	0	0	0	0	0	0	0	0	0.0400234	0	0	0	0	0	0	0	0	0	0	0	0	0	0
ASV_1182	0	0	0	0	0	0	0	0	0	0	0	0	0	0.0400234	0	0	0	0	0	0	0	0	0	0	0	0	0	0
ASV_1183	0	0	0	0	0	0	0	0	0	0	0	0	0	0	0.0377391	0	0	0	0	0	0	0	0	0	0	0	0	0
ASV_1184	0	0	0	0	0	0	0	0	0	0	0	0	0	0	0	0.030851	0	0	0	0	0	0	0	0	0	0	0	0
ASV_1185	0	0	0	0	0	0	0	0	0	0	0	0	0	0	0	0	0.0254229	0	0	0	0	0	0	0	0	0	0	0
ASV_1186	0	0	0	0	0	0	0	0	0	0	0	0	0	0	0	0	0.0117336	0.0106482	0	0	0	0	0	0	0	0	0	0
ASV_1187	0	0	0	0	0	0	0	0	0	0	0	0	0	0	0	0	0	0	0	0.0381693	0	0	0.00293561	0	0	0	0	0
ASV_1188	0	0	0	0	0	0	0	0	0	0	0	0	0	0	0	0	0	0	0	0	0.0379086	0	0	0	0	0	0	0
ASV_1189	0	0	0	0	0	0	0	0	0	0	0	0	0	0	0	0	0	0	0	0	0.0379086	0	0	0	0	0	0	0
ASV_1190	0	0	0	0	0	0	0	0	0	0	0	0	0	0	0	0	0	0	0	0	0	0.0446398	0	0	0	0	0	0
ASV_1191	0	0.0205041	0	0	0	0	0	0	0	0	0	0	0	0	0	0	0	0	0	0	0	0	0	0	0	0	0	0
ASV_1192	0	0.0205041	0	0	0	0	0	0	0	0	0	0	0	0	0	0	0	0	0	0	0	0	0	0	0	0	0	0
ASV_1193	0	0	0	0	0.0241027	0	0	0	0	0	0	0	0	0	0	0	0	0	0	0	0	0	0	0	0	0	0	0
ASV_1194	0	0	0	0	0	0.0669531	0	0	0	0	0	0	0	0	0	0	0	0	0	0	0	0	0	0	0	0	0	0
ASV_1195	0	0	0	0	0	0.0669531	0	0	0	0	0	0	0	0	0	0	0	0	0	0	0	0	0	0	0	0	0	0
ASV_1196	0	0	0	0	0	0	0.0560146	0	0	0	0	0	0	0	0	0	0	0	0	0	0	0	0	0	0	0	0	0
ASV_1197	0	0	0	0	0	0	0.0560146	0	0	0	0	0	0	0	0	0	0	0	0	0	0	0	0	0	0	0	0	0
ASV_1198	0	0	0	0	0	0	0	0.0558062	0	0	0	0	0	0	0	0	0	0	0	0	0	0	0	0	0	0	0	0
ASV_1199	0	0	0	0	0	0	0	0.0558062	0	0	0	0	0	0	0	0	0	0	0	0	0	0	0	0	0	0	0	0
ASV_1200	0	0	0	0	0	0	0	0	0.0259308	0	0	0	0	0	0	0	0	0	0	0	0	0	0	0	0	0	0	0
ASV_1201	0	0	0	0	0	0	0	0	0.0259308	0	0	0	0	0	0	0	0	0	0	0	0	0	0	0	0	0	0	0
ASV_1202	0	0	0	0	0	0	0	0	0.0259308	0	0	0	0	0	0	0	0	0	0	0	0	0	0	0	0	0	0	0
ASV_1203	0	0	0	0	0	0	0	0	0.0259308	0	0	0	0	0	0	0	0	0	0	0	0	0	0	0	0	0	0	0
ASV_1204	0	0	0	0	0	0	0	0	0.0259308	0	0	0	0	0	0	0	0	0	0	0	0	0	0	0	0	0	0	0
ASV_1205	0	0	0	0	0	0	0	0	0.0194481	0	0.00651537	0	0	0	0	0	0	0	0	0	0	0	0	0	0	0	0	0
ASV_1206	0	0	0	0	0	0	0	0	0	0.0247719	0	0	0	0	0	0	0	0	0	0	0	0	0	0	0	0	0	0
ASV_1207	0	0	0	0	0	0	0	0	0	0.0247719	0	0	0	0	0	0	0	0	0	0	0	0	0	0	0	0	0	0
ASV_1208	0	0	0	0	0	0	0	0	0	0	0.0260615	0	0	0	0	0	0	0	0	0	0	0	0	0	0	0	0	0
ASV_1209	0	0	0	0	0	0	0	0	0	0	0.0260615	0	0	0	0	0	0	0	0	0	0	0	0	0	0	0	0	0
ASV_1210	0	0	0	0	0	0	0	0	0	0	0.0195461	0.00454215	0	0	0	0	0	0	0	0	0	0	0	0	0	0	0	0
ASV_1211	0	0	0	0	0	0	0	0	0	0	0	0.0181686	0	0	0	0	0	0	0	0	0	0	0	0	0	0	0	0
ASV_1212	0	0	0	0	0	0	0	0	0	0	0	0.0181686	0	0	0	0	0	0	0	0	0	0	0	0	0	0	0	0
ASV_1213	0	0	0	0	0	0	0	0	0	0	0	0.0181686	0	0	0	0	0	0	0	0	0	0	0	0	0	0	0	0
ASV_1214	0	0	0	0	0	0	0	0	0	0	0	0	0	0	0.0348361	0	0	0	0	0	0	0	0	0	0	0	0	0
ASV_1215	0	0	0	0	0	0	0	0	0	0	0	0	0	0	0	0.0284779	0	0	0	0	0	0	0	0	0	0	0	0
ASV_1216	0	0	0	0	0	0	0	0	0	0	0	0	0	0	0	0.0284779	0	0	0	0	0	0	0	0	0	0	0	0
ASV_1217	0	0	0	0	0	0	0	0	0	0	0	0	0	0	0	0.0284779	0	0	0	0	0	0	0	0	0	0	0	0
ASV_1218	0	0	0	0	0	0	0	0	0	0	0	0	0	0	0	0	0	0	0.0293628	0	0	0	0	0	0	0	0	0
ASV_1219	0	0	0	0	0	0	0	0	0	0	0	0	0	0	0	0	0	0	0	0	0	0	0.0176136	0	0	0	0	0
ASV_1220	0	0	0	0	0	0	0	0	0	0	0	0	0	0	0	0	0	0	0	0	0	0	0	0	0.0305543	0.0219974	0	0
ASV_1221	0	0	0	0	0	0	0	0	0	0	0	0	0	0	0	0	0	0	0	0	0	0	0	0	0.00872981	0.0439947	0	0
ASV_1222	0.021427	0	0	0	0	0	0	0	0	0	0	0	0	0	0	0	0	0	0	0	0	0	0	0	0	0	0	0
ASV_1223	0.0116875	0	0	0	0	0	0	0	0	0.0103216	0	0	0	0	0	0	0	0	0	0	0	0	0	0	0	0	0	0
ASV_1224	0.00779165	0	0	0	0	0	0	0	0	0	0.00868715	0	0	0	0	0	0	0	0	0	0	0	0.00440341	0	0	0	0	0
ASV_1225	0	0.0187954	0	0	0	0	0	0	0	0	0	0	0	0	0	0	0	0	0	0	0	0	0	0	0	0	0	0
ASV_1226	0	0	0.025576	0	0	0	0	0	0	0	0	0	0	0	0	0	0	0	0	0	0	0	0	0	0	0	0	0
ASV_1227	0	0	0.025576	0	0	0	0	0	0	0	0	0	0	0	0	0	0	0	0	0	0	0	0	0	0	0	0	0
ASV_1228	0	0	0	0	0.0220941	0	0	0	0	0	0	0	0	0	0	0	0	0	0	0	0	0	0	0	0	0	0	0
ASV_1229	0	0	0	0	0	0.0613737	0	0	0	0	0	0	0	0	0	0	0	0	0	0	0	0	0	0	0	0	0	0
ASV_1230	0	0	0	0	0	0.0334765	0	0.0232526	0	0	0	0	0	0	0	0	0	0	0	0	0	0	0	0	0	0	0	0
ASV_1231	0	0	0	0	0	0	0.0513467	0	0	0	0	0	0	0	0	0	0	0	0	0	0	0	0	0	0	0	0	0
ASV_1232	0	0	0	0	0	0	0.0513467	0	0	0	0	0	0	0	0	0	0	0	0	0	0	0	0	0	0	0	0	0
ASV_1233	0	0	0	0	0	0	0.0513467	0	0	0	0	0	0	0	0	0	0	0	0	0	0	0	0	0	0	0	0	0
ASV_1234	0	0	0	0	0	0	0.037343	0.0139515	0	0	0	0	0	0	0	0	0	0	0	0	0	0	0	0	0	0	0	0
ASV_1235	0	0	0	0	0	0	0	0.0511557	0	0	0	0	0	0	0	0	0	0	0	0	0	0	0	0	0	0	0	0
ASV_1236	0	0	0	0	0	0	0	0.0186021	0	0.0144503	0	0	0	0	0	0	0	0	0	0	0	0	0	0	0	0	0	0
ASV_1237	0	0	0	0	0	0	0	0	0.0237699	0	0	0	0	0	0	0	0	0	0	0	0	0	0	0	0	0	0	0
ASV_1238	0	0	0	0	0	0	0	0	0.0237699	0	0	0	0	0	0	0	0	0	0	0	0	0	0	0	0	0	0	0
ASV_1239	0	0	0	0	0	0	0	0	0.0237699	0	0	0	0	0	0	0	0	0	0	0	0	0	0	0	0	0	0	0
ASV_1240	0	0	0	0	0	0	0	0	0.0237699	0	0	0	0	0	0	0	0	0	0	0	0	0	0	0	0	0	0	0
ASV_1241	0	0	0	0	0	0	0	0	0.0237699	0	0	0	0	0	0	0	0	0	0	0	0	0	0	0	0	0	0	0
ASV_1242	0	0	0	0	0	0	0	0	0	0.0227076	0	0	0	0	0	0	0	0	0	0	0	0	0	0	0	0	0	0
ASV_1243	0	0	0	0	0	0	0	0	0	0	0.0238897	0	0	0	0	0	0	0	0	0	0	0	0	0	0	0	0	0
ASV_1244	0	0	0	0	0	0	0	0	0	0	0.0238897	0	0	0	0	0	0	0	0	0	0	0	0	0	0	0	0	0
ASV_1245	0	0	0	0	0	0	0	0	0	0	0.0238897	0	0	0	0	0	0	0	0	0	0	0	0	0	0	0	0	0
ASV_1246	0	0	0	0	0	0	0	0	0	0	0.0238897	0	0	0	0	0	0	0	0	0	0	0	0	0	0	0	0	0
ASV_1247	0	0	0	0	0	0	0	0	0	0	0	0.0166546	0	0	0	0	0	0	0	0	0	0	0	0	0	0	0	0
ASV_1248	0	0	0	0	0	0	0	0	0	0	0	0.0166546	0	0	0	0	0	0	0	0	0	0	0	0	0	0	0	0
ASV_1249	0	0	0	0	0	0	0	0	0	0	0	0	0	0.033866	0	0	0	0	0	0	0	0	0	0	0	0	0	0
ASV_1250	0	0	0	0	0	0	0	0	0	0	0	0	0	0	0.0319331	0	0	0	0	0	0	0	0	0	0	0	0	0
ASV_1251	0	0	0	0	0	0	0	0	0	0	0	0	0	0	0	0.00711946	0	0	0.0195752	0	0	0	0	0	0	0	0	0
ASV_1252	0	0	0	0	0	0	0	0	0	0	0	0	0	0	0	0	0.0215117	0	0	0	0	0	0	0	0	0	0	0
ASV_1253	0	0	0	0	0	0	0	0	0	0	0	0	0	0	0	0	0.0215117	0	0	0	0	0	0	0	0	0	0	0
ASV_1254	0	0	0	0	0	0	0	0	0	0	0	0	0	0	0	0	0.0215117	0	0	0	0	0	0	0	0	0	0	0
ASV_1255	0	0	0	0	0	0	0	0	0	0	0	0	0	0	0	0	0.0215117	0	0	0	0	0	0	0	0	0	0	0
ASV_1256	0	0	0	0	0	0	0	0	0	0	0	0	0	0	0	0	0	0	0	0	0.0320765	0	0	0	0	0	0	0
ASV_1257	0	0	0	0	0	0	0	0	0	0	0	0	0	0	0	0	0	0	0	0	0	0	0	0	0.048014	0	0	0
ASV_1258	0	0	0	0	0	0	0	0	0	0	0	0	0	0	0	0	0	0	0	0	0	0	0	0	0	0	0.0370408	0
ASV_1259	0	0.0170867	0	0	0	0	0	0	0	0	0	0	0	0	0	0	0	0	0	0	0	0	0	0	0	0	0	0
ASV_1260	0	0.0170867	0	0	0	0	0	0	0	0	0	0	0	0	0	0	0	0	0	0	0	0	0	0	0	0	0	0
ASV_1261	0	0	0.0232509	0	0	0	0	0	0	0	0	0	0	0	0	0	0	0	0	0	0	0	0	0	0	0	0	0
ASV_1262	0	0	0	0.0246591	0	0	0	0	0	0	0	0	0	0	0	0	0	0	0	0	0	0	0	0	0	0	0	0
ASV_1263	0	0	0	0.0246591	0	0	0	0	0	0	0	0	0	0	0	0	0	0	0	0	0	0	0	0	0	0	0	0
ASV_1264	0	0	0	0.0246591	0	0	0	0	0	0	0	0	0	0	0	0	0	0	0	0	0	0	0	0	0	0	0	0
ASV_1265	0	0	0	0	0	0.0557942	0	0	0	0	0	0	0	0	0	0	0	0	0	0	0	0	0	0	0	0	0	0
ASV_1266	0	0	0	0	0	0	0.0466788	0	0	0	0	0	0	0	0	0	0	0	0	0	0	0	0	0	0	0	0	0
ASV_1267	0	0	0	0	0	0	0.0466788	0	0	0	0	0	0	0	0	0	0	0	0	0	0	0	0	0	0	0	0	0
ASV_1268	0	0	0	0	0	0	0.0466788	0	0	0	0	0	0	0	0	0	0	0	0	0	0	0	0	0	0	0	0	0
ASV_1269	0	0	0	0	0	0	0.0466788	0	0	0	0	0	0	0	0	0	0	0	0	0	0	0	0	0	0	0	0	0
ASV_1270	0	0	0	0	0	0	0.0466788	0	0	0	0	0	0	0	0	0	0	0	0	0	0	0	0	0	0	0	0	0
ASV_1271	0	0	0	0	0	0	0.0233394	0	0	0.0103216	0	0	0	0	0	0	0	0	0	0	0	0	0	0	0	0	0	0
ASV_1272	0	0	0	0	0	0	0.0140036	0	0.0151263	0	0	0	0	0	0	0	0	0	0	0	0	0	0	0	0	0	0	0
ASV_1273	0	0	0	0	0	0	0	0.0465051	0	0	0	0	0	0	0	0	0	0	0	0	0	0	0	0	0	0	0	0
ASV_1274	0	0	0	0	0	0	0	0.0465051	0	0	0	0	0	0	0	0	0	0	0	0	0	0	0	0	0	0	0	0
ASV_1275	0	0	0	0	0	0	0	0	0.021609	0	0	0	0	0	0	0	0	0	0	0	0	0	0	0	0	0	0	0
ASV_1276	0	0	0	0	0	0	0	0	0.021609	0	0	0	0	0	0	0	0	0	0	0	0	0	0	0	0	0	0	0
ASV_1277	0	0	0	0	0	0	0	0	0	0.0206432	0	0	0	0	0	0	0	0	0	0	0	0	0	0	0	0	0	0
ASV_1278	0	0	0	0	0	0	0	0	0	0.0206432	0	0	0	0	0	0	0	0	0	0	0	0	0	0	0	0	0	0
ASV_1279	0	0	0	0	0	0	0	0	0	0.0206432	0	0	0	0	0	0	0	0	0	0	0	0	0	0	0	0	0	0
ASV_1280	0	0	0	0	0	0	0	0	0	0.0206432	0	0	0	0	0	0	0	0	0	0	0	0	0	0	0	0	0	0
ASV_1281	0	0	0	0	0	0	0	0	0	0	0.0217179	0	0	0	0	0	0	0	0	0	0	0	0	0	0	0	0	0
ASV_1282	0	0	0	0	0	0	0	0	0	0	0.0217179	0	0	0	0	0	0	0	0	0	0	0	0	0	0	0	0	0
ASV_1283	0	0	0	0	0	0	0	0	0	0	0.0217179	0	0	0	0	0	0	0	0	0	0	0	0	0	0	0	0	0
ASV_1284	0	0	0	0	0	0	0	0	0	0	0	0.0151405	0	0	0	0	0	0	0	0	0	0	0	0	0	0	0	0
ASV_1285	0	0	0	0	0	0	0	0	0	0	0	0.0151405	0	0	0	0	0	0	0	0	0	0	0	0	0	0	0	0
ASV_1286	0	0	0	0	0	0	0	0	0	0	0	0	0	0	0.0290301	0	0	0	0	0	0	0	0	0	0	0	0	0
ASV_1287	0	0	0	0	0	0	0	0	0	0	0	0	0	0	0.0290301	0	0	0	0	0	0	0	0	0	0	0	0	0
ASV_1288	0	0	0	0	0	0	0	0	0	0	0	0	0	0	0.0290301	0	0	0	0	0	0	0	0	0	0	0	0	0
ASV_1289	0	0	0	0	0	0	0	0	0	0	0	0	0	0	0.0290301	0	0	0	0	0	0	0	0	0	0	0	0	0
ASV_1290	0	0	0	0	0	0	0	0	0	0	0	0	0	0	0	0.0237315	0	0	0	0	0	0	0	0	0	0	0	0
ASV_1291	0	0	0	0	0	0	0	0	0	0	0	0	0	0	0	0.0237315	0	0	0	0	0	0	0	0	0	0	0	0
ASV_1292	0	0	0	0	0	0	0	0	0	0	0	0	0	0	0	0.0237315	0	0	0	0	0	0	0	0	0	0	0	0
ASV_1293	0	0	0	0	0	0	0	0	0	0	0	0	0	0	0	0.0237315	0	0	0	0	0	0	0	0	0	0	0	0
ASV_1294	0	0	0	0	0	0	0	0	0	0	0	0	0	0	0	0	0.0195561	0	0	0	0	0	0	0	0	0	0	0
ASV_1295	0	0	0	0	0	0	0	0	0	0	0	0	0	0	0	0	0.0195561	0	0	0	0	0	0	0	0	0	0	0
ASV_1296	0	0	0	0	0	0	0	0	0	0	0	0	0	0	0	0	0	0	0	0	0.0291605	0	0	0	0	0	0	0
ASV_1297	0	0	0	0	0	0	0	0	0	0	0	0	0	0	0	0	0	0	0	0	0.0291605	0	0	0	0	0	0	0
ASV_1298	0	0	0	0	0	0	0	0	0	0	0	0	0	0	0	0	0	0	0	0	0	0.0343383	0	0	0	0	0	0
ASV_1299	0	0	0	0	0	0	0	0	0	0	0	0	0	0	0	0	0	0	0	0	0	0	0.014678	0	0	0	0	0
ASV_1300	0	0	0	0	0	0	0	0	0	0	0	0	0	0	0	0	0	0	0	0	0	0	0.014678	0	0	0	0	0
ASV_1301	0	0	0	0	0	0	0	0	0	0	0	0	0	0	0	0	0	0	0	0	0	0	0	0	0.0436491	0	0	0
ASV_1302	0	0	0	0	0	0	0	0	0	0	0	0	0	0	0	0	0	0	0	0	0	0	0	0	0.0436491	0	0	0
ASV_1303	0	0	0	0	0	0	0	0	0	0	0	0	0	0	0	0	0	0	0	0	0	0	0	0	0	0	0.0336734	0
ASV_1304	0	0	0	0	0	0	0	0	0	0	0	0	0	0	0	0	0	0	0	0	0	0	0	0	0	0	0.0336734	0
ASV_1305	0	0	0	0	0	0	0	0	0	0	0	0	0	0	0	0	0	0	0	0	0	0	0	0	0	0	0.0336734	0
ASV_1306	0.0175312	0	0	0	0	0	0	0	0	0	0	0	0	0	0	0	0	0	0	0	0	0	0	0	0	0	0	0
ASV_1307	0.0175312	0	0	0	0	0	0	0	0	0	0	0	0	0	0	0	0	0	0	0	0	0	0	0	0	0	0	0
ASV_1308	0.0136354	0	0	0	0	0	0	0	0	0	0	0	0	0	0	0	0.00391122	0	0	0	0	0	0	0	0	0	0	0
ASV_1309	0	0.015378	0	0	0	0	0	0	0	0	0	0	0	0	0	0	0	0	0	0	0	0	0	0	0	0	0	0
ASV_1310	0	0	0	0	0.018077	0	0	0	0	0	0	0	0	0	0	0	0	0	0	0	0	0	0	0	0	0	0	0
ASV_1311	0	0	0	0	0.018077	0	0	0	0	0	0	0	0	0	0	0	0	0	0	0	0	0	0	0	0	0	0	0
ASV_1312	0	0	0	0	0	0.0502148	0	0	0	0	0	0	0	0	0	0	0	0	0	0	0	0	0	0	0	0	0	0
ASV_1313	0	0	0	0	0	0.0502148	0	0	0	0	0	0	0	0	0	0	0	0	0	0	0	0	0	0	0	0	0	0
ASV_1314	0	0	0	0	0	0.0502148	0	0	0	0	0	0	0	0	0	0	0	0	0	0	0	0	0	0	0	0	0	0
ASV_1315	0	0	0	0	0	0.0502148	0	0	0	0	0	0	0	0	0	0	0	0	0	0	0	0	0	0	0	0	0	0
ASV_1316	0	0	0	0	0	0.0223177	0	0.0232526	0	0	0	0	0	0	0	0	0	0	0	0	0	0	0	0	0	0	0	0
ASV_1317	0	0	0	0	0	0	0.0420109	0	0	0	0	0	0	0	0	0	0	0	0	0	0	0	0	0	0	0	0	0
ASV_1318	0	0	0	0	0	0	0.0420109	0	0	0	0	0	0	0	0	0	0	0	0	0	0	0	0	0	0	0	0	0
ASV_1319	0	0	0	0	0	0	0.0420109	0	0	0	0	0	0	0	0	0	0	0	0	0	0	0	0	0	0	0	0	0
ASV_1320	0	0	0	0	0	0	0.0420109	0	0	0	0	0	0	0	0	0	0	0	0	0	0	0	0	0	0	0	0	0
ASV_1321	0	0	0	0	0	0	0.0420109	0	0	0	0	0	0	0	0	0	0	0	0	0	0	0	0	0	0	0	0	0
ASV_1322	0	0	0	0	0	0	0.0420109	0	0	0	0	0	0	0	0	0	0	0	0	0	0	0	0	0	0	0	0	0
ASV_1323	0	0	0	0	0	0	0.0140036	0	0	0.0123859	0	0	0	0	0	0	0	0	0	0	0	0	0	0	0	0	0	0
ASV_1324	0	0	0	0	0	0	0	0	0	0.0185789	0	0	0	0	0	0	0	0	0	0	0	0	0	0	0	0	0	0
ASV_1325	0	0	0	0	0	0	0	0	0	0.0185789	0	0	0	0	0	0	0	0	0	0	0	0	0	0	0	0	0	0
ASV_1326	0	0	0	0	0	0	0	0	0	0	0.0195461	0	0	0	0	0	0	0	0	0	0	0	0	0	0	0	0	0
ASV_1327	0	0	0	0	0	0	0	0	0	0	0.0195461	0	0	0	0	0	0	0	0	0	0	0	0	0	0	0	0	0
ASV_1328	0	0	0	0	0	0	0	0	0	0	0.0195461	0	0	0	0	0	0	0	0	0	0	0	0	0	0	0	0	0
ASV_1329	0	0	0	0	0	0	0	0	0	0	0	0.0136265	0	0	0	0	0	0	0	0	0	0	0	0	0	0	0	0
ASV_1330	0	0	0	0	0	0	0	0	0	0	0	0	0.0163979	0	0	0	0	0	0	0	0	0	0	0	0	0	0	0
ASV_1331	0	0	0	0	0	0	0	0	0	0	0	0	0	0.0277085	0	0	0	0	0	0	0	0	0	0	0	0	0	0
ASV_1332	0	0	0	0	0	0	0	0	0	0	0	0	0	0	0.0261271	0	0	0	0	0	0	0	0	0	0	0	0	0
ASV_1333	0	0	0	0	0	0	0	0	0	0	0	0	0	0	0.0261271	0	0	0	0	0	0	0	0	0	0	0	0	0
ASV_1334	0	0	0	0	0	0	0	0	0	0	0	0	0	0	0.0261271	0	0	0	0	0	0	0	0	0	0	0	0	0
ASV_1335	0	0	0	0	0	0	0	0	0	0	0	0	0	0	0	0	0.0176005	0	0	0	0	0	0	0	0	0	0	0
ASV_1336	0	0	0	0	0	0	0	0	0	0	0	0	0	0	0	0	0.0176005	0	0	0	0	0	0	0	0	0	0	0
ASV_1337	0	0	0	0	0	0	0	0	0	0	0	0	0	0	0	0	0	0.0136905	0	0	0	0	0	0	0	0	0	0
ASV_1338	0	0	0	0	0	0	0	0	0	0	0	0	0	0	0	0	0	0	0.0220221	0	0	0	0	0	0	0	0	0
ASV_1339	0	0	0	0	0	0	0	0	0	0	0	0	0	0	0	0	0	0	0.0220221	0	0	0	0	0	0	0	0	0
ASV_1340	0	0	0	0	0	0	0	0	0	0	0	0	0	0	0	0	0	0	0.0220221	0	0	0	0	0	0	0	0	0
ASV_1341	0	0	0	0	0	0	0	0	0	0	0	0	0	0	0	0	0	0	0.0220221	0	0	0	0	0	0	0	0	0
ASV_1342	0	0	0	0	0	0	0	0	0	0	0	0	0	0	0	0	0	0	0.0220221	0	0	0	0	0	0	0	0	0
ASV_1343	0	0	0	0	0	0	0	0	0	0	0	0	0	0	0	0	0	0	0	0	0.0262444	0	0	0	0	0	0	0
ASV_1344	0	0	0	0	0	0	0	0	0	0	0	0	0	0	0	0	0	0	0	0	0.0262444	0	0	0	0	0	0	0
ASV_1345	0	0	0	0	0	0	0	0	0	0	0	0	0	0	0	0	0	0	0	0	0	0	0	0.0158331	0	0	0	0
ASV_1346	0	0	0	0	0	0	0	0	0	0	0	0	0	0	0	0	0	0	0	0	0	0	0	0	0.0392842	0	0	0
ASV_1347	0	0	0	0	0	0	0	0	0	0	0	0	0	0	0	0	0	0	0	0	0	0	0	0	0.0261894	0.0131984	0	0
ASV_1348	0	0	0	0	0	0	0	0	0	0	0	0	0	0	0	0	0	0	0	0	0	0	0	0	0.0130947	0.0263968	0	0
ASV_1349	0	0	0	0	0	0	0	0	0	0	0	0	0	0	0	0	0	0	0	0	0	0	0	0	0.0130947	0.0263968	0	0
ASV_1350	0	0	0	0	0	0	0	0	0	0	0	0	0	0	0	0	0	0	0	0	0	0	0	0	0	0.0395952	0	0
ASV_1351	0	0	0	0	0	0	0	0	0	0	0	0	0	0	0	0	0	0	0	0	0	0	0	0	0	0.0395952	0	0
ASV_1352	0	0	0	0	0	0	0	0	0	0	0	0	0	0	0	0	0	0	0	0	0	0	0	0	0	0	0.0303061	0
ASV_1353	0.0155833	0	0	0	0	0	0	0	0	0	0	0	0	0	0	0	0	0	0	0	0	0	0	0	0	0	0	0
ASV_1354	0.0155833	0	0	0	0	0	0	0	0	0	0	0	0	0	0	0	0	0	0	0	0	0	0	0	0	0	0	0
ASV_1355	0	0.0136694	0	0	0	0	0	0	0	0	0	0	0	0	0	0	0	0	0	0	0	0	0	0	0	0	0	0
ASV_1356	0	0.00512601	0	0	0	0	0	0	0	0	0	0	0	0	0	0	0	0	0	0	0	0	0	0	0.0218245	0	0	0
ASV_1357	0	0	0.0186008	0	0	0	0	0	0	0	0	0	0	0	0	0	0	0	0	0	0	0	0	0	0	0	0	0
ASV_1358	0	0	0.00697528	0	0	0	0	0	0	0	0	0	0	0	0.0145151	0	0	0	0	0	0	0	0	0	0	0	0	0
ASV_1359	0	0	0	0.0197273	0	0	0	0	0	0	0	0	0	0	0	0	0	0	0	0	0	0	0	0	0	0	0	0
ASV_1360	0	0	0	0	0.0160685	0	0	0	0	0	0	0	0	0	0	0	0	0	0	0	0	0	0	0	0	0	0	0
ASV_1361	0	0	0	0	0.0160685	0	0	0	0	0	0	0	0	0	0	0	0	0	0	0	0	0	0	0	0	0	0	0
ASV_1362	0	0	0	0	0.0100428	0	0	0	0	0	0	0	0	0	0	0	0	0	0	0.0104098	0	0	0	0	0	0	0	0
ASV_1363	0	0	0	0	0	0	0.037343	0	0	0	0	0	0	0	0	0	0	0	0	0	0	0	0	0	0	0	0	0
ASV_1364	0	0	0	0	0	0	0.037343	0	0	0	0	0	0	0	0	0	0	0	0	0	0	0	0	0	0	0	0	0
ASV_1365	0	0	0	0	0	0	0.037343	0	0	0	0	0	0	0	0	0	0	0	0	0	0	0	0	0	0	0	0	0
ASV_1366	0	0	0	0	0	0	0.0233394	0.0139515	0	0	0	0	0	0	0	0	0	0	0	0	0	0	0	0	0	0	0	0
ASV_1367	0	0	0	0	0	0	0	0.0372041	0	0	0	0	0	0	0	0	0	0	0	0	0	0	0	0	0	0	0	0
ASV_1368	0	0	0	0	0	0	0	0.0372041	0	0	0	0	0	0	0	0	0	0	0	0	0	0	0	0	0	0	0	0
ASV_1369	0	0	0	0	0	0	0	0	0.0172872	0	0	0	0	0	0	0	0	0	0	0	0	0	0	0	0	0	0	0
ASV_1370	0	0	0	0	0	0	0	0	0.0172872	0	0	0	0	0	0	0	0	0	0	0	0	0	0	0	0	0	0	0
ASV_1371	0	0	0	0	0	0	0	0	0.0172872	0	0	0	0	0	0	0	0	0	0	0	0	0	0	0	0	0	0	0
ASV_1372	0	0	0	0	0	0	0	0	0.0172872	0	0	0	0	0	0	0	0	0	0	0	0	0	0	0	0	0	0	0
ASV_1373	0	0	0	0	0	0	0	0	0.0172872	0	0	0	0	0	0	0	0	0	0	0	0	0	0	0	0	0	0	0
ASV_1374	0	0	0	0	0	0	0	0	0.0129654	0.00412865	0	0	0	0	0	0	0	0	0	0	0	0	0	0	0	0	0	0
ASV_1375	0	0	0	0	0	0	0	0	0	0.0165146	0	0	0	0	0	0	0	0	0	0	0	0	0	0	0	0	0	0
ASV_1376	0	0	0	0	0	0	0	0	0	0.0165146	0	0	0	0	0	0	0	0	0	0	0	0	0	0	0	0	0	0
ASV_1377	0	0	0	0	0	0	0	0	0	0.0165146	0	0	0	0	0	0	0	0	0	0	0	0	0	0	0	0	0	0
ASV_1378	0	0	0	0	0	0	0	0	0	0.0165146	0	0	0	0	0	0	0	0	0	0	0	0	0	0	0	0	0	0
ASV_1379	0	0	0	0	0	0	0	0	0	0	0.0173743	0	0	0	0	0	0	0	0	0	0	0	0	0	0	0	0	0
ASV_1380	0	0	0	0	0	0	0	0	0	0	0	0	0	0.0246298	0	0	0	0	0	0	0	0	0	0	0	0	0	0
ASV_1381	0	0	0	0	0	0	0	0	0	0	0	0	0	0.0246298	0	0	0	0	0	0	0	0	0	0	0	0	0	0
ASV_1382	0	0	0	0	0	0	0	0	0	0	0	0	0	0.0246298	0	0	0	0	0	0	0	0	0	0	0	0	0	0
ASV_1383	0	0	0	0	0	0	0	0	0	0	0	0	0	0	0.0232241	0	0	0	0	0	0	0	0	0	0	0	0	0
ASV_1384	0	0	0	0	0	0	0	0	0	0	0	0	0	0	0	0.0189852	0	0	0	0	0	0	0	0	0	0	0	0
ASV_1385	0	0	0	0	0	0	0	0	0	0	0	0	0	0	0	0.0189852	0	0	0	0	0	0	0	0	0	0	0	0
ASV_1386	0	0	0	0	0	0	0	0	0	0	0	0	0	0	0	0.0189852	0	0	0	0	0	0	0	0	0	0	0	0
ASV_1387	0	0	0	0	0	0	0	0	0	0	0	0	0	0	0	0.0189852	0	0	0	0	0	0	0	0	0	0	0	0
ASV_1388	0	0	0	0	0	0	0	0	0	0	0	0	0	0	0	0	0.0156449	0	0	0	0	0	0	0	0	0	0	0
ASV_1389	0	0	0	0	0	0	0	0	0	0	0	0	0	0	0	0	0	0.0121693	0	0	0	0	0	0	0	0	0	0
ASV_1390	0	0	0	0	0	0	0	0	0	0	0	0	0	0	0	0	0	0	0	0.0277595	0	0	0	0	0	0	0	0
ASV_1391	0	0	0	0	0	0	0	0	0	0	0	0	0	0	0	0	0	0	0	0.0277595	0	0	0	0	0	0	0	0
ASV_1392	0	0	0	0	0	0	0	0	0	0	0	0	0	0	0	0	0	0	0	0	0.0233284	0	0	0	0	0	0	0
ASV_1393	0	0	0	0	0	0	0	0	0	0	0	0	0	0	0	0	0	0	0	0	0	0.0274706	0	0	0	0	0	0
ASV_1394	0	0	0	0	0	0	0	0	0	0	0	0	0	0	0	0	0	0	0	0	0	0	0.0117424	0	0	0	0	0
ASV_1395	0	0	0	0	0	0	0	0	0	0	0	0	0	0	0	0	0	0	0	0	0	0	0.0117424	0	0	0	0	0
ASV_1396	0	0	0	0	0	0	0	0	0	0	0	0	0	0	0	0	0	0	0	0	0	0	0.0117424	0	0	0	0	0
ASV_1397	0	0	0	0	0	0	0	0	0	0	0	0	0	0	0	0	0	0	0	0	0	0	0	0	0.0349192	0	0	0
ASV_1398	0	0	0	0	0	0	0	0	0	0	0	0	0	0	0	0	0	0	0	0	0	0	0	0	0	0	0.0269387	0
ASV_1399	0.0136354	0	0	0	0	0	0	0	0	0	0	0	0	0	0	0	0	0	0	0	0	0	0	0	0	0	0	0
ASV_1400	0.0136354	0	0	0	0	0	0	0	0	0	0	0	0	0	0	0	0	0	0	0	0	0	0	0	0	0	0	0
ASV_1401	0.0136354	0	0	0	0	0	0	0	0	0	0	0	0	0	0	0	0	0	0	0	0	0	0	0	0	0	0	0
ASV_1402	0.0136354	0	0	0	0	0	0	0	0	0	0	0	0	0	0	0	0	0	0	0	0	0	0	0	0	0	0	0
ASV_1403	0.0136354	0	0	0	0	0	0	0	0	0	0	0	0	0	0	0	0	0	0	0	0	0	0	0	0	0	0	0
ASV_1404	0.0136354	0	0	0	0	0	0	0	0	0	0	0	0	0	0	0	0	0	0	0	0	0	0	0	0	0	0	0
ASV_1405	0	0	0	0	0.0140599	0	0	0	0	0	0	0	0	0	0	0	0	0	0	0	0	0	0	0	0	0	0	0
ASV_1406	0	0	0	0	0	0.039056	0	0	0	0	0	0	0	0	0	0	0	0	0	0	0	0	0	0	0	0	0	0
ASV_1407	0	0	0	0	0	0.039056	0	0	0	0	0	0	0	0	0	0	0	0	0	0	0	0	0	0	0	0	0	0
ASV_1408	0	0	0	0	0	0.039056	0	0	0	0	0	0	0	0	0	0	0	0	0	0	0	0	0	0	0	0	0	0
ASV_1409	0	0	0	0	0	0.0167383	0.0186715	0	0	0	0	0	0	0	0	0	0	0	0	0	0	0	0	0	0	0	0	0
ASV_1410	0	0	0	0	0	0	0.0326752	0	0	0	0	0	0	0	0	0	0	0	0	0	0	0	0	0	0	0	0	0
ASV_1411	0	0	0	0	0	0	0.0326752	0	0	0	0	0	0	0	0	0	0	0	0	0	0	0	0	0	0	0	0	0
ASV_1412	0	0	0	0	0	0	0.0140036	0	0.0086436	0	0	0	0	0	0	0	0	0	0	0	0	0	0	0	0	0	0	0
ASV_1413	0	0	0	0	0	0	0	0.0325536	0	0	0	0	0	0	0	0	0	0	0	0	0	0	0	0	0	0	0	0
ASV_1414	0	0	0	0	0	0	0	0.0325536	0	0	0	0	0	0	0	0	0	0	0	0	0	0	0	0	0	0	0	0
ASV_1415	0	0	0	0	0	0	0	0	0.0151263	0	0	0	0	0	0	0	0	0	0	0	0	0	0	0	0	0	0	0
ASV_1416	0	0	0	0	0	0	0	0	0.0151263	0	0	0	0	0	0	0	0	0	0	0	0	0	0	0	0	0	0	0
ASV_1417	0	0	0	0	0	0	0	0	0.0151263	0	0	0	0	0	0	0	0	0	0	0	0	0	0	0	0	0	0	0
ASV_1418	0	0	0	0	0	0	0	0	0.0151263	0	0	0	0	0	0	0	0	0	0	0	0	0	0	0	0	0	0	0
ASV_1419	0	0	0	0	0	0	0	0	0.0151263	0	0	0	0	0	0	0	0	0	0	0	0	0	0	0	0	0	0	0
ASV_1420	0	0	0	0	0	0	0	0	0	0.0144503	0	0	0	0	0	0	0	0	0	0	0	0	0	0	0	0	0	0
ASV_1421	0	0	0	0	0	0	0	0	0	0.0144503	0	0	0	0	0	0	0	0	0	0	0	0	0	0	0	0	0	0
ASV_1422	0	0	0	0	0	0	0	0	0	0.0144503	0	0	0	0	0	0	0	0	0	0	0	0	0	0	0	0	0	0
ASV_1423	0	0	0	0	0	0	0	0	0	0.0144503	0	0	0	0	0	0	0	0	0	0	0	0	0	0	0	0	0	0
ASV_1424	0	0	0	0	0	0	0	0	0	0	0	0.0105984	0	0	0	0	0	0	0	0	0	0	0	0	0	0	0	0
ASV_1425	0	0	0	0	0	0	0	0	0	0	0	0	0.0127539	0	0	0	0	0	0	0	0	0	0	0	0	0	0	0
ASV_1426	0	0	0	0	0	0	0	0	0	0	0	0	0	0.0215511	0	0	0	0	0	0	0	0	0	0	0	0	0	0
ASV_1427	0	0	0	0	0	0	0	0	0	0	0	0	0	0.0215511	0	0	0	0	0	0	0	0	0	0	0	0	0	0
ASV_1428	0	0	0	0	0	0	0	0	0	0	0	0	0	0	0.0203211	0	0	0	0	0	0	0	0	0	0	0	0	0
ASV_1429	0	0	0	0	0	0	0	0	0	0	0	0	0	0	0	0.0166121	0	0	0	0	0	0	0	0	0	0	0	0
ASV_1430	0	0	0	0	0	0	0	0	0	0	0	0	0	0	0	0	0.0136893	0	0	0	0	0	0	0	0	0	0	0
ASV_1431	0	0	0	0	0	0	0	0	0	0	0	0	0	0	0	0	0.0136893	0	0	0	0	0	0	0	0	0	0	0
ASV_1432	0	0	0	0	0	0	0	0	0	0	0	0	0	0	0	0	0	0.0106482	0	0	0	0	0	0	0	0	0	0
ASV_1433	0	0	0	0	0	0	0	0	0	0	0	0	0	0	0	0	0	0	0.0171283	0	0	0	0	0	0	0	0	0
ASV_1434	0	0	0	0	0	0	0	0	0	0	0	0	0	0	0	0	0	0	0	0.0242895	0	0	0	0	0	0	0	0
ASV_1435	0	0	0	0	0	0	0	0	0	0	0	0	0	0	0	0	0	0	0	0.0242895	0	0	0	0	0	0	0	0
ASV_1436	0	0	0	0	0	0	0	0	0	0	0	0	0	0	0	0	0	0	0	0.0242895	0	0	0	0	0	0	0	0
ASV_1437	0	0	0	0	0	0	0	0	0	0	0	0	0	0	0	0	0	0	0	0	0.0204123	0	0	0	0	0	0	0
ASV_1438	0	0	0	0	0	0	0	0	0	0	0	0	0	0	0	0	0	0	0	0	0.0204123	0	0	0	0	0	0	0
ASV_1439	0	0	0	0	0	0	0	0	0	0	0	0	0	0	0	0	0	0	0	0	0	0.0240368	0	0	0	0	0	0
ASV_1440	0	0	0	0	0	0	0	0	0	0	0	0	0	0	0	0	0	0	0	0	0	0.0240368	0	0	0	0	0	0
ASV_1441	0	0	0	0	0	0	0	0	0	0	0	0	0	0	0	0	0	0	0	0	0	0	0.0102746	0	0	0	0	0
ASV_1442	0	0	0	0	0	0	0	0	0	0	0	0	0	0	0	0	0	0	0	0	0	0	0.0102746	0	0	0	0	0
ASV_1443	0	0	0	0	0	0	0	0	0	0	0	0	0	0	0	0	0	0	0	0	0	0	0	0	0.0305543	0	0	0
ASV_1444	0	0	0	0	0	0	0	0	0	0	0	0	0	0	0	0	0	0	0	0	0	0	0	0	0.0305543	0	0	0
ASV_1445	0	0	0	0	0	0	0	0	0	0	0	0	0	0	0	0	0	0	0	0	0	0	0	0	0	0.0307963	0	0
ASV_1446	0	0	0	0	0	0	0	0	0	0	0	0	0	0	0	0	0	0	0	0	0	0	0	0	0	0.0307963	0	0
ASV_1447	0	0	0	0	0	0	0	0	0	0	0	0	0	0	0	0	0	0	0	0	0	0	0	0	0	0	0.0235714	0
ASV_1448	0.0116875	0	0	0	0	0	0	0	0	0	0	0	0	0	0	0	0	0	0	0	0	0	0	0	0	0	0	0
ASV_1449	0	0.010252	0	0	0	0	0	0	0	0	0	0	0	0	0	0	0	0	0	0	0	0	0	0	0	0	0	0
ASV_1450	0	0.00341734	0	0	0	0	0	0.0186021	0	0	0	0	0	0	0	0	0	0	0	0	0	0	0	0	0	0	0	0
ASV_1451	0	0	0	0.0147955	0	0	0	0	0	0	0	0	0	0	0	0	0	0	0	0	0	0	0	0	0	0	0	0
ASV_1452	0	0	0	0.0147955	0	0	0	0	0	0	0	0	0	0	0	0	0	0	0	0	0	0	0	0	0	0	0	0
ASV_1453	0	0	0	0	0.0120513	0	0	0	0	0	0	0	0	0	0	0	0	0	0	0	0	0	0	0	0	0	0	0
ASV_1454	0	0	0	0	0.0120513	0	0	0	0	0	0	0	0	0	0	0	0	0	0	0	0	0	0	0	0	0	0	0
ASV_1455	0	0	0	0	0	0.0334765	0	0	0	0	0	0	0	0	0	0	0	0	0	0	0	0	0	0	0	0	0	0
ASV_1456	0	0	0	0	0	0.0334765	0	0	0	0	0	0	0	0	0	0	0	0	0	0	0	0	0	0	0	0	0	0
ASV_1457	0	0	0	0	0	0	0.0280073	0	0	0	0	0	0	0	0	0	0	0	0	0	0	0	0	0	0	0	0	0
ASV_1458	0	0	0	0	0	0	0.0280073	0	0	0	0	0	0	0	0	0	0	0	0	0	0	0	0	0	0	0	0	0
ASV_1459	0	0	0	0	0	0	0.0280073	0	0	0	0	0	0	0	0	0	0	0	0	0	0	0	0	0	0	0	0	0
ASV_1460	0	0	0	0	0	0	0.0280073	0	0	0	0	0	0	0	0	0	0	0	0	0	0	0	0	0	0	0	0	0
ASV_1461	0	0	0	0	0	0	0.0280073	0	0	0	0	0	0	0	0	0	0	0	0	0	0	0	0	0	0	0	0	0
ASV_1462	0	0	0	0	0	0	0	0.0279031	0	0	0	0	0	0	0	0	0	0	0	0	0	0	0	0	0	0	0	0
ASV_1463	0	0	0	0	0	0	0	0.0279031	0	0	0	0	0	0	0	0	0	0	0	0	0	0	0	0	0	0	0	0
ASV_1464	0	0	0	0	0	0	0	0	0.0129654	0	0	0	0	0	0	0	0	0	0	0	0	0	0	0	0	0	0	0
ASV_1465	0	0	0	0	0	0	0	0	0.0129654	0	0	0	0	0	0	0	0	0	0	0	0	0	0	0	0	0	0	0
ASV_1466	0	0	0	0	0	0	0	0	0.0129654	0	0	0	0	0	0	0	0	0	0	0	0	0	0	0	0	0	0	0
ASV_1467	0	0	0	0	0	0	0	0	0.0064827	0.00619297	0	0	0	0	0	0	0	0	0	0	0	0	0	0	0	0	0	0
ASV_1468	0	0	0	0	0	0	0	0	0	0.0123859	0	0	0	0	0	0	0	0	0	0	0	0	0	0	0	0	0	0
ASV_1469	0	0	0	0	0	0	0	0	0	0.0123859	0	0	0	0	0	0	0	0	0	0	0	0	0	0	0	0	0	0
ASV_1470	0	0	0	0	0	0	0	0	0	0.0123859	0	0	0	0	0	0	0	0	0	0	0	0	0	0	0	0	0	0
ASV_1471	0	0	0	0	0	0	0	0	0	0.0123859	0	0	0	0	0	0	0	0	0	0	0	0	0	0	0	0	0	0
ASV_1472	0	0	0	0	0	0	0	0	0	0	0.0130307	0	0	0	0	0	0	0	0	0	0	0	0	0	0	0	0	0
ASV_1473	0	0	0	0	0	0	0	0	0	0	0.0130307	0	0	0	0	0	0	0	0	0	0	0	0	0	0	0	0	0
ASV_1474	0	0	0	0	0	0	0	0	0	0	0	0.0090843	0	0	0	0	0	0	0	0	0	0	0	0	0	0	0	0
ASV_1475	0	0	0	0	0	0	0	0	0	0	0	0.0090843	0	0	0	0	0	0	0	0	0	0	0	0	0	0	0	0
ASV_1476	0	0	0	0	0	0	0	0	0	0	0	0	0.0109319	0	0	0	0	0	0	0	0	0	0	0	0	0	0	0
ASV_1477	0	0	0	0	0	0	0	0	0	0	0	0	0.0109319	0	0	0	0	0	0	0	0	0	0	0	0	0	0	0
ASV_1478	0	0	0	0	0	0	0	0	0	0	0	0	0	0.0184723	0	0	0	0	0	0	0	0	0	0	0	0	0	0
ASV_1479	0	0	0	0	0	0	0	0	0	0	0	0	0	0	0.0174181	0	0	0	0	0	0	0	0	0	0	0	0	0
ASV_1480	0	0	0	0	0	0	0	0	0	0	0	0	0	0	0.0174181	0	0	0	0	0	0	0	0	0	0	0	0	0
ASV_1481	0	0	0	0	0	0	0	0	0	0	0	0	0	0	0.0174181	0	0	0	0	0	0	0	0	0	0	0	0	0
ASV_1482	0	0	0	0	0	0	0	0	0	0	0	0	0	0	0.00870903	0.00711946	0	0	0	0	0	0	0	0	0	0	0	0
ASV_1483	0	0	0	0	0	0	0	0	0	0	0	0	0	0	0	0.0142389	0	0	0	0	0	0	0	0	0	0	0	0
ASV_1484	0	0	0	0	0	0	0	0	0	0	0	0	0	0	0	0.0142389	0	0	0	0	0	0	0	0	0	0	0	0
ASV_1485	0	0	0	0	0	0	0	0	0	0	0	0	0	0	0	0	0.0117336	0	0	0	0	0	0	0	0	0	0	0
ASV_1486	0	0	0	0	0	0	0	0	0	0	0	0	0	0	0	0	0	0	0	0.0208196	0	0	0	0	0	0	0	0
ASV_1487	0	0	0	0	0	0	0	0	0	0	0	0	0	0	0	0	0	0	0	0.0208196	0	0	0	0	0	0	0	0
ASV_1488	0	0	0	0	0	0	0	0	0	0	0	0	0	0	0	0	0	0	0	0	0	0.020603	0	0	0	0	0	0
ASV_1489	0	0	0	0	0	0	0	0	0	0	0	0	0	0	0	0	0	0	0	0	0	0	0.00880682	0	0	0	0	0
ASV_1490	0	0	0	0	0	0	0	0	0	0	0	0	0	0	0	0	0	0	0	0	0	0	0.00880682	0	0	0	0	0
ASV_1491	0	0	0	0	0	0	0	0	0	0	0	0	0	0	0	0	0	0	0	0	0	0	0.00880682	0	0	0	0	0
ASV_1492	0	0	0	0	0	0	0	0	0	0	0	0	0	0	0	0	0	0	0	0	0	0	0	0	0	0.0263968	0	0
ASV_1493	0	0	0	0	0	0	0	0	0	0	0	0	0	0	0	0	0	0	0	0	0	0	0	0	0	0	0.0202041	0
ASV_1494	0	0	0	0	0	0	0	0	0	0	0	0	0	0	0	0	0	0	0	0	0	0	0	0	0	0	0	0.00949232
ASV_1495	0.00973956	0	0	0	0	0	0	0	0	0	0	0	0	0	0	0	0	0	0	0	0	0	0	0	0	0	0	0
ASV_1496	0.00973956	0	0	0	0	0	0	0	0	0	0	0	0	0	0	0	0	0	0	0	0	0	0	0	0	0	0	0
ASV_1497	0	0.00854336	0	0	0	0	0	0	0	0	0	0	0	0	0	0	0	0	0	0	0	0	0	0	0	0	0	0
ASV_1498	0	0.00854336	0	0	0	0	0	0	0	0	0	0	0	0	0	0	0	0	0	0	0	0	0	0	0	0	0	0
ASV_1499	0	0	0.0116255	0	0	0	0	0	0	0	0	0	0	0	0	0	0	0	0	0	0	0	0	0	0	0	0	0
ASV_1500	0	0	0	0.0123295	0	0	0	0	0	0	0	0	0	0	0	0	0	0	0	0	0	0	0	0	0	0	0	0
ASV_1501	0	0	0	0	0.0100428	0	0	0	0	0	0	0	0	0	0	0	0	0	0	0	0	0	0	0	0	0	0	0
ASV_1502	0	0	0	0	0.00602567	0	0	0	0	0	0	0	0	0	0	0.00474631	0	0	0	0	0	0	0	0	0	0	0	0
ASV_1503	0	0	0	0	0	0.0278971	0	0	0	0	0	0	0	0	0	0	0	0	0	0	0	0	0	0	0	0	0	0
ASV_1504	0	0	0	0	0	0.0278971	0	0	0	0	0	0	0	0	0	0	0	0	0	0	0	0	0	0	0	0	0	0
ASV_1505	0	0	0	0	0	0.0278971	0	0	0	0	0	0	0	0	0	0	0	0	0	0	0	0	0	0	0	0	0	0
ASV_1506	0	0	0	0	0	0.0278971	0	0	0	0	0	0	0	0	0	0	0	0	0	0	0	0	0	0	0	0	0	0
ASV_1507	0	0	0	0	0	0.0167383	0.00933576	0	0	0	0	0	0	0	0	0	0	0	0	0	0	0	0	0	0	0	0	0
ASV_1508	0	0	0	0	0	0	0.0233394	0	0	0	0	0	0	0	0	0	0	0	0	0	0	0	0	0	0	0	0	0
ASV_1509	0	0	0	0	0	0	0.0233394	0	0	0	0	0	0	0	0	0	0	0	0	0	0	0	0	0	0	0	0	0
ASV_1510	0	0	0	0	0	0	0.0233394	0	0	0	0	0	0	0	0	0	0	0	0	0	0	0	0	0	0	0	0	0
ASV_1511	0	0	0	0	0	0	0	0.0232526	0	0	0	0	0	0	0	0	0	0	0	0	0	0	0	0	0	0	0	0
ASV_1512	0	0	0	0	0	0	0	0.0232526	0	0	0	0	0	0	0	0	0	0	0	0	0	0	0	0	0	0	0	0
ASV_1513	0	0	0	0	0	0	0	0	0.0108045	0	0	0	0	0	0	0	0	0	0	0	0	0	0	0	0	0	0	0
ASV_1514	0	0	0	0	0	0	0	0	0.0108045	0	0	0	0	0	0	0	0	0	0	0	0	0	0	0	0	0	0	0
ASV_1515	0	0	0	0	0	0	0	0	0.0108045	0	0	0	0	0	0	0	0	0	0	0	0	0	0	0	0	0	0	0
ASV_1516	0	0	0	0	0	0	0	0	0.0108045	0	0	0	0	0	0	0	0	0	0	0	0	0	0	0	0	0	0	0
ASV_1517	0	0	0	0	0	0	0	0	0.0108045	0	0	0	0	0	0	0	0	0	0	0	0	0	0	0	0	0	0	0
ASV_1518	0	0	0	0	0	0	0	0	0.0108045	0	0	0	0	0	0	0	0	0	0	0	0	0	0	0	0	0	0	0
ASV_1519	0	0	0	0	0	0	0	0	0.0108045	0	0	0	0	0	0	0	0	0	0	0	0	0	0	0	0	0	0	0
ASV_1520	0	0	0	0	0	0	0	0	0.0108045	0	0	0	0	0	0	0	0	0	0	0	0	0	0	0	0	0	0	0
ASV_1521	0	0	0	0	0	0	0	0	0.0108045	0	0	0	0	0	0	0	0	0	0	0	0	0	0	0	0	0	0	0
ASV_1522	0	0	0	0	0	0	0	0	0	0.0103216	0	0	0	0	0	0	0	0	0	0	0	0	0	0	0	0	0	0
ASV_1523	0	0	0	0	0	0	0	0	0	0.0103216	0	0	0	0	0	0	0	0	0	0	0	0	0	0	0	0	0	0
ASV_1524	0	0	0	0	0	0	0	0	0	0.0103216	0	0	0	0	0	0	0	0	0	0	0	0	0	0	0	0	0	0
ASV_1525	0	0	0	0	0	0	0	0	0	0.0103216	0	0	0	0	0	0	0	0	0	0	0	0	0	0	0	0	0	0
ASV_1526	0	0	0	0	0	0	0	0	0	0.0103216	0	0	0	0	0	0	0	0	0	0	0	0	0	0	0	0	0	0
ASV_1527	0	0	0	0	0	0	0	0	0	0.0103216	0	0	0	0	0	0	0	0	0	0	0	0	0	0	0	0	0	0
ASV_1528	0	0	0	0	0	0	0	0	0	0.0103216	0	0	0	0	0	0	0	0	0	0	0	0	0	0	0	0	0	0
ASV_1529	0	0	0	0	0	0	0	0	0	0.0103216	0	0	0	0	0	0	0	0	0	0	0	0	0	0	0	0	0	0
ASV_1530	0	0	0	0	0	0	0	0	0	0	0.0108589	0	0	0	0	0	0	0	0	0	0	0	0	0	0	0	0	0
ASV_1531	0	0	0	0	0	0	0	0	0	0	0.0108589	0	0	0	0	0	0	0	0	0	0	0	0	0	0	0	0	0
ASV_1532	0	0	0	0	0	0	0	0	0	0	0.0108589	0	0	0	0	0	0	0	0	0	0	0	0	0	0	0	0	0
ASV_1533	0	0	0	0	0	0	0	0	0	0	0.0108589	0	0	0	0	0	0	0	0	0	0	0	0	0	0	0	0	0
ASV_1534	0	0	0	0	0	0	0	0	0	0	0.0108589	0	0	0	0	0	0	0	0	0	0	0	0	0	0	0	0	0
ASV_1535	0	0	0	0	0	0	0	0	0	0	0.0108589	0	0	0	0	0	0	0	0	0	0	0	0	0	0	0	0	0
ASV_1536	0	0	0	0	0	0	0	0	0	0	0	0.00757025	0	0	0	0	0	0	0	0	0	0	0	0	0	0	0	0
ASV_1537	0	0	0	0	0	0	0	0	0	0	0	0.00757025	0	0	0	0	0	0	0	0	0	0	0	0	0	0	0	0
ASV_1538	0	0	0	0	0	0	0	0	0	0	0	0.00757025	0	0	0	0	0	0	0	0	0	0	0	0	0	0	0	0
ASV_1539	0	0	0	0	0	0	0	0	0	0	0	0	0.00910996	0	0	0	0	0	0	0	0	0	0	0	0	0	0	0
ASV_1540	0	0	0	0	0	0	0	0	0	0	0	0	0	0	0.0145151	0	0	0	0	0	0	0	0	0	0	0	0	0
ASV_1541	0	0	0	0	0	0	0	0	0	0	0	0	0	0	0.0145151	0	0	0	0	0	0	0	0	0	0	0	0	0
ASV_1542	0	0	0	0	0	0	0	0	0	0	0	0	0	0	0.0145151	0	0	0	0	0	0	0	0	0	0	0	0	0
ASV_1543	0	0	0	0	0	0	0	0	0	0	0	0	0	0	0.0145151	0	0	0	0	0	0	0	0	0	0	0	0	0
ASV_1544	0	0	0	0	0	0	0	0	0	0	0	0	0	0	0	0.0118658	0	0	0	0	0	0	0	0	0	0	0	0
ASV_1545	0	0	0	0	0	0	0	0	0	0	0	0	0	0	0	0.0118658	0	0	0	0	0	0	0	0	0	0	0	0
ASV_1546	0	0	0	0	0	0	0	0	0	0	0	0	0	0	0	0.0118658	0	0	0	0	0	0	0	0	0	0	0	0
ASV_1547	0	0	0	0	0	0	0	0	0	0	0	0	0	0	0	0.0118658	0	0	0	0	0	0	0	0	0	0	0	0
ASV_1548	0	0	0	0	0	0	0	0	0	0	0	0	0	0	0	0.0118658	0	0	0	0	0	0	0	0	0	0	0	0
ASV_1549	0	0	0	0	0	0	0	0	0	0	0	0	0	0	0	0.0118658	0	0	0	0	0	0	0	0	0	0	0	0
ASV_1550	0	0	0	0	0	0	0	0	0	0	0	0	0	0	0	0.0118658	0	0	0	0	0	0	0	0	0	0	0	0
ASV_1551	0	0	0	0	0	0	0	0	0	0	0	0	0	0	0	0	0.00977804	0	0	0	0	0	0	0	0	0	0	0
ASV_1552	0	0	0	0	0	0	0	0	0	0	0	0	0	0	0	0	0.00977804	0	0	0	0	0	0	0	0	0	0	0
ASV_1553	0	0	0	0	0	0	0	0	0	0	0	0	0	0	0	0	0.00977804	0	0	0	0	0	0	0	0	0	0	0
ASV_1554	0	0	0	0	0	0	0	0	0	0	0	0	0	0	0	0	0.00977804	0	0	0	0	0	0	0	0	0	0	0
ASV_1555	0	0	0	0	0	0	0	0	0	0	0	0	0	0	0	0	0.00977804	0	0	0	0	0	0	0	0	0	0	0
ASV_1556	0	0	0	0	0	0	0	0	0	0	0	0	0	0	0	0	0.00977804	0	0	0	0	0	0	0	0	0	0	0
ASV_1557	0	0	0	0	0	0	0	0	0	0	0	0	0	0	0	0	0	0	0.0122345	0	0	0	0	0	0	0	0	0
ASV_1558	0	0	0	0	0	0	0	0	0	0	0	0	0	0	0	0	0	0	0.0122345	0	0	0	0	0	0	0	0	0
ASV_1559	0	0	0	0	0	0	0	0	0	0	0	0	0	0	0	0	0	0	0	0.0173497	0	0	0	0	0	0	0	0
ASV_1560	0	0	0	0	0	0	0	0	0	0	0	0	0	0	0	0	0	0	0	0.0173497	0	0	0	0	0	0	0	0
ASV_1561	0	0	0	0	0	0	0	0	0	0	0	0	0	0	0	0	0	0	0	0	0.0145802	0	0	0	0	0	0	0
ASV_1562	0	0	0	0	0	0	0	0	0	0	0	0	0	0	0	0	0	0	0	0	0.0145802	0	0	0	0	0	0	0
ASV_1563	0	0	0	0	0	0	0	0	0	0	0	0	0	0	0	0	0	0	0	0	0.0145802	0	0	0	0	0	0	0
ASV_1564	0	0	0	0	0	0	0	0	0	0	0	0	0	0	0	0	0	0	0	0	0.0145802	0	0	0	0	0	0	0
ASV_1565	0	0	0	0	0	0	0	0	0	0	0	0	0	0	0	0	0	0	0	0	0	0.0171692	0	0	0	0	0	0
ASV_1566	0	0	0	0	0	0	0	0	0	0	0	0	0	0	0	0	0	0	0	0	0	0.0171692	0	0	0	0	0	0
ASV_1567	0	0	0	0	0	0	0	0	0	0	0	0	0	0	0	0	0	0	0	0	0	0.0171692	0	0	0	0	0	0
ASV_1568	0	0	0	0	0	0	0	0	0	0	0	0	0	0	0	0	0	0	0	0	0	0.0171692	0	0	0	0	0	0
ASV_1569	0	0	0	0	0	0	0	0	0	0	0	0	0	0	0	0	0	0	0	0	0	0	0.00733902	0	0	0	0	0
ASV_1570	0	0	0	0	0	0	0	0	0	0	0	0	0	0	0	0	0	0	0	0	0	0	0.00733902	0	0	0	0	0
ASV_1571	0	0	0	0	0	0	0	0	0	0	0	0	0	0	0	0	0	0	0	0	0	0	0.00733902	0	0	0	0	0
ASV_1572	0	0	0	0	0	0	0	0	0	0	0	0	0	0	0	0	0	0	0	0	0	0	0.00733902	0	0	0	0	0
ASV_1573	0	0	0	0	0	0	0	0	0	0	0	0	0	0	0	0	0	0	0	0	0	0	0.00733902	0	0	0	0	0
ASV_1574	0	0	0	0	0	0	0	0	0	0	0	0	0	0	0	0	0	0	0	0	0	0	0.00733902	0	0	0	0	0
ASV_1575	0	0	0	0	0	0	0	0	0	0	0	0	0	0	0	0	0	0	0	0	0	0	0	0	0	0.0219974	0	0
ASV_1576	0	0	0	0	0	0	0	0	0	0	0	0	0	0	0	0	0	0	0	0	0	0	0	0	0	0	0.0168367	0
ASV_1577	0	0	0	0	0	0	0	0	0	0	0	0	0	0	0	0	0	0	0	0	0	0	0	0	0	0	0.0168367	0
ASV_1578	0.00779165	0	0	0	0	0	0	0	0	0	0	0	0	0	0	0	0	0	0	0	0	0	0	0	0	0	0	0
ASV_1579	0.00779165	0	0	0	0	0	0	0	0	0	0	0	0	0	0	0	0	0	0	0	0	0	0	0	0	0	0	0
ASV_1580	0	0.00683469	0	0	0	0	0	0	0	0	0	0	0	0	0	0	0	0	0	0	0	0	0	0	0	0	0	0
ASV_1581	0	0.00683469	0	0	0	0	0	0	0	0	0	0	0	0	0	0	0	0	0	0	0	0	0	0	0	0	0	0
ASV_1582	0	0.00683469	0	0	0	0	0	0	0	0	0	0	0	0	0	0	0	0	0	0	0	0	0	0	0	0	0	0
ASV_1583	0	0	0.00930038	0	0	0	0	0	0	0	0	0	0	0	0	0	0	0	0	0	0	0	0	0	0	0	0	0
ASV_1584	0	0	0	0	0.00803423	0	0	0	0	0	0	0	0	0	0	0	0	0	0	0	0	0	0	0	0	0	0	0
ASV_1585	0	0	0	0	0	0.0223177	0	0	0	0	0	0	0	0	0	0	0	0	0	0	0	0	0	0	0	0	0	0
ASV_1586	0	0	0	0	0	0.0223177	0	0	0	0	0	0	0	0	0	0	0	0	0	0	0	0	0	0	0	0	0	0
ASV_1587	0	0	0	0	0	0.0223177	0	0	0	0	0	0	0	0	0	0	0	0	0	0	0	0	0	0	0	0	0	0
ASV_1588	0	0	0	0	0	0	0.0186715	0	0	0	0	0	0	0	0	0	0	0	0	0	0	0	0	0	0	0	0	0
ASV_1589	0	0	0	0	0	0	0.0186715	0	0	0	0	0	0	0	0	0	0	0	0	0	0	0	0	0	0	0	0	0
ASV_1590	0	0	0	0	0	0	0.0186715	0	0	0	0	0	0	0	0	0	0	0	0	0	0	0	0	0	0	0	0	0
ASV_1591	0	0	0	0	0	0	0.0186715	0	0	0	0	0	0	0	0	0	0	0	0	0	0	0	0	0	0	0	0	0
ASV_1592	0	0	0	0	0	0	0.0186715	0	0	0	0	0	0	0	0	0	0	0	0	0	0	0	0	0	0	0	0	0
ASV_1593	0	0	0	0	0	0	0.0186715	0	0	0	0	0	0	0	0	0	0	0	0	0	0	0	0	0	0	0	0	0
ASV_1594	0	0	0	0	0	0	0.0186715	0	0	0	0	0	0	0	0	0	0	0	0	0	0	0	0	0	0	0	0	0
ASV_1595	0	0	0	0	0	0	0.0186715	0	0	0	0	0	0	0	0	0	0	0	0	0	0	0	0	0	0	0	0	0
ASV_1596	0	0	0	0	0	0	0.0186715	0	0	0	0	0	0	0	0	0	0	0	0	0	0	0	0	0	0	0	0	0
ASV_1597	0	0	0	0	0	0	0.0186715	0	0	0	0	0	0	0	0	0	0	0	0	0	0	0	0	0	0	0	0	0
ASV_1598	0	0	0	0	0	0	0	0.0186021	0	0	0	0	0	0	0	0	0	0	0	0	0	0	0	0	0	0	0	0
ASV_1599	0	0	0	0	0	0	0	0.0186021	0	0	0	0	0	0	0	0	0	0	0	0	0	0	0	0	0	0	0	0
ASV_1600	0	0	0	0	0	0	0	0.0186021	0	0	0	0	0	0	0	0	0	0	0	0	0	0	0	0	0	0	0	0
ASV_1601	0	0	0	0	0	0	0	0.0186021	0	0	0	0	0	0	0	0	0	0	0	0	0	0	0	0	0	0	0	0
ASV_1602	0	0	0	0	0	0	0	0	0.0086436	0	0	0	0	0	0	0	0	0	0	0	0	0	0	0	0	0	0	0
ASV_1603	0	0	0	0	0	0	0	0	0.0086436	0	0	0	0	0	0	0	0	0	0	0	0	0	0	0	0	0	0	0
ASV_1604	0	0	0	0	0	0	0	0	0.0086436	0	0	0	0	0	0	0	0	0	0	0	0	0	0	0	0	0	0	0
ASV_1605	0	0	0	0	0	0	0	0	0.0086436	0	0	0	0	0	0	0	0	0	0	0	0	0	0	0	0	0	0	0
ASV_1606	0	0	0	0	0	0	0	0	0.0086436	0	0	0	0	0	0	0	0	0	0	0	0	0	0	0	0	0	0	0
ASV_1607	0	0	0	0	0	0	0	0	0.0086436	0	0	0	0	0	0	0	0	0	0	0	0	0	0	0	0	0	0	0
ASV_1608	0	0	0	0	0	0	0	0	0.0086436	0	0	0	0	0	0	0	0	0	0	0	0	0	0	0	0	0	0	0
ASV_1609	0	0	0	0	0	0	0	0	0.0086436	0	0	0	0	0	0	0	0	0	0	0	0	0	0	0	0	0	0	0
ASV_1610	0	0	0	0	0	0	0	0	0.0086436	0	0	0	0	0	0	0	0	0	0	0	0	0	0	0	0	0	0	0
ASV_1611	0	0	0	0	0	0	0	0	0.0086436	0	0	0	0	0	0	0	0	0	0	0	0	0	0	0	0	0	0	0
ASV_1612	0	0	0	0	0	0	0	0	0.0086436	0	0	0	0	0	0	0	0	0	0	0	0	0	0	0	0	0	0	0
ASV_1613	0	0	0	0	0	0	0	0	0	0.0082573	0	0	0	0	0	0	0	0	0	0	0	0	0	0	0	0	0	0
ASV_1614	0	0	0	0	0	0	0	0	0	0.0082573	0	0	0	0	0	0	0	0	0	0	0	0	0	0	0	0	0	0
ASV_1615	0	0	0	0	0	0	0	0	0	0.0082573	0	0	0	0	0	0	0	0	0	0	0	0	0	0	0	0	0	0
ASV_1616	0	0	0	0	0	0	0	0	0	0	0.00868715	0	0	0	0	0	0	0	0	0	0	0	0	0	0	0	0	0
ASV_1617	0	0	0	0	0	0	0	0	0	0	0.00868715	0	0	0	0	0	0	0	0	0	0	0	0	0	0	0	0	0
ASV_1618	0	0	0	0	0	0	0	0	0	0	0.00868715	0	0	0	0	0	0	0	0	0	0	0	0	0	0	0	0	0
ASV_1619	0	0	0	0	0	0	0	0	0	0	0.00868715	0	0	0	0	0	0	0	0	0	0	0	0	0	0	0	0	0
ASV_1620	0	0	0	0	0	0	0	0	0	0	0.00868715	0	0	0	0	0	0	0	0	0	0	0	0	0	0	0	0	0
ASV_1621	0	0	0	0	0	0	0	0	0	0	0	0.0060562	0	0	0	0	0	0	0	0	0	0	0	0	0	0	0	0
ASV_1622	0	0	0	0	0	0	0	0	0	0	0	0.0060562	0	0	0	0	0	0	0	0	0	0	0	0	0	0	0	0
ASV_1623	0	0	0	0	0	0	0	0	0	0	0	0.0060562	0	0	0	0	0	0	0	0	0	0	0	0	0	0	0	0
ASV_1624	0	0	0	0	0	0	0	0	0	0	0	0.0060562	0	0	0	0	0	0	0	0	0	0	0	0	0	0	0	0
ASV_1625	0	0	0	0	0	0	0	0	0	0	0	0.0060562	0	0	0	0	0	0	0	0	0	0	0	0	0	0	0	0
ASV_1626	0	0	0	0	0	0	0	0	0	0	0	0.0060562	0	0	0	0	0	0	0	0	0	0	0	0	0	0	0	0
ASV_1627	0	0	0	0	0	0	0	0	0	0	0	0	0	0	0.011612	0	0	0	0	0	0	0	0	0	0	0	0	0
ASV_1628	0	0	0	0	0	0	0	0	0	0	0	0	0	0	0.011612	0	0	0	0	0	0	0	0	0	0	0	0	0
ASV_1629	0	0	0	0	0	0	0	0	0	0	0	0	0	0	0.011612	0	0	0	0	0	0	0	0	0	0	0	0	0
ASV_1630	0	0	0	0	0	0	0	0	0	0	0	0	0	0	0.011612	0	0	0	0	0	0	0	0	0	0	0	0	0
ASV_1631	0	0	0	0	0	0	0	0	0	0	0	0	0	0	0.011612	0	0	0	0	0	0	0	0	0	0	0	0	0
ASV_1632	0	0	0	0	0	0	0	0	0	0	0	0	0	0	0	0.00949262	0	0	0	0	0	0	0	0	0	0	0	0
ASV_1633	0	0	0	0	0	0	0	0	0	0	0	0	0	0	0	0.00949262	0	0	0	0	0	0	0	0	0	0	0	0
ASV_1634	0	0	0	0	0	0	0	0	0	0	0	0	0	0	0	0.00949262	0	0	0	0	0	0	0	0	0	0	0	0
ASV_1635	0	0	0	0	0	0	0	0	0	0	0	0	0	0	0	0.00949262	0	0	0	0	0	0	0	0	0	0	0	0
ASV_1636	0	0	0	0	0	0	0	0	0	0	0	0	0	0	0	0.00949262	0	0	0	0	0	0	0	0	0	0	0	0
ASV_1637	0	0	0	0	0	0	0	0	0	0	0	0	0	0	0	0.00949262	0	0	0	0	0	0	0	0	0	0	0	0
ASV_1638	0	0	0	0	0	0	0	0	0	0	0	0	0	0	0	0	0.00782243	0	0	0	0	0	0	0	0	0	0	0
ASV_1639	0	0	0	0	0	0	0	0	0	0	0	0	0	0	0	0	0.00782243	0	0	0	0	0	0	0	0	0	0	0
ASV_1640	0	0	0	0	0	0	0	0	0	0	0	0	0	0	0	0	0	0	0	0.0138797	0	0	0	0	0	0	0	0
ASV_1641	0	0	0	0	0	0	0	0	0	0	0	0	0	0	0	0	0	0	0	0.0138797	0	0	0	0	0	0	0	0
ASV_1642	0	0	0	0	0	0	0	0	0	0	0	0	0	0	0	0	0	0	0	0	0.0116642	0	0	0	0	0	0	0
ASV_1643	0	0	0	0	0	0	0	0	0	0	0	0	0	0	0	0	0	0	0	0	0	0.0137353	0	0	0	0	0	0
ASV_1644	0	0	0	0	0	0	0	0	0	0	0	0	0	0	0	0	0	0	0	0	0	0.0137353	0	0	0	0	0	0
ASV_1645	0	0	0	0	0	0	0	0	0	0	0	0	0	0	0	0	0	0	0	0	0	0.0137353	0	0	0	0	0	0
ASV_1646	0	0	0	0	0	0	0	0	0	0	0	0	0	0	0	0	0	0	0	0	0	0.0137353	0	0	0	0	0	0
ASV_1647	0	0	0	0	0	0	0	0	0	0	0	0	0	0	0	0	0	0	0	0	0	0	0.00587121	0	0	0	0	0
ASV_1648	0	0	0	0	0	0	0	0	0	0	0	0	0	0	0	0	0	0	0	0	0	0	0.00587121	0	0	0	0	0
ASV_1649	0	0	0	0	0	0	0	0	0	0	0	0	0	0	0	0	0	0	0	0	0	0	0.00587121	0	0	0	0	0
ASV_1650	0	0	0	0	0	0	0	0	0	0	0	0	0	0	0	0	0	0	0	0	0	0	0.00587121	0	0	0	0	0
ASV_1651	0	0	0	0	0	0	0	0	0	0	0	0	0	0	0	0	0	0	0	0	0	0	0	0	0.0174596	0	0	0
ASV_1652	0	0	0	0	0	0	0	0	0	0	0	0	0	0	0	0	0	0	0	0	0	0	0	0	0	0.0175979	0	0
ASV_1653	0	0	0	0	0	0	0	0	0	0	0	0	0	0	0	0	0	0	0	0	0	0	0	0	0	0	0.0134694	0
ASV_1654	0	0	0	0	0	0	0	0	0	0	0	0	0	0	0	0	0	0	0	0	0	0	0	0	0	0	0	0.00632821
ASV_1655	0.00584374	0	0	0	0	0	0	0	0	0	0	0	0	0	0	0	0	0	0	0	0	0	0	0	0	0	0	0
ASV_1656	0.00584374	0	0	0	0	0	0	0	0	0	0	0	0	0	0	0	0	0	0	0	0	0	0	0	0	0	0	0
ASV_1657	0.00584374	0	0	0	0	0	0	0	0	0	0	0	0	0	0	0	0	0	0	0	0	0	0	0	0	0	0	0
ASV_1658	0.00584374	0	0	0	0	0	0	0	0	0	0	0	0	0	0	0	0	0	0	0	0	0	0	0	0	0	0	0
ASV_1659	0	0.00512601	0	0	0	0	0	0	0	0	0	0	0	0	0	0	0	0	0	0	0	0	0	0	0	0	0	0
ASV_1660	0	0.00512601	0	0	0	0	0	0	0	0	0	0	0	0	0	0	0	0	0	0	0	0	0	0	0	0	0	0
ASV_1661	0	0.00512601	0	0	0	0	0	0	0	0	0	0	0	0	0	0	0	0	0	0	0	0	0	0	0	0	0	0
ASV_1662	0	0	0.00697528	0	0	0	0	0	0	0	0	0	0	0	0	0	0	0	0	0	0	0	0	0	0	0	0	0
ASV_1663	0	0	0.00697528	0	0	0	0	0	0	0	0	0	0	0	0	0	0	0	0	0	0	0	0	0	0	0	0	0
ASV_1664	0	0	0.00697528	0	0	0	0	0	0	0	0	0	0	0	0	0	0	0	0	0	0	0	0	0	0	0	0	0
ASV_1665	0	0	0.00697528	0	0	0	0	0	0	0	0	0	0	0	0	0	0	0	0	0	0	0	0	0	0	0	0	0
ASV_1666	0	0	0	0	0.00602567	0	0	0	0	0	0	0	0	0	0	0	0	0	0	0	0	0	0	0	0	0	0	0
ASV_1667	0	0	0	0	0.00602567	0	0	0	0	0	0	0	0	0	0	0	0	0	0	0	0	0	0	0	0	0	0	0
ASV_1668	0	0	0	0	0.00602567	0	0	0	0	0	0	0	0	0	0	0	0	0	0	0	0	0	0	0	0	0	0	0
ASV_1669	0	0	0	0	0	0.0167383	0	0	0	0	0	0	0	0	0	0	0	0	0	0	0	0	0	0	0	0	0	0
ASV_1670	0	0	0	0	0	0.0167383	0	0	0	0	0	0	0	0	0	0	0	0	0	0	0	0	0	0	0	0	0	0
ASV_1671	0	0	0	0	0	0.0167383	0	0	0	0	0	0	0	0	0	0	0	0	0	0	0	0	0	0	0	0	0	0
ASV_1672	0	0	0	0	0	0.0167383	0	0	0	0	0	0	0	0	0	0	0	0	0	0	0	0	0	0	0	0	0	0
ASV_1673	0	0	0	0	0	0.0167383	0	0	0	0	0	0	0	0	0	0	0	0	0	0	0	0	0	0	0	0	0	0
ASV_1674	0	0	0	0	0	0.0167383	0	0	0	0	0	0	0	0	0	0	0	0	0	0	0	0	0	0	0	0	0	0
ASV_1675	0	0	0	0	0	0	0.0140036	0	0	0	0	0	0	0	0	0	0	0	0	0	0	0	0	0	0	0	0	0
ASV_1676	0	0	0	0	0	0	0.0140036	0	0	0	0	0	0	0	0	0	0	0	0	0	0	0	0	0	0	0	0	0
ASV_1677	0	0	0	0	0	0	0.0140036	0	0	0	0	0	0	0	0	0	0	0	0	0	0	0	0	0	0	0	0	0
ASV_1678	0	0	0	0	0	0	0.0140036	0	0	0	0	0	0	0	0	0	0	0	0	0	0	0	0	0	0	0	0	0
ASV_1679	0	0	0	0	0	0	0.0140036	0	0	0	0	0	0	0	0	0	0	0	0	0	0	0	0	0	0	0	0	0
ASV_1680	0	0	0	0	0	0	0.0140036	0	0	0	0	0	0	0	0	0	0	0	0	0	0	0	0	0	0	0	0	0
ASV_1681	0	0	0	0	0	0	0.0140036	0	0	0	0	0	0	0	0	0	0	0	0	0	0	0	0	0	0	0	0	0
ASV_1682	0	0	0	0	0	0	0.0140036	0	0	0	0	0	0	0	0	0	0	0	0	0	0	0	0	0	0	0	0	0
ASV_1683	0	0	0	0	0	0	0	0.0139515	0	0	0	0	0	0	0	0	0	0	0	0	0	0	0	0	0	0	0	0
ASV_1684	0	0	0	0	0	0	0	0.0139515	0	0	0	0	0	0	0	0	0	0	0	0	0	0	0	0	0	0	0	0
ASV_1685	0	0	0	0	0	0	0	0.0139515	0	0	0	0	0	0	0	0	0	0	0	0	0	0	0	0	0	0	0	0
ASV_1686	0	0	0	0	0	0	0	0.0139515	0	0	0	0	0	0	0	0	0	0	0	0	0	0	0	0	0	0	0	0
ASV_1687	0	0	0	0	0	0	0	0	0.0064827	0	0	0	0	0	0	0	0	0	0	0	0	0	0	0	0	0	0	0
ASV_1688	0	0	0	0	0	0	0	0	0.0064827	0	0	0	0	0	0	0	0	0	0	0	0	0	0	0	0	0	0	0
ASV_1689	0	0	0	0	0	0	0	0	0.0064827	0	0	0	0	0	0	0	0	0	0	0	0	0	0	0	0	0	0	0
ASV_1690	0	0	0	0	0	0	0	0	0.0064827	0	0	0	0	0	0	0	0	0	0	0	0	0	0	0	0	0	0	0
ASV_1691	0	0	0	0	0	0	0	0	0.0064827	0	0	0	0	0	0	0	0	0	0	0	0	0	0	0	0	0	0	0
ASV_1692	0	0	0	0	0	0	0	0	0.0064827	0	0	0	0	0	0	0	0	0	0	0	0	0	0	0	0	0	0	0
ASV_1693	0	0	0	0	0	0	0	0	0.0064827	0	0	0	0	0	0	0	0	0	0	0	0	0	0	0	0	0	0	0
ASV_1694	0	0	0	0	0	0	0	0	0	0.00619297	0	0	0	0	0	0	0	0	0	0	0	0	0	0	0	0	0	0
ASV_1695	0	0	0	0	0	0	0	0	0	0.00619297	0	0	0	0	0	0	0	0	0	0	0	0	0	0	0	0	0	0
ASV_1696	0	0	0	0	0	0	0	0	0	0.00619297	0	0	0	0	0	0	0	0	0	0	0	0	0	0	0	0	0	0
ASV_1697	0	0	0	0	0	0	0	0	0	0.00619297	0	0	0	0	0	0	0	0	0	0	0	0	0	0	0	0	0	0
ASV_1698	0	0	0	0	0	0	0	0	0	0.00619297	0	0	0	0	0	0	0	0	0	0	0	0	0	0	0	0	0	0
ASV_1699	0	0	0	0	0	0	0	0	0	0.00619297	0	0	0	0	0	0	0	0	0	0	0	0	0	0	0	0	0	0
ASV_1700	0	0	0	0	0	0	0	0	0	0.00619297	0	0	0	0	0	0	0	0	0	0	0	0	0	0	0	0	0	0
ASV_1701	0	0	0	0	0	0	0	0	0	0	0.00651537	0	0	0	0	0	0	0	0	0	0	0	0	0	0	0	0	0
ASV_1702	0	0	0	0	0	0	0	0	0	0	0.00651537	0	0	0	0	0	0	0	0	0	0	0	0	0	0	0	0	0
ASV_1703	0	0	0	0	0	0	0	0	0	0	0.00651537	0	0	0	0	0	0	0	0	0	0	0	0	0	0	0	0	0
ASV_1704	0	0	0	0	0	0	0	0	0	0	0	0.00454215	0	0	0	0	0	0	0	0	0	0	0	0	0	0	0	0
ASV_1705	0	0	0	0	0	0	0	0	0	0	0	0.00454215	0	0	0	0	0	0	0	0	0	0	0	0	0	0	0	0
ASV_1706	0	0	0	0	0	0	0	0	0	0	0	0.00454215	0	0	0	0	0	0	0	0	0	0	0	0	0	0	0	0
ASV_1707	0	0	0	0	0	0	0	0	0	0	0	0	0.00546597	0	0	0	0	0	0	0	0	0	0	0	0	0	0	0
ASV_1708	0	0	0	0	0	0	0	0	0	0	0	0	0	0.00923617	0	0	0	0	0	0	0	0	0	0	0	0	0	0
ASV_1709	0	0	0	0	0	0	0	0	0	0	0	0	0	0.00923617	0	0	0	0	0	0	0	0	0	0	0	0	0	0
ASV_1710	0	0	0	0	0	0	0	0	0	0	0	0	0	0	0.00870903	0	0	0	0	0	0	0	0	0	0	0	0	0
ASV_1711	0	0	0	0	0	0	0	0	0	0	0	0	0	0	0.00870903	0	0	0	0	0	0	0	0	0	0	0	0	0
ASV_1712	0	0	0	0	0	0	0	0	0	0	0	0	0	0	0.00870903	0	0	0	0	0	0	0	0	0	0	0	0	0
ASV_1713	0	0	0	0	0	0	0	0	0	0	0	0	0	0	0.00870903	0	0	0	0	0	0	0	0	0	0	0	0	0
ASV_1714	0	0	0	0	0	0	0	0	0	0	0	0	0	0	0	0.00711946	0	0	0	0	0	0	0	0	0	0	0	0
ASV_1715	0	0	0	0	0	0	0	0	0	0	0	0	0	0	0	0.00711946	0	0	0	0	0	0	0	0	0	0	0	0
ASV_1716	0	0	0	0	0	0	0	0	0	0	0	0	0	0	0	0.00711946	0	0	0	0	0	0	0	0	0	0	0	0
ASV_1717	0	0	0	0	0	0	0	0	0	0	0	0	0	0	0	0.00711946	0	0	0	0	0	0	0	0	0	0	0	0
ASV_1718	0	0	0	0	0	0	0	0	0	0	0	0	0	0	0	0.00711946	0	0	0	0	0	0	0	0	0	0	0	0
ASV_1719	0	0	0	0	0	0	0	0	0	0	0	0	0	0	0	0.00711946	0	0	0	0	0	0	0	0	0	0	0	0
ASV_1720	0	0	0	0	0	0	0	0	0	0	0	0	0	0	0	0	0.00586682	0	0	0	0	0	0	0	0	0	0	0
ASV_1721	0	0	0	0	0	0	0	0	0	0	0	0	0	0	0	0	0	0.0045635	0	0	0	0	0	0	0	0	0	0
ASV_1722	0	0	0	0	0	0	0	0	0	0	0	0	0	0	0	0	0	0	0.00734071	0	0	0	0	0	0	0	0	0
ASV_1723	0	0	0	0	0	0	0	0	0	0	0	0	0	0	0	0	0	0	0	0.0104098	0	0	0	0	0	0	0	0
ASV_1724	0	0	0	0	0	0	0	0	0	0	0	0	0	0	0	0	0	0	0	0.0104098	0	0	0	0	0	0	0	0
ASV_1725	0	0	0	0	0	0	0	0	0	0	0	0	0	0	0	0	0	0	0	0	0	0.0103015	0	0	0	0	0	0
ASV_1726	0	0	0	0	0	0	0	0	0	0	0	0	0	0	0	0	0	0	0	0	0	0.0103015	0	0	0	0	0	0
ASV_1727	0	0	0	0	0	0	0	0	0	0	0	0	0	0	0	0	0	0	0	0	0	0.0103015	0	0	0	0	0	0
ASV_1728	0	0	0	0	0	0	0	0	0	0	0	0	0	0	0	0	0	0	0	0	0	0	0.00440341	0	0	0	0	0
ASV_1729	0	0	0	0	0	0	0	0	0	0	0	0	0	0	0	0	0	0	0	0	0	0	0.00440341	0	0	0	0	0
ASV_1730	0	0	0	0	0	0	0	0	0	0	0	0	0	0	0	0	0	0	0	0	0	0	0.00440341	0	0	0	0	0
ASV_1731	0	0	0	0	0	0	0	0	0	0	0	0	0	0	0	0	0	0	0	0	0	0	0	0.00527769	0	0	0	0
ASV_1732	0	0	0	0	0	0	0	0	0	0	0	0	0	0	0	0	0	0	0	0	0	0	0	0	0.0130947	0	0	0
ASV_1733	0	0	0	0	0	0	0	0	0	0	0	0	0	0	0	0	0	0	0	0	0	0	0	0	0.0130947	0	0	0
ASV_1734	0	0	0	0	0	0	0	0	0	0	0	0	0	0	0	0	0	0	0	0	0	0	0	0	0	0.0131984	0	0
ASV_1735	0	0	0	0	0	0	0	0	0	0	0	0	0	0	0	0	0	0	0	0	0	0	0	0	0	0	0	0.00474616
ASV_1736	0.00389583	0	0	0	0	0	0	0	0	0	0	0	0	0	0	0	0	0	0	0	0	0	0	0	0	0	0	0
ASV_1737	0.00389583	0	0	0	0	0	0	0	0	0	0	0	0	0	0	0	0	0	0	0	0	0	0	0	0	0	0	0
ASV_1738	0.00389583	0	0	0	0	0	0	0	0	0	0	0	0	0	0	0	0	0	0	0	0	0	0	0	0	0	0	0
ASV_1739	0.00389583	0	0	0	0	0	0	0	0	0	0	0	0	0	0	0	0	0	0	0	0	0	0	0	0	0	0	0
ASV_1740	0.00389583	0	0	0	0	0	0	0	0	0	0	0	0	0	0	0	0	0	0	0	0	0	0	0	0	0	0	0
ASV_1741	0	0.00341734	0	0	0	0	0	0	0	0	0	0	0	0	0	0	0	0	0	0	0	0	0	0	0	0	0	0
ASV_1742	0	0.00341734	0	0	0	0	0	0	0	0	0	0	0	0	0	0	0	0	0	0	0	0	0	0	0	0	0	0
ASV_1743	0	0	0.00465019	0	0	0	0	0	0	0	0	0	0	0	0	0	0	0	0	0	0	0	0	0	0	0	0	0
ASV_1744	0	0	0.00465019	0	0	0	0	0	0	0	0	0	0	0	0	0	0	0	0	0	0	0	0	0	0	0	0	0
ASV_1745	0	0	0.00465019	0	0	0	0	0	0	0	0	0	0	0	0	0	0	0	0	0	0	0	0	0	0	0	0	0
ASV_1746	0	0	0.00465019	0	0	0	0	0	0	0	0	0	0	0	0	0	0	0	0	0	0	0	0	0	0	0	0	0
ASV_1747	0	0	0.00465019	0	0	0	0	0	0	0	0	0	0	0	0	0	0	0	0	0	0	0	0	0	0	0	0	0
ASV_1748	0	0	0.00465019	0	0	0	0	0	0	0	0	0	0	0	0	0	0	0	0	0	0	0	0	0	0	0	0	0
ASV_1749	0	0	0	0	0.00401711	0	0	0	0	0	0	0	0	0	0	0	0	0	0	0	0	0	0	0	0	0	0	0
ASV_1750	0	0	0	0	0.00401711	0	0	0	0	0	0	0	0	0	0	0	0	0	0	0	0	0	0	0	0	0	0	0
ASV_1751	0	0	0	0	0.00401711	0	0	0	0	0	0	0	0	0	0	0	0	0	0	0	0	0	0	0	0	0	0	0
ASV_1752	0	0	0	0	0.00401711	0	0	0	0	0	0	0	0	0	0	0	0	0	0	0	0	0	0	0	0	0	0	0
ASV_1753	0	0	0	0	0	0.0111588	0	0	0	0	0	0	0	0	0	0	0	0	0	0	0	0	0	0	0	0	0	0
ASV_1754	0	0	0	0	0	0.0111588	0	0	0	0	0	0	0	0	0	0	0	0	0	0	0	0	0	0	0	0	0	0
ASV_1755	0	0	0	0	0	0.0111588	0	0	0	0	0	0	0	0	0	0	0	0	0	0	0	0	0	0	0	0	0	0
ASV_1756	0	0	0	0	0	0.0111588	0	0	0	0	0	0	0	0	0	0	0	0	0	0	0	0	0	0	0	0	0	0
ASV_1757	0	0	0	0	0	0.0111588	0	0	0	0	0	0	0	0	0	0	0	0	0	0	0	0	0	0	0	0	0	0
ASV_1758	0	0	0	0	0	0.0111588	0	0	0	0	0	0	0	0	0	0	0	0	0	0	0	0	0	0	0	0	0	0
ASV_1759	0	0	0	0	0	0.0111588	0	0	0	0	0	0	0	0	0	0	0	0	0	0	0	0	0	0	0	0	0	0
ASV_1760	0	0	0	0	0	0.0111588	0	0	0	0	0	0	0	0	0	0	0	0	0	0	0	0	0	0	0	0	0	0
ASV_1761	0	0	0	0	0	0.0111588	0	0	0	0	0	0	0	0	0	0	0	0	0	0	0	0	0	0	0	0	0	0
ASV_1762	0	0	0	0	0	0	0.00933576	0	0	0	0	0	0	0	0	0	0	0	0	0	0	0	0	0	0	0	0	0
ASV_1763	0	0	0	0	0	0	0.00933576	0	0	0	0	0	0	0	0	0	0	0	0	0	0	0	0	0	0	0	0	0
ASV_1764	0	0	0	0	0	0	0.00933576	0	0	0	0	0	0	0	0	0	0	0	0	0	0	0	0	0	0	0	0	0
ASV_1765	0	0	0	0	0	0	0.00933576	0	0	0	0	0	0	0	0	0	0	0	0	0	0	0	0	0	0	0	0	0
ASV_1766	0	0	0	0	0	0	0.00933576	0	0	0	0	0	0	0	0	0	0	0	0	0	0	0	0	0	0	0	0	0
ASV_1767	0	0	0	0	0	0	0.00933576	0	0	0	0	0	0	0	0	0	0	0	0	0	0	0	0	0	0	0	0	0
ASV_1768	0	0	0	0	0	0	0.00933576	0	0	0	0	0	0	0	0	0	0	0	0	0	0	0	0	0	0	0	0	0
ASV_1769	0	0	0	0	0	0	0.00933576	0	0	0	0	0	0	0	0	0	0	0	0	0	0	0	0	0	0	0	0	0
ASV_1770	0	0	0	0	0	0	0.00933576	0	0	0	0	0	0	0	0	0	0	0	0	0	0	0	0	0	0	0	0	0
ASV_1771	0	0	0	0	0	0	0.00933576	0	0	0	0	0	0	0	0	0	0	0	0	0	0	0	0	0	0	0	0	0
ASV_1772	0	0	0	0	0	0	0.00933576	0	0	0	0	0	0	0	0	0	0	0	0	0	0	0	0	0	0	0	0	0
ASV_1773	0	0	0	0	0	0	0.00933576	0	0	0	0	0	0	0	0	0	0	0	0	0	0	0	0	0	0	0	0	0
ASV_1774	0	0	0	0	0	0	0.00933576	0	0	0	0	0	0	0	0	0	0	0	0	0	0	0	0	0	0	0	0	0
ASV_1775	0	0	0	0	0	0	0.00933576	0	0	0	0	0	0	0	0	0	0	0	0	0	0	0	0	0	0	0	0	0
ASV_1776	0	0	0	0	0	0	0.00933576	0	0	0	0	0	0	0	0	0	0	0	0	0	0	0	0	0	0	0	0	0
ASV_1777	0	0	0	0	0	0	0	0.00930103	0	0	0	0	0	0	0	0	0	0	0	0	0	0	0	0	0	0	0	0
ASV_1778	0	0	0	0	0	0	0	0.00930103	0	0	0	0	0	0	0	0	0	0	0	0	0	0	0	0	0	0	0	0
ASV_1779	0	0	0	0	0	0	0	0.00930103	0	0	0	0	0	0	0	0	0	0	0	0	0	0	0	0	0	0	0	0
ASV_1780	0	0	0	0	0	0	0	0.00930103	0	0	0	0	0	0	0	0	0	0	0	0	0	0	0	0	0	0	0	0
ASV_1781	0	0	0	0	0	0	0	0.00930103	0	0	0	0	0	0	0	0	0	0	0	0	0	0	0	0	0	0	0	0
ASV_1782	0	0	0	0	0	0	0	0.00930103	0	0	0	0	0	0	0	0	0	0	0	0	0	0	0	0	0	0	0	0
ASV_1783	0	0	0	0	0	0	0	0.00930103	0	0	0	0	0	0	0	0	0	0	0	0	0	0	0	0	0	0	0	0
ASV_1784	0	0	0	0	0	0	0	0.00930103	0	0	0	0	0	0	0	0	0	0	0	0	0	0	0	0	0	0	0	0
ASV_1785	0	0	0	0	0	0	0	0.00930103	0	0	0	0	0	0	0	0	0	0	0	0	0	0	0	0	0	0	0	0
ASV_1786	0	0	0	0	0	0	0	0	0.0043218	0	0	0	0	0	0	0	0	0	0	0	0	0	0	0	0	0	0	0
ASV_1787	0	0	0	0	0	0	0	0	0.0043218	0	0	0	0	0	0	0	0	0	0	0	0	0	0	0	0	0	0	0
ASV_1788	0	0	0	0	0	0	0	0	0.0043218	0	0	0	0	0	0	0	0	0	0	0	0	0	0	0	0	0	0	0
ASV_1789	0	0	0	0	0	0	0	0	0.0043218	0	0	0	0	0	0	0	0	0	0	0	0	0	0	0	0	0	0	0
ASV_1790	0	0	0	0	0	0	0	0	0.0043218	0	0	0	0	0	0	0	0	0	0	0	0	0	0	0	0	0	0	0
ASV_1791	0	0	0	0	0	0	0	0	0.0043218	0	0	0	0	0	0	0	0	0	0	0	0	0	0	0	0	0	0	0
ASV_1792	0	0	0	0	0	0	0	0	0.0043218	0	0	0	0	0	0	0	0	0	0	0	0	0	0	0	0	0	0	0
ASV_1793	0	0	0	0	0	0	0	0	0.0043218	0	0	0	0	0	0	0	0	0	0	0	0	0	0	0	0	0	0	0
ASV_1794	0	0	0	0	0	0	0	0	0.0043218	0	0	0	0	0	0	0	0	0	0	0	0	0	0	0	0	0	0	0
ASV_1795	0	0	0	0	0	0	0	0	0	0.00412865	0	0	0	0	0	0	0	0	0	0	0	0	0	0	0	0	0	0
ASV_1796	0	0	0	0	0	0	0	0	0	0.00412865	0	0	0	0	0	0	0	0	0	0	0	0	0	0	0	0	0	0
ASV_1797	0	0	0	0	0	0	0	0	0	0.00412865	0	0	0	0	0	0	0	0	0	0	0	0	0	0	0	0	0	0
ASV_1798	0	0	0	0	0	0	0	0	0	0.00412865	0	0	0	0	0	0	0	0	0	0	0	0	0	0	0	0	0	0
ASV_1799	0	0	0	0	0	0	0	0	0	0.00412865	0	0	0	0	0	0	0	0	0	0	0	0	0	0	0	0	0	0
ASV_1800	0	0	0	0	0	0	0	0	0	0	0.00434358	0	0	0	0	0	0	0	0	0	0	0	0	0	0	0	0	0
ASV_1801	0	0	0	0	0	0	0	0	0	0	0.00434358	0	0	0	0	0	0	0	0	0	0	0	0	0	0	0	0	0
ASV_1802	0	0	0	0	0	0	0	0	0	0	0	0.0030281	0	0	0	0	0	0	0	0	0	0	0	0	0	0	0	0
ASV_1803	0	0	0	0	0	0	0	0	0	0	0	0.0030281	0	0	0	0	0	0	0	0	0	0	0	0	0	0	0	0
ASV_1804	0	0	0	0	0	0	0	0	0	0	0	0	0.00364398	0	0	0	0	0	0	0	0	0	0	0	0	0	0	0
ASV_1805	0	0	0	0	0	0	0	0	0	0	0	0	0	0.00615745	0	0	0	0	0	0	0	0	0	0	0	0	0	0
ASV_1806	0	0	0	0	0	0	0	0	0	0	0	0	0	0.00615745	0	0	0	0	0	0	0	0	0	0	0	0	0	0
ASV_1807	0	0	0	0	0	0	0	0	0	0	0	0	0	0	0.00580602	0	0	0	0	0	0	0	0	0	0	0	0	0
ASV_1808	0	0	0	0	0	0	0	0	0	0	0	0	0	0	0.00580602	0	0	0	0	0	0	0	0	0	0	0	0	0
ASV_1809	0	0	0	0	0	0	0	0	0	0	0	0	0	0	0.00580602	0	0	0	0	0	0	0	0	0	0	0	0	0
ASV_1810	0	0	0	0	0	0	0	0	0	0	0	0	0	0	0.00580602	0	0	0	0	0	0	0	0	0	0	0	0	0
ASV_1811	0	0	0	0	0	0	0	0	0	0	0	0	0	0	0	0.00474631	0	0	0	0	0	0	0	0	0	0	0	0
ASV_1812	0	0	0	0	0	0	0	0	0	0	0	0	0	0	0	0.00474631	0	0	0	0	0	0	0	0	0	0	0	0
ASV_1813	0	0	0	0	0	0	0	0	0	0	0	0	0	0	0	0.00474631	0	0	0	0	0	0	0	0	0	0	0	0
ASV_1814	0	0	0	0	0	0	0	0	0	0	0	0	0	0	0	0.00474631	0	0	0	0	0	0	0	0	0	0	0	0
ASV_1815	0	0	0	0	0	0	0	0	0	0	0	0	0	0	0	0.00474631	0	0	0	0	0	0	0	0	0	0	0	0
ASV_1816	0	0	0	0	0	0	0	0	0	0	0	0	0	0	0	0.00474631	0	0	0	0	0	0	0	0	0	0	0	0
ASV_1817	0	0	0	0	0	0	0	0	0	0	0	0	0	0	0	0.00474631	0	0	0	0	0	0	0	0	0	0	0	0
ASV_1818	0	0	0	0	0	0	0	0	0	0	0	0	0	0	0	0	0.00391122	0	0	0	0	0	0	0	0	0	0	0
ASV_1819	0	0	0	0	0	0	0	0	0	0	0	0	0	0	0	0	0	0.00304233	0	0	0	0	0	0	0	0	0	0
ASV_1820	0	0	0	0	0	0	0	0	0	0	0	0	0	0	0	0	0	0	0.0048938	0	0	0	0	0	0	0	0	0
ASV_1821	0	0	0	0	0	0	0	0	0	0	0	0	0	0	0	0	0	0	0.0048938	0	0	0	0	0	0	0	0	0
ASV_1822	0	0	0	0	0	0	0	0	0	0	0	0	0	0	0	0	0	0	0	0.00693987	0	0	0	0	0	0	0	0
ASV_1823	0	0	0	0	0	0	0	0	0	0	0	0	0	0	0	0	0	0	0	0.00693987	0	0	0	0	0	0	0	0
ASV_1824	0	0	0	0	0	0	0	0	0	0	0	0	0	0	0	0	0	0	0	0.00693987	0	0	0	0	0	0	0	0
ASV_1825	0	0	0	0	0	0	0	0	0	0	0	0	0	0	0	0	0	0	0	0.00693987	0	0	0	0	0	0	0	0
ASV_1826	0	0	0	0	0	0	0	0	0	0	0	0	0	0	0	0	0	0	0	0	0.00583209	0	0	0	0	0	0	0
ASV_1827	0	0	0	0	0	0	0	0	0	0	0	0	0	0	0	0	0	0	0	0	0.00583209	0	0	0	0	0	0	0
ASV_1828	0	0	0	0	0	0	0	0	0	0	0	0	0	0	0	0	0	0	0	0	0	0.00686766	0	0	0	0	0	0
ASV_1829	0	0	0	0	0	0	0	0	0	0	0	0	0	0	0	0	0	0	0	0	0	0.00686766	0	0	0	0	0	0
ASV_1830	0	0	0	0	0	0	0	0	0	0	0	0	0	0	0	0	0	0	0	0	0	0.00686766	0	0	0	0	0	0
ASV_1831	0	0	0	0	0	0	0	0	0	0	0	0	0	0	0	0	0	0	0	0	0	0.00686766	0	0	0	0	0	0
ASV_1832	0	0	0	0	0	0	0	0	0	0	0	0	0	0	0	0	0	0	0	0	0	0.00686766	0	0	0	0	0	0
ASV_1833	0	0	0	0	0	0	0	0	0	0	0	0	0	0	0	0	0	0	0	0	0	0.00686766	0	0	0	0	0	0
ASV_1834	0	0	0	0	0	0	0	0	0	0	0	0	0	0	0	0	0	0	0	0	0	0.00686766	0	0	0	0	0	0
ASV_1835	0	0	0	0	0	0	0	0	0	0	0	0	0	0	0	0	0	0	0	0	0	0.00686766	0	0	0	0	0	0
ASV_1836	0	0	0	0	0	0	0	0	0	0	0	0	0	0	0	0	0	0	0	0	0	0	0.00293561	0	0	0	0	0
ASV_1837	0	0	0	0	0	0	0	0	0	0	0	0	0	0	0	0	0	0	0	0	0	0	0.00293561	0	0	0	0	0
ASV_1838	0	0	0	0	0	0	0	0	0	0	0	0	0	0	0	0	0	0	0	0	0	0	0.00293561	0	0	0	0	0
ASV_1839	0	0	0	0	0	0	0	0	0	0	0	0	0	0	0	0	0	0	0	0	0	0	0.00293561	0	0	0	0	0
ASV_1840	0	0	0	0	0	0	0	0	0	0	0	0	0	0	0	0	0	0	0	0	0	0	0.00293561	0	0	0	0	0
ASV_1841	0	0	0	0	0	0	0	0	0	0	0	0	0	0	0	0	0	0	0	0	0	0	0.00293561	0	0	0	0	0
ASV_1842	0	0	0	0	0	0	0	0	0	0	0	0	0	0	0	0	0	0	0	0	0	0	0	0	0.00872981	0	0	0
ASV_1843	0	0	0	0	0	0	0	0	0	0	0	0	0	0	0	0	0	0	0	0	0	0	0	0	0.00872981	0	0	0
ASV_1844	0	0	0	0	0	0	0	0	0	0	0	0	0	0	0	0	0	0	0	0	0	0	0	0	0	0.00879894	0	0
ASV_1845	0	0	0	0	0	0	0	0	0	0	0	0	0	0	0	0	0	0	0	0	0	0	0	0	0	0.00879894	0	0
ASV_1846	0	0	0	0	0	0	0	0	0	0	0	0	0	0	0	0	0	0	0	0	0	0	0	0	0	0.00879894	0	0
ASV_1847	0	0	0	0	0	0	0	0	0	0	0	0	0	0	0	0	0	0	0	0	0	0	0	0	0	0	0.00673469	0
ASV_1848	0	0	0	0	0	0	0	0	0	0	0	0	0	0	0	0.00237315	0	0	0	0	0	0	0	0	0	0	0	0

## Sheet: ST3
Supplemental Table 3: Taxonomy information of ASVs assigned to fungal phyla level.
ASV	kingdom	phylum	class	order	family	genus	species
ASV_1	k__Fungi	p__Ascomycota	c__Sordariomycetes	o__Hypocreales	f__Hypocreaceae	g__Trichoderma	Unknow
ASV_2	k__Fungi	p__Ascomycota	c__Sordariomycetes	o__Hypocreales	f__Nectriaceae	g__Fusarium	Unknow
ASV_3	k__Fungi	p__Ascomycota	c__Sordariomycetes	o__Trichosphaeriales	f__Trichosphaeriaceae	g__Nigrospora	s__Nigrospora_oryzae
ASV_4	k__Fungi	p__Ascomycota	c__Eurotiomycetes	o__Eurotiales	f__Aspergillaceae	g__Aspergillus	Unknow
ASV_5	k__Fungi	p__Ascomycota	c__Dothideomycetes	o__Pleosporales	f__Didymellaceae	Unknow	Unknow
ASV_6	k__Fungi	p__Ascomycota	c__Leotiomycetes	o__Thelebolales	f__Thelebolaceae	g__Thelebolus	Unknow
ASV_7	k__Fungi	p__Ascomycota	c__Dothideomycetes	o__Capnodiales	f__Cladosporiaceae	g__Cladosporium	s__Cladosporium_kenpeggii
ASV_8	k__Fungi	p__Ascomycota	c__Saccharomycetes	o__Saccharomycetales	f__Debaryomycetaceae	g__Debaryomyces	Unknow
ASV_9	k__Fungi	p__Ascomycota	c__Dothideomycetes	o__Capnodiales	f__Cladosporiaceae	g__Cladosporium	s__Cladosporium_cladosporioides
ASV_10	k__Fungi	p__Ascomycota	c__Eurotiomycetes	o__Eurotiales	f__Aspergillaceae	g__Penicillium	s__Penicillium_oxalicum
ASV_11	k__Fungi	p__Ascomycota	c__Eurotiomycetes	o__Eurotiales	f__Aspergillaceae	g__Aspergillus	s__Aspergillus_cibarius
ASV_12	k__Fungi	p__Ascomycota	c__Leotiomycetes	o__Thelebolales	f__Thelebolaceae	g__Thelebolus	Unknow
ASV_13	k__Fungi	p__Ascomycota	c__Dothideomycetes	o__Pleosporales	f__Sporormiaceae	g__Sporormiella	s__Sporormiella_similis
ASV_14	k__Fungi	p__Ascomycota	c__Dothideomycetes	o__Capnodiales	f__Cladosporiaceae	g__Cladosporium	s__Cladosporium_cladosporioides
ASV_15	k__Fungi	p__Ascomycota	c__Sordariomycetes	o__Glomerellales	f__Glomerellaceae	g__Colletotrichum	s__Colletotrichum_chlorophyti
ASV_16	k__Fungi	p__Ascomycota	c__Sordariomycetes	o__Hypocreales	f__Nectriaceae	g__Stephanonectria	s__Stephanonectria_keithii
ASV_17	k__Fungi	p__Ascomycota	c__Sordariomycetes	o__Trichosphaeriales	f__Trichosphaeriaceae	g__Nigrospora	s__Nigrospora_oryzae
ASV_18	k__Fungi	p__Ascomycota	c__Sordariomycetes	o__Trichosphaeriales	f__Trichosphaeriaceae	g__Nigrospora	s__Nigrospora_oryzae
ASV_19	k__Fungi	p__Ascomycota	c__Sordariomycetes	o__Trichosphaeriales	f__Trichosphaeriaceae	g__Nigrospora	Unknow
ASV_20	k__Fungi	p__Ascomycota	c__Eurotiomycetes	o__Eurotiales	f__Aspergillaceae	g__Aspergillus	Unknow
ASV_21	k__Fungi	p__Ascomycota	c__Eurotiomycetes	o__Eurotiales	f__Aspergillaceae	g__Aspergillus	s__Aspergillus_cibarius
ASV_22	k__Fungi	p__Ascomycota	c__Dothideomycetes	o__Pleosporales	f__Didymellaceae	Unknow	Unknow
ASV_23	k__Fungi	p__Ascomycota	c__Dothideomycetes	o__Pleosporales	f__Sporormiaceae	g__Sporormiella	s__Sporormiella_intermedia
ASV_24	k__Fungi	p__Ascomycota	c__Leotiomycetes	o__Thelebolales	f__Thelebolaceae	g__Thelebolus	Unknow
ASV_25	k__Fungi	p__Ascomycota	c__Dothideomycetes	o__Pleosporales	f__Periconiaceae	g__Periconia	s__Periconia_byssoides
ASV_26	k__Fungi	p__Ascomycota	c__Dothideomycetes	o__Pleosporales	f__Sporormiaceae	Unknow	Unknow
ASV_27	k__Fungi	p__Basidiomycota	c__Ustilaginomycetes	o__Ustilaginales	f__Ustilaginaceae	g__Sporisorium	s__Sporisorium_reilianum
ASV_28	k__Fungi	p__Ascomycota	c__Sordariomycetes	o__Hypocreales	f__Hypocreales_fam_Incertae_sedis	g__Sarocladium	s__Sarocladium_zeae
ASV_29	k__Fungi	p__Ascomycota	c__Dothideomycetes	o__Capnodiales	f__Capnodiaceae	g__Leptoxyphium	s__Leptoxyphium_glochidion
ASV_30	k__Fungi	p__Ascomycota	c__Sordariomycetes	o__Glomerellales	f__Plectosphaerellaceae	g__Chordomyces	s__Chordomyces_antarcticus
ASV_31	k__Fungi	p__Ascomycota	c__Dothideomycetes	o__Capnodiales	f__Mycosphaerellaceae	g__Mycocentrospora	s__unidentified
ASV_32	k__Fungi	p__Ascomycota	c__Dothideomycetes	o__Pleosporales	f__Didymosphaeriaceae	Unknow	Unknow
ASV_33	k__Fungi	p__Ascomycota	c__Sordariomycetes	o__Glomerellales	f__Plectosphaerellaceae	g__Gibellulopsis	s__Gibellulopsis_piscis
ASV_34	k__Fungi	p__Ascomycota	c__Sordariomycetes	o__Hypocreales	f__Hypocreales_fam_Incertae_sedis	g__Ustilaginoidea	s__Ustilaginoidea_virens
ASV_35	k__Fungi	p__Ascomycota	c__Sordariomycetes	o__Hypocreales	f__Nectriaceae	g__Fusarium	s__Fusarium_chlamydosporum
ASV_36	k__Fungi	p__Ascomycota	c__Eurotiomycetes	o__Eurotiales	f__Aspergillaceae	g__Aspergillus	s__Aspergillus_flavus
ASV_37	k__Fungi	p__Ascomycota	c__Eurotiomycetes	o__Eurotiales	f__Aspergillaceae	g__Penicillium	Unknow
ASV_38	k__Fungi	p__Ascomycota	c__Eurotiomycetes	o__Eurotiales	f__Trichocomaceae	g__Talaromyces	s__Talaromyces_wortmannii
ASV_39	k__Fungi	p__Mucoromycota	c__Mucoromycetes	o__Mucorales	f__Mucoraceae	g__Mucor	s__Mucor_circinelloides
ASV_40	k__Fungi	p__Ascomycota	c__Sordariomycetes	o__Hypocreales	f__Nectriaceae	g__Fusarium	s__Fusarium_oxysporum
ASV_41	k__Fungi	p__Ascomycota	c__Eurotiomycetes	o__Eurotiales	f__Aspergillaceae	g__Aspergillus	s__Aspergillus_flavus
ASV_42	k__Fungi	p__Ascomycota	c__Sordariomycetes	o__Hypocreales	f__Stachybotryaceae	g__Albifimbria	s__unidentified
ASV_43	k__Fungi	p__Ascomycota	c__Sordariomycetes	o__Coniochaetales	f__Coniochaetaceae	g__Coniochaeta	s__Coniochaeta_discoidea
ASV_44	k__Fungi	p__Ascomycota	c__Dothideomycetes	o__Pleosporales	f__Sporormiaceae	Unknow	Unknow
ASV_45	k__Fungi	p__Ascomycota	c__Dothideomycetes	o__Pleosporales	f__Pleosporaceae	g__Alternaria	s__Alternaria_alternata
ASV_46	k__Fungi	p__Ascomycota	c__Eurotiomycetes	o__Eurotiales	f__Aspergillaceae	g__Aspergillus	s__Aspergillus_aculeatus
ASV_47	k__Fungi	p__Basidiomycota	c__Agaricomycetes	o__Phallales	f__Phallaceae	g__Phallus	s__Phallus_rugulosus
ASV_48	k__Fungi	p__Basidiomycota	c__Agaricomycetes	o__Phallales	f__Phallaceae	g__Phallus	s__Phallus_rugulosus
ASV_49	k__Fungi	p__Basidiomycota	c__Agaricomycetes	o__Agaricales	f__Bolbitiaceae	g__Panaeolus	s__Panaeolus_subbalteatus
ASV_50	k__Fungi	p__Ascomycota	c__Sordariomycetes	o__Trichosphaeriales	f__Trichosphaeriaceae	g__Nigrospora	s__Nigrospora_oryzae
ASV_51	k__Fungi	p__Ascomycota	c__Sordariomycetes	o__Trichosphaeriales	f__Trichosphaeriaceae	g__Nigrospora	s__Nigrospora_oryzae
ASV_52	k__Fungi	p__Ascomycota	c__Dothideomycetes	o__Pleosporales	f__Didymellaceae	g__Didymella	Unknow
ASV_53	k__Fungi	p__Ascomycota	c__Sordariomycetes	o__Trichosphaeriales	f__Trichosphaeriaceae	g__Nigrospora	s__unidentified
ASV_54	k__Fungi	p__Neocallimastigomycota	c__Neocallimastigomycetes	o__Neocallimastigales	f__Neocallimastigaceae	Unknow	Unknow
ASV_55	k__Fungi	p__Ascomycota	c__Dothideomycetes	Unknow	Unknow	Unknow	Unknow
ASV_56	k__Fungi	p__Ascomycota	c__Eurotiomycetes	o__Eurotiales	f__Aspergillaceae	g__Penicillium	s__Penicillium_mallochii
ASV_57	k__Fungi	p__Ascomycota	c__Dothideomycetes	o__Pleosporales	f__Sporormiaceae	Unknow	Unknow
ASV_58	k__Fungi	p__Ascomycota	c__Sordariomycetes	o__Xylariales	f__Sporocadaceae	g__Neopestalotiopsis	s__Neopestalotiopsis_saprophytica
ASV_59	k__Fungi	p__Ascomycota	c__Sordariomycetes	o__Hypocreales	f__unidentified	g__unidentified	s__unidentified
ASV_60	k__Fungi	p__Ascomycota	c__Dothideomycetes	o__Pleosporales	f__Didymosphaeriaceae	g__Neptunomyces	s__Neptunomyces_aureus
ASV_61	k__Fungi	p__Ascomycota	c__Eurotiomycetes	o__Eurotiales	f__Aspergillaceae	g__Penicillium	s__Penicillium_herquei
ASV_62	k__Fungi	p__Basidiomycota	c__Tremellomycetes	o__Trichosporonales	f__Trichosporonaceae	g__Trichosporon	s__Trichosporon_asahii
ASV_63	k__Fungi	p__Ascomycota	c__Eurotiomycetes	o__Eurotiales	f__Trichocomaceae	g__Talaromyces	s__Talaromyces_stollii
ASV_64	k__Fungi	p__Ascomycota	c__Eurotiomycetes	o__Eurotiales	f__Aspergillaceae	g__Aspergillus	Unknow
ASV_65	k__Fungi	p__Ascomycota	c__Eurotiomycetes	o__Eurotiales	f__Trichocomaceae	g__Talaromyces	Unknow
ASV_66	k__Fungi	p__Ascomycota	c__Sordariomycetes	o__Xylariales	f__Sporocadaceae	g__Neopestalotiopsis	Unknow
ASV_67	k__Fungi	p__Ascomycota	c__Sordariomycetes	o__Trichosphaeriales	f__Trichosphaeriaceae	g__Nigrospora	s__Nigrospora_oryzae
ASV_68	k__Fungi	p__Ascomycota	c__Dothideomycetes	o__Dothideales	f__Aureobasidiaceae	g__Aureobasidium	s__Aureobasidium_pullulans
ASV_69	k__Fungi	p__Ascomycota	c__Sordariomycetes	o__Trichosphaeriales	f__Trichosphaeriaceae	g__Nigrospora	s__Nigrospora_oryzae
ASV_70	k__Fungi	p__Ascomycota	c__Sordariomycetes	o__Trichosphaeriales	f__Trichosphaeriaceae	g__Nigrospora	s__Nigrospora_oryzae
ASV_71	k__Fungi	p__Neocallimastigomycota	c__Neocallimastigomycetes	o__Neocallimastigales	f__Neocallimastigaceae	g__Piromyces	s__unidentified
ASV_72	k__Fungi	p__Ascomycota	c__Eurotiomycetes	o__Eurotiales	f__Trichocomaceae	g__Talaromyces	Unknow
ASV_73	k__Fungi	p__Ascomycota	c__Leotiomycetes	o__Thelebolales	f__Thelebolaceae	g__Thelebolus	Unknow
ASV_74	k__Fungi	p__Basidiomycota	c__Agaricomycetes	o__Agaricales	f__Bolbitiaceae	g__Panaeolus	s__Panaeolus_subbalteatus
ASV_75	k__Fungi	p__Ascomycota	c__Pezizomycetes	o__Pezizales	f__Pyronemataceae	g__Pseudaleuria	s__unidentified
ASV_76	k__Fungi	p__Ascomycota	c__Sordariomycetes	o__Sordariales	f__Lasiosphaeriaceae	Unknow	Unknow
ASV_77	k__Fungi	p__Ascomycota	c__Dothideomycetes	o__Pleosporales	f__Didymosphaeriaceae	g__Paraphaeosphaeria	s__unidentified
ASV_78	k__Fungi	p__Ascomycota	c__Dothideomycetes	o__Pleosporales	f__Sporormiaceae	g__unidentified	s__unidentified
ASV_79	k__Fungi	p__Basidiomycota	c__Tremellomycetes	o__Tremellales	f__Trimorphomycetaceae	g__Saitozyma	s__Saitozyma_flava
ASV_80	k__Fungi	p__Ascomycota	c__Sordariomycetes	o__Hypocreales	f__Hypocreales_fam_Incertae_sedis	g__Sarocladium	s__Sarocladium_strictum
ASV_81	k__Fungi	p__Ascomycota	c__Dothideomycetes	o__Pleosporales	Unknow	Unknow	Unknow
ASV_82	k__Fungi	p__Ascomycota	c__Dothideomycetes	o__Pleosporales	f__Didymellaceae	g__Didymella	Unknow
ASV_83	k__Fungi	p__Ascomycota	c__Sordariomycetes	o__Hypocreales	f__Nectriaceae	g__Fusarium	s__Fusarium_solani
ASV_84	k__Fungi	p__Basidiomycota	c__Cystobasidiomycetes	o__Cystobasidiales	f__Cystobasidiaceae	g__Cystobasidium	s__unidentified
ASV_85	k__Fungi	p__Ascomycota	c__Eurotiomycetes	o__Eurotiales	f__Aspergillaceae	g__Penicillium	Unknow
ASV_86	k__Fungi	p__Ascomycota	c__Eurotiomycetes	o__Eurotiales	f__Trichocomaceae	g__Talaromyces	s__Talaromyces_aurantiacus
ASV_87	k__Fungi	p__Ascomycota	c__Dothideomycetes	o__Capnodiales	f__Capnodiaceae	g__Leptoxyphium	s__Leptoxyphium_glochidion
ASV_88	k__Fungi	p__Ascomycota	c__Sordariomycetes	o__Trichosphaeriales	f__Trichosphaeriaceae	g__Nigrospora	Unknow
ASV_89	k__Fungi	p__Basidiomycota	c__Tremellomycetes	o__Filobasidiales	f__Filobasidiaceae	g__Naganishia	Unknow
ASV_90	k__Fungi	p__Ascomycota	c__Sordariomycetes	o__Hypocreales	f__Nectriaceae	g__Fusarium	s__Fusarium_chlamydosporum
ASV_91	k__Fungi	p__Ascomycota	c__Dothideomycetes	o__Pleosporales	f__Didymellaceae	Unknow	Unknow
ASV_92	k__Fungi	p__Ascomycota	c__Dothideomycetes	o__Pleosporales	f__Sporormiaceae	g__Sporormiella	s__Sporormiella_intermedia
ASV_93	k__Fungi	p__Ascomycota	c__Sordariomycetes	o__Trichosphaeriales	f__Trichosphaeriaceae	g__Nigrospora	s__Nigrospora_oryzae
ASV_94	k__Fungi	p__Ascomycota	c__Sordariomycetes	o__Trichosphaeriales	f__Trichosphaeriaceae	g__Nigrospora	s__Nigrospora_oryzae
ASV_95	k__Fungi	p__Ascomycota	c__Eurotiomycetes	o__Eurotiales	f__Aspergillaceae	g__Penicillium	s__Penicillium_sclerotiorum
ASV_96	k__Fungi	p__Ascomycota	c__Dothideomycetes	o__Pleosporales	f__Didymosphaeriaceae	g__Pseudopithomyces	s__unidentified
ASV_97	k__Fungi	p__Basidiomycota	c__Tremellomycetes	o__Trichosporonales	f__Trichosporonaceae	g__Trichosporon	Unknow
ASV_98	k__Fungi	p__Ascomycota	c__Sordariomycetes	o__Trichosphaeriales	f__Trichosphaeriaceae	g__Nigrospora	s__Nigrospora_bambusae
ASV_99	k__Fungi	p__Ascomycota	c__Sordariomycetes	o__Trichosphaeriales	f__Trichosphaeriaceae	g__Nigrospora	s__Nigrospora_musae
ASV_100	k__Fungi	p__Ascomycota	c__Dothideomycetes	o__Pleosporales	f__Didymosphaeriaceae	g__Paraphaeosphaeria	Unknow
ASV_101	k__Fungi	p__Basidiomycota	c__Agaricomycetes	o__Geastrales	f__unidentified	g__unidentified	s__unidentified
ASV_102	k__Fungi	p__Ascomycota	c__Sordariomycetes	o__Xylariales	f__Xylariaceae	g__unidentified	s__unidentified
ASV_103	k__Fungi	p__Basidiomycota	c__Tremellomycetes	o__Trichosporonales	f__Trichosporonaceae	g__Trichosporon	s__Trichosporon_asahii
ASV_104	k__Fungi	p__Ascomycota	c__Sordariomycetes	o__Trichosphaeriales	f__Trichosphaeriaceae	g__Nigrospora	s__unidentified
ASV_105	k__Fungi	p__Neocallimastigomycota	c__Neocallimastigomycetes	o__Neocallimastigales	f__Neocallimastigaceae	g__Neocallimastix	Unknow
ASV_106	k__Fungi	p__Ascomycota	Unknow	Unknow	Unknow	Unknow	Unknow
ASV_107	k__Fungi	p__Ascomycota	c__Eurotiomycetes	o__Chaetothyriales	f__Herpotrichiellaceae	g__Exophiala	s__Exophiala_bonariae
ASV_108	k__Fungi	p__Ascomycota	c__Dothideomycetes	o__Pleosporales	f__Sporormiaceae	g__Sporormiella	s__Sporormiella_intermedia
ASV_109	k__Fungi	p__Ascomycota	c__Dothideomycetes	o__Pleosporales	f__Didymellaceae	Unknow	Unknow
ASV_110	k__Fungi	p__Ascomycota	c__Eurotiomycetes	o__Eurotiales	f__Aspergillaceae	g__Aspergillus	Unknow
ASV_111	k__Fungi	p__Ascomycota	c__Dothideomycetes	o__Pleosporales	Unknow	Unknow	Unknow
ASV_112	k__Fungi	p__Neocallimastigomycota	c__Neocallimastigomycetes	o__Neocallimastigales	f__Neocallimastigaceae	g__unidentified	s__unidentified
ASV_113	k__Fungi	p__Ascomycota	c__Sordariomycetes	o__Hypocreales	f__Nectriaceae	g__Gibberella	s__Gibberella_zeae
ASV_114	k__Fungi	p__Ascomycota	c__Dothideomycetes	o__Botryosphaeriales	f__Botryosphaeriaceae	g__Lasiodiplodia	Unknow
ASV_115	k__Fungi	p__Basidiomycota	c__Agaricomycetes	o__Agaricales	f__Psathyrellaceae	g__Coprinellus	s__unidentified
ASV_116	k__Fungi	p__Ascomycota	c__Sordariomycetes	o__Trichosphaeriales	f__Trichosphaeriaceae	g__Nigrospora	s__Nigrospora_musae
ASV_117	k__Fungi	p__Ascomycota	c__Eurotiomycetes	o__Eurotiales	f__Aspergillaceae	g__Aspergillus	s__Aspergillus_cibarius
ASV_118	k__Fungi	p__Ascomycota	c__Dothideomycetes	o__Pleosporales	f__Thyridariaceae	g__Roussoella	s__Roussoella_solani
ASV_119	k__Fungi	p__Basidiomycota	c__Wallemiomycetes	o__Wallemiales	f__Wallemiaceae	g__Wallemia	s__Wallemia_canadensis
ASV_120	k__Fungi	p__Ascomycota	c__Dothideomycetes	o__Pleosporales	f__unidentified	g__unidentified	s__unidentified
ASV_121	k__Fungi	p__Ascomycota	c__Eurotiomycetes	o__Eurotiales	f__Aspergillaceae	g__Penicillium	Unknow
ASV_122	k__Fungi	p__Ascomycota	c__Sordariomycetes	o__Trichosphaeriales	f__Trichosphaeriaceae	g__Nigrospora	s__Nigrospora_oryzae
ASV_123	k__Fungi	p__Ascomycota	c__Dothideomycetes	o__Pleosporales	f__Didymellaceae	Unknow	Unknow
ASV_124	k__Fungi	p__Ascomycota	c__Dothideomycetes	o__Pleosporales	Unknow	Unknow	Unknow
ASV_125	k__Fungi	p__Neocallimastigomycota	c__Neocallimastigomycetes	o__Neocallimastigales	f__Neocallimastigaceae	Unknow	Unknow
ASV_126	k__Fungi	p__Ascomycota	c__Dothideomycetes	o__Dothideales	f__Aureobasidiaceae	g__Aureobasidium	s__Aureobasidium_pullulans
ASV_127	k__Fungi	p__Ascomycota	c__Saccharomycetes	o__Saccharomycetales	f__Dipodascaceae	g__Yarrowia	Unknow
ASV_128	k__Fungi	p__Ascomycota	c__Dothideomycetes	o__Pleosporales	f__Cucurbitariaceae	g__Pyrenochaeta	s__unidentified
ASV_129	k__Fungi	p__Ascomycota	c__Sordariomycetes	o__Diaporthales	f__Schizoparmaceae	g__Coniella	Unknow
ASV_130	k__Fungi	p__Ascomycota	c__Saccharomycetes	o__Saccharomycetales	f__Debaryomycetaceae	g__Meyerozyma	s__Meyerozyma_guilliermondii
ASV_131	k__Fungi	p__Ascomycota	c__Sordariomycetes	o__Hypocreales	Unknow	Unknow	Unknow
ASV_132	k__Fungi	p__Ascomycota	c__Sordariomycetes	o__Glomerellales	f__Plectosphaerellaceae	g__Plectosphaerella	s__Plectosphaerella_sinensis
ASV_133	k__Fungi	p__Mucoromycota	c__Mucoromycetes	o__Mucorales	f__Lichtheimiaceae	g__Rhizomucor	s__Rhizomucor_pusillus
ASV_134	k__Fungi	p__Basidiomycota	c__Tremellomycetes	o__Tremellales	f__Rhynchogastremataceae	g__Papiliotrema	s__Papiliotrema_odontotermitis
ASV_135	k__Fungi	p__Ascomycota	c__Dothideomycetes	o__Pleosporales	f__Pleosporaceae	g__Curvularia	Unknow
ASV_136	k__Fungi	p__Ascomycota	c__Sordariomycetes	o__Hypocreales	f__Hypocreales_fam_Incertae_sedis	g__Acremonium	s__Acremonium_furcatum
ASV_137	k__Fungi	p__Ascomycota	c__Dothideomycetes	o__Pleosporales	f__Lophiostomataceae	g__Lophiostoma	s__Lophiostoma_corticola
ASV_138	k__Fungi	p__Mucoromycota	c__Mucoromycetes	o__Mucorales	f__Mucoraceae	g__Mucor	s__Mucor_ramosissimus
ASV_139	k__Fungi	p__Basidiomycota	c__Wallemiomycetes	o__Wallemiales	f__Wallemiaceae	g__Wallemia	s__Wallemia_canadensis
ASV_140	k__Fungi	p__Ascomycota	c__Sordariomycetes	o__Hypocreales	f__Nectriaceae	g__Fusarium	Unknow
ASV_141	k__Fungi	p__Ascomycota	c__Eurotiomycetes	o__Eurotiales	f__Aspergillaceae	g__Aspergillus	Unknow
ASV_142	k__Fungi	p__Basidiomycota	c__Agaricomycetes	o__Agaricales	f__Agaricaceae	g__Leucocoprinus	s__Leucocoprinus_straminellus
ASV_143	k__Fungi	p__Ascomycota	c__Sordariomycetes	o__Hypocreales	f__Cordycipitaceae	g__Amphichorda	s__unidentified
ASV_144	k__Fungi	p__Ascomycota	c__Sordariomycetes	o__Glomerellales	f__Plectosphaerellaceae	g__Lectera	s__Lectera_longa
ASV_145	k__Fungi	p__Ascomycota	c__Sordariomycetes	o__Sordariales	f__Chaetomiaceae	g__Botryotrichum	s__Botryotrichum_spirotrichum
ASV_146	k__Fungi	p__Ascomycota	c__Leotiomycetes	o__Helotiales	f__Helotiaceae	g__Articulospora	Unknow
ASV_147	k__Fungi	p__Ascomycota	c__Sordariomycetes	o__Xylariales	f__Sporocadaceae	g__Pestalotiopsis	Unknow
ASV_148	k__Fungi	p__Basidiomycota	c__Agaricomycetes	o__Agaricales	f__Lycoperdaceae	g__Lycoperdon	s__Lycoperdon_excipuliforme
ASV_149	k__Fungi	p__Ascomycota	c__Sordariomycetes	o__Hypocreales	f__Nectriaceae	g__Fusarium	s__Fusarium_poae
ASV_150	k__Fungi	p__Basidiomycota	c__Ustilaginomycetes	o__Ustilaginales	f__Ustilaginaceae	g__Ustilago	s__Ustilago_nunavutica
ASV_151	k__Fungi	p__Basidiomycota	c__Tremellomycetes	o__Tremellales	f__Rhynchogastremataceae	g__Papiliotrema	s__Papiliotrema_laurentii
ASV_152	k__Fungi	p__Basidiomycota	c__Agaricomycetes	o__Agaricales	f__Psathyrellaceae	g__Coprinellus	s__Coprinellus_xanthothrix
ASV_153	k__Fungi	p__Neocallimastigomycota	c__Neocallimastigomycetes	o__Neocallimastigales	f__Neocallimastigaceae	g__Piromyces	Unknow
ASV_154	k__Fungi	p__Basidiomycota	c__Agaricomycetes	o__Agaricales	f__Psathyrellaceae	g__Coprinellus	Unknow
ASV_155	k__Fungi	p__Basidiomycota	c__Agaricomycetes	o__Agaricales	f__Agaricaceae	g__Leucocoprinus	s__Leucocoprinus_straminellus
ASV_156	k__Fungi	p__Basidiomycota	c__Tremellomycetes	o__Filobasidiales	f__Filobasidiaceae	g__Naganishia	Unknow
ASV_157	k__Fungi	p__Ascomycota	c__Eurotiomycetes	o__Eurotiales	f__Aspergillaceae	g__Penicillium	s__Penicillium_roqueforti
ASV_158	k__Fungi	p__Ascomycota	c__Dothideomycetes	o__Pleosporales	f__Periconiaceae	g__Periconia	s__Periconia_echinochloae
ASV_159	k__Fungi	p__Mucoromycota	c__Mucoromycetes	o__Mucorales	f__Pilobolaceae	g__Pilobolus	s__Pilobolus_crystallinus
ASV_160	k__Fungi	p__Ascomycota	c__Sordariomycetes	o__Sordariales	f__Lasiosphaeriaceae	g__Podospora	s__Podospora_longicollis
ASV_161	k__Fungi	p__Basidiomycota	c__Ustilaginomycetes	o__Ustilaginales	f__Ustilaginaceae	g__Ustilago	s__Ustilago_nunavutica
ASV_162	k__Fungi	p__Mucoromycota	c__Mucoromycetes	o__Mucorales	f__Pilobolaceae	g__Pilobolus	s__Pilobolus_crystallinus
ASV_163	k__Fungi	p__Ascomycota	c__Sordariomycetes	o__Hypocreales	f__Bionectriaceae	Unknow	Unknow
ASV_164	k__Fungi	p__Ascomycota	c__Sordariomycetes	o__Glomerellales	f__Plectosphaerellaceae	g__Plectosphaerella	s__Plectosphaerella_cucumerina
ASV_165	k__Fungi	p__Ascomycota	c__Saccharomycetes	o__Saccharomycetales	f__Metschnikowiaceae	g__Clavispora	s__Clavispora_sp
ASV_166	k__Fungi	p__Ascomycota	c__Sordariomycetes	o__Hypocreales	f__Nectriaceae	g__Fusarium	s__Fusarium_solani
ASV_167	k__Fungi	p__Ascomycota	c__Sordariomycetes	o__Trichosphaeriales	f__Trichosphaeriaceae	g__Nigrospora	s__Nigrospora_musae
ASV_168	k__Fungi	p__Ascomycota	c__Dothideomycetes	o__Pleosporales	f__Sporormiaceae	g__unidentified	s__unidentified
ASV_169	k__Fungi	p__Ascomycota	c__Dothideomycetes	o__Pleosporales	f__Didymellaceae	g__Epicoccum	Unknow
ASV_170	k__Fungi	p__Ascomycota	c__Sordariomycetes	o__Sordariales	f__Lasiosphaeriaceae	g__Podospora	s__Podospora_cochleariformis
ASV_171	k__Fungi	p__Ascomycota	c__Pezizomycetes	o__Pezizales	f__Ascodesmidaceae	g__Cephaliophora	s__unidentified
ASV_172	k__Fungi	p__Ascomycota	c__Eurotiomycetes	o__Eurotiales	f__Trichocomaceae	g__Talaromyces	Unknow
ASV_173	k__Fungi	p__Basidiomycota	c__Agaricomycetes	o__Phallales	f__Phallaceae	g__Phallus	s__Phallus_impudicus
ASV_174	k__Fungi	p__Mucoromycota	c__Mucoromycetes	o__Mucorales	f__Pilobolaceae	g__Pilobolus	s__Pilobolus_crystallinus
ASV_175	k__Fungi	p__Ascomycota	c__Dothideomycetes	o__Capnodiales	f__Cladosporiaceae	g__Cladosporium	s__Cladosporium_cladosporioides
ASV_176	k__Fungi	p__Ascomycota	c__Sordariomycetes	o__Hypocreales	Unknow	Unknow	Unknow
ASV_177	k__Fungi	p__Ascomycota	c__Dothideomycetes	o__Pleosporales	f__Didymellaceae	Unknow	Unknow
ASV_178	k__Fungi	p__Basidiomycota	c__Wallemiomycetes	o__Wallemiales	f__Wallemiaceae	g__Wallemia	s__Wallemia_canadensis
ASV_179	k__Fungi	p__Basidiomycota	c__Agaricomycetes	o__Agaricales	f__Psathyrellaceae	g__Coprinellus	s__Coprinellus_verrucispermus
ASV_180	k__Fungi	p__Ascomycota	c__Eurotiomycetes	o__Eurotiales	f__Trichocomaceae	g__Talaromyces	s__Talaromyces_albobiverticillius
ASV_181	k__Fungi	p__Ascomycota	c__Dothideomycetes	o__Pleosporales	f__Sporormiaceae	g__Sporormiella	s__Sporormiella_intermedia
ASV_182	k__Fungi	p__Ascomycota	c__Dothideomycetes	o__Pleosporales	f__Didymellaceae	g__Stagonosporopsis	Unknow
ASV_183	k__Fungi	p__Ascomycota	c__Leotiomycetes	o__Thelebolales	f__Thelebolaceae	g__Thelebolus	Unknow
ASV_184	k__Fungi	p__Ascomycota	c__Sordariomycetes	o__Hypocreales	f__Stachybotryaceae	g__Albifimbria	s__unidentified
ASV_185	k__Fungi	p__Ascomycota	c__Sordariomycetes	o__Hypocreales	f__Bionectriaceae	g__Verrucostoma	s__Verrucostoma_freycinetiae
ASV_186	k__Fungi	p__Basidiomycota	c__Cystobasidiomycetes	o__Cystobasidiales	f__Cystobasidiaceae	g__Cystobasidium	Unknow
ASV_187	k__Fungi	p__Ascomycota	c__Sordariomycetes	o__Sordariales	f__Lasiosphaeriaceae	g__Podospora	s__Podospora_decidua
ASV_188	k__Fungi	p__Ascomycota	c__Sordariomycetes	o__Microascales	f__Microascaceae	g__Microascus	Unknow
ASV_189	k__Fungi	p__Ascomycota	c__Sordariomycetes	o__Hypocreales	f__Hypocreales_fam_Incertae_sedis	g__Acremonium	s__Acremonium_charticola
ASV_190	k__Fungi	p__Ascomycota	c__Dothideomycetes	o__Pleosporales	f__Sporormiaceae	g__Sporormiella	s__Sporormiella_intermedia
ASV_191	k__Fungi	p__Ascomycota	c__Eurotiomycetes	o__Eurotiales	f__Aspergillaceae	g__Aspergillus	s__Aspergillus_sydowii
ASV_192	k__Fungi	p__Ascomycota	c__Dothideomycetes	o__Pleosporales	f__Didymellaceae	Unknow	Unknow
ASV_193	k__Fungi	p__Neocallimastigomycota	c__Neocallimastigomycetes	o__Neocallimastigales	f__Neocallimastigaceae	g__unidentified	s__unidentified
ASV_194	k__Fungi	p__Ascomycota	c__Dothideomycetes	o__Pleosporales	f__Didymellaceae	g__Epicoccum	s__Epicoccum_nigrum
ASV_195	k__Fungi	p__Ascomycota	c__Dothideomycetes	o__Pleosporales	f__Torulaceae	g__Torula	s__Torula_hollandica
ASV_196	k__Fungi	p__Ascomycota	c__Dothideomycetes	o__Pleosporales	f__Didymellaceae	Unknow	Unknow
ASV_197	k__Fungi	p__Basidiomycota	c__Exobasidiomycetes	o__Tilletiales	f__Tilletiaceae	g__Tilletia	s__Tilletia_barclayana
ASV_198	k__Fungi	p__Ascomycota	c__Sordariomycetes	o__Glomerellales	f__Glomerellaceae	g__Colletotrichum	Unknow
ASV_199	k__Fungi	p__Ascomycota	c__Leotiomycetes	o__Thelebolales	f__Thelebolaceae	g__Thelebolus	Unknow
ASV_200	k__Fungi	p__Basidiomycota	c__Agaricomycetes	o__Agaricales	f__Psathyrellaceae	g__Coprinopsis	s__Coprinopsis_urticicola
ASV_201	k__Fungi	p__Basidiomycota	c__Microbotryomycetes	o__Sporidiobolales	f__Sporidiobolaceae	g__Rhodotorula	s__Rhodotorula_mucilaginosa
ASV_202	k__Fungi	p__Basidiomycota	c__Agaricomycetes	o__Agaricales	f__Psathyrellaceae	g__Coprinellus	s__unidentified
ASV_203	k__Fungi	p__Ascomycota	c__Dothideomycetes	o__Pleosporales	f__Torulaceae	g__Torula	s__unidentified
ASV_204	k__Fungi	p__Mucoromycota	c__Mucoromycetes	o__Mucorales	f__Pilobolaceae	g__Pilobolus	s__Pilobolus_pullus
ASV_205	k__Fungi	p__Ascomycota	c__Dothideomycetes	o__Pleosporales	f__Sporormiaceae	g__unidentified	s__unidentified
ASV_206	k__Fungi	p__Ascomycota	c__Saccharomycetes	o__Saccharomycetales	f__Phaffomycetaceae	g__Wickerhamomyces	s__Wickerhamomyces_onychis
ASV_207	k__Fungi	p__Neocallimastigomycota	c__Neocallimastigomycetes	o__Neocallimastigales	f__Neocallimastigaceae	Unknow	Unknow
ASV_208	k__Fungi	p__Ascomycota	c__Dothideomycetes	o__Pleosporales	f__Periconiaceae	g__Periconia	s__Periconia_byssoides
ASV_209	k__Fungi	p__Ascomycota	c__Dothideomycetes	o__Pleosporales	f__Didymellaceae	g__Didymella	Unknow
ASV_210	k__Fungi	p__Ascomycota	c__Sordariomycetes	o__Hypocreales	f__Nectriaceae	g__Neocosmospora	s__Neocosmospora_falciformis
ASV_211	k__Fungi	p__Ascomycota	c__Dothideomycetes	o__Pleosporales	f__Lophiostomataceae	g__Lophiostoma	s__Lophiostoma_corticola
ASV_212	k__Fungi	p__Ascomycota	c__Dothideomycetes	o__Pleosporales	f__Didymosphaeriaceae	g__Paraconiothyrium	Unknow
ASV_213	k__Fungi	p__Ascomycota	c__Sordariomycetes	o__Hypocreales	f__Hypocreales_fam_Incertae_sedis	g__Acremonium	s__Acremonium_acutatum
ASV_214	k__Fungi	p__Mucoromycota	c__Mucoromycetes	o__Mucorales	f__Pilobolaceae	g__Pilobolus	s__Pilobolus_pullus
ASV_215	k__Fungi	p__Ascomycota	c__Dothideomycetes	o__Dothideomycetes_ord_Incertae_sedis	f__Eremomycetaceae	g__Rhexothecium	s__Rhexothecium_globosum
ASV_216	k__Fungi	p__Ascomycota	c__Sordariomycetes	o__Hypocreales	f__Nectriaceae	g__Fusarium	Unknow
ASV_217	k__Fungi	p__Basidiomycota	c__Tremellomycetes	o__Tremellales	f__Bulleribasidiaceae	g__Hannaella	s__Hannaella_oryzae
ASV_218	k__Fungi	p__Ascomycota	c__Sordariomycetes	o__Sordariales	f__Lasiosphaeriaceae	Unknow	Unknow
ASV_219	k__Fungi	p__Ascomycota	c__Dothideomycetes	o__Pleosporales	f__Phaeosphaeriaceae	g__Neosetophoma	s__Neosetophoma_samararum
ASV_220	k__Fungi	p__Ascomycota	c__Dothideomycetes	o__Pleosporales	f__Phaeosphaeriaceae	g__Chaetosphaeronema	s__unidentified
ASV_221	k__Fungi	p__Ascomycota	c__Eurotiomycetes	o__Eurotiales	f__Aspergillaceae	g__Penicillium	s__Penicillium_georgiense
ASV_222	k__Fungi	p__Basidiomycota	c__Agaricomycetes	o__Geastrales	f__Sphaerobolaceae	g__Sphaerobolus	s__unidentified
ASV_223	k__Fungi	p__Ascomycota	c__Sordariomycetes	o__Hypocreales	f__Nectriaceae	g__Fusarium	s__Fusarium_oxysporum
ASV_224	k__Fungi	p__Ascomycota	c__Dothideomycetes	o__Pleosporales	f__Sporormiaceae	g__Sporormiella	Unknow
ASV_225	k__Fungi	p__Ascomycota	c__Sordariomycetes	Unknow	Unknow	Unknow	Unknow
ASV_226	k__Fungi	p__Ascomycota	c__Eurotiomycetes	o__Eurotiales	f__Aspergillaceae	g__Aspergillus	s__Aspergillus_sydowii
ASV_227	k__Fungi	p__Ascomycota	c__Dothideomycetes	o__Pleosporales	f__Didymellaceae	g__Neoascochyta	s__Neoascochyta_desmazieri
ASV_228	k__Fungi	p__Ascomycota	c__Dothideomycetes	o__Pleosporales	f__Thyridariaceae	g__Roussoella	s__Roussoella_siamensis
ASV_229	k__Fungi	p__Ascomycota	c__Dothideomycetes	o__Capnodiales	f__Cladosporiaceae	g__Cladosporium	Unknow
ASV_230	k__Fungi	p__Basidiomycota	c__Tremellomycetes	o__Tremellales	f__Bulleribasidiaceae	g__Hannaella	s__Hannaella_zeae
ASV_231	k__Fungi	p__Ascomycota	c__Dothideomycetes	o__Capnodiales	f__Cladosporiaceae	g__Cladosporium	s__Cladosporium_sphaerospermum
ASV_232	k__Fungi	p__Ascomycota	c__Dothideomycetes	o__Pleosporales	f__Pleosporaceae	g__Alternaria	Unknow
ASV_233	k__Fungi	p__Ascomycota	c__Saccharomycetes	o__Saccharomycetales	f__Metschnikowiaceae	g__Clavispora	s__Clavispora_lusitaniae
ASV_234	k__Fungi	p__Ascomycota	c__Dothideomycetes	o__Pleosporales	f__Periconiaceae	g__Periconia	s__Periconia_cookei
ASV_235	k__Fungi	p__Ascomycota	c__Dothideomycetes	o__Pleosporales	f__Didymellaceae	g__Epicoccum	Unknow
ASV_236	k__Fungi	p__Ascomycota	c__Sordariomycetes	o__Hypocreales	f__Cordycipitaceae	g__Amphichorda	s__unidentified
ASV_237	k__Fungi	p__Ascomycota	c__Pezizomycetes	o__Pezizales	f__Ascodesmidaceae	g__Cephaliophora	s__unidentified
ASV_238	k__Fungi	p__Ascomycota	c__Dothideomycetes	o__Capnodiales	f__Capnodiaceae	g__Leptoxyphium	s__Leptoxyphium_glochidion
ASV_239	k__Fungi	p__Ascomycota	c__Sordariomycetes	o__Hypocreales	f__unidentified	g__unidentified	s__unidentified
ASV_240	k__Fungi	p__Neocallimastigomycota	c__Neocallimastigomycetes	o__Neocallimastigales	f__Neocallimastigaceae	g__unidentified	s__unidentified
ASV_241	k__Fungi	p__Ascomycota	c__Eurotiomycetes	o__Eurotiales	f__Aspergillaceae	g__Aspergillus	s__Aspergillus_penicillioides
ASV_242	k__Fungi	p__Ascomycota	c__Sordariomycetes	o__Hypocreales	f__unidentified	g__unidentified	s__unidentified
ASV_243	k__Fungi	p__Ascomycota	c__Dothideomycetes	o__Dothideales	f__Aureobasidiaceae	g__Aureobasidium	Unknow
ASV_244	k__Fungi	p__Ascomycota	c__Dothideomycetes	o__Pleosporales	f__Sporormiaceae	g__Sporormiella	s__Sporormiella_intermedia
ASV_245	k__Fungi	p__Ascomycota	c__Dothideomycetes	o__Pleosporales	f__Pleosporaceae	g__Comoclathris	Unknow
ASV_246	k__Fungi	p__Ascomycota	c__Sordariomycetes	o__Hypocreales	f__Nectriaceae	g__Nectria	s__Nectria_pseudotrichia
ASV_247	k__Fungi	p__Ascomycota	c__Sordariomycetes	o__Hypocreales	f__unidentified	g__unidentified	s__unidentified
ASV_248	k__Fungi	p__Mucoromycota	c__Mucoromycetes	o__Mucorales	f__Pilobolaceae	g__Pilobolus	s__Pilobolus_crystallinus
ASV_249	k__Fungi	p__Ascomycota	c__Dothideomycetes	o__Pleosporales	f__Dictyosporiaceae	g__Pseudocoleophoma	Unknow
ASV_250	k__Fungi	p__Basidiomycota	c__Cystobasidiomycetes	o__Erythrobasidiales	f__Erythrobasidiaceae	g__Erythrobasidium	s__Erythrobasidium_hasegawianum
ASV_251	k__Fungi	p__Ascomycota	c__Sordariomycetes	o__Glomerellales	f__Plectosphaerellaceae	g__Chordomyces	s__Chordomyces_antarcticus
ASV_252	k__Fungi	p__Ascomycota	c__Dothideomycetes	o__Botryosphaeriales	f__Botryosphaeriaceae	g__Lasiodiplodia	Unknow
ASV_253	k__Fungi	p__Basidiomycota	c__Tremellomycetes	o__Filobasidiales	f__Filobasidiaceae	g__Naganishia	Unknow
ASV_254	k__Fungi	p__Ascomycota	c__Sordariomycetes	o__Hypocreales	f__Hypocreales_fam_Incertae_sedis	g__Acremonium	s__Acremonium_fusidioides
ASV_255	k__Fungi	p__Ascomycota	c__Sordariomycetes	o__Microascales	f__Microascaceae	g__Microascus	s__Microascus_verrucosus
ASV_256	k__Fungi	p__Basidiomycota	c__Tremellomycetes	o__Tremellales	f__Trimorphomycetaceae	g__Saitozyma	s__Saitozyma_paraflava
ASV_257	k__Fungi	p__Ascomycota	c__Sordariomycetes	o__Microascales	f__Microascaceae	g__Scopulariopsis	s__Scopulariopsis_candida
ASV_258	k__Fungi	p__Ascomycota	c__Sordariomycetes	o__Xylariales	f__Sporocadaceae	g__Pseudopestalotiopsis	s__Pseudopestalotiopsis_simitheae
ASV_259	k__Fungi	p__Ascomycota	c__Sordariomycetes	o__Hypocreales	f__Bionectriaceae	g__Nectriopsis	s__Nectriopsis_exigua
ASV_260	k__Fungi	p__Ascomycota	c__Sordariomycetes	o__Microascales	f__Microascaceae	g__Microascus	s__Microascus_verrucosus
ASV_261	k__Fungi	p__Ascomycota	c__Eurotiomycetes	o__Eurotiales	f__Trichocomaceae	g__Talaromyces	s__Talaromyces_rogersiae
ASV_262	k__Fungi	p__Ascomycota	c__Sordariomycetes	o__Sordariales	f__Chaetomiaceae	Unknow	Unknow
ASV_263	k__Fungi	p__Ascomycota	c__Sordariomycetes	o__Xylariales	f__Xylariaceae	g__Rosellinia	s__Rosellinia_aquila
ASV_264	k__Fungi	p__Ascomycota	c__Sordariomycetes	o__Trichosphaeriales	f__Trichosphaeriaceae	g__Nigrospora	s__Nigrospora_oryzae
ASV_265	k__Fungi	p__Ascomycota	c__Sordariomycetes	o__Trichosphaeriales	f__Trichosphaeriaceae	g__Nigrospora	Unknow
ASV_266	k__Fungi	p__Ascomycota	c__Dothideomycetes	o__Pleosporales	f__Sporormiaceae	g__unidentified	s__unidentified
ASV_267	k__Fungi	p__Basidiomycota	c__Cystobasidiomycetes	o__Erythrobasidiales	f__Erythrobasidiales_fam_Incertae_sedis	g__Cyrenella	s__Cyrenella_elegans
ASV_268	k__Fungi	p__Ascomycota	c__Dothideomycetes	o__Capnodiales	f__Cladosporiaceae	g__Cladosporium	s__Cladosporium_cladosporioides
ASV_269	k__Fungi	p__Basidiomycota	c__Tremellomycetes	o__Tremellales	f__Bulleribasidiaceae	g__Hannaella	s__Hannaella_sinensis
ASV_270	k__Fungi	p__Basidiomycota	c__Wallemiomycetes	o__Wallemiales	f__Wallemiaceae	g__Wallemia	s__Wallemia_sebi
ASV_271	k__Fungi	p__Ascomycota	c__Eurotiomycetes	o__Eurotiales	f__Aspergillaceae	g__Aspergillus	s__Aspergillus_penicillioides
ASV_272	k__Fungi	p__Ascomycota	c__Sordariomycetes	o__Trichosphaeriales	f__Trichosphaeriaceae	g__Nigrospora	s__Nigrospora_oryzae
ASV_273	k__Fungi	p__Ascomycota	c__Dothideomycetes	o__Pleosporales	f__Pleosporaceae	g__Alternaria	s__Alternaria_alternata
ASV_274	k__Fungi	p__Ascomycota	c__Sordariomycetes	o__Sordariales	f__Sordariaceae	g__Neurospora	Unknow
ASV_275	k__Fungi	p__Ascomycota	c__Eurotiomycetes	o__Eurotiales	f__Trichocomaceae	g__Talaromyces	Unknow
ASV_276	k__Fungi	p__Ascomycota	c__Dothideomycetes	o__Pleosporales	Unknow	Unknow	Unknow
ASV_277	k__Fungi	p__Ascomycota	c__Dothideomycetes	o__Pleosporales	f__Phaeosphaeriaceae	g__Neostagonospora	s__unidentified
ASV_278	k__Fungi	p__Ascomycota	c__Sordariomycetes	o__Hypocreales	f__unidentified	g__unidentified	s__unidentified
ASV_279	k__Fungi	p__Ascomycota	c__Leotiomycetes	o__Thelebolales	f__Thelebolaceae	g__Thelebolus	Unknow
ASV_280	k__Fungi	p__Basidiomycota	c__Tremellomycetes	o__Tremellales	f__Rhynchogastremataceae	g__Papiliotrema	s__Papiliotrema_flavescens
ASV_281	k__Fungi	p__Ascomycota	c__Dothideomycetes	o__Pleosporales	f__Didymellaceae	Unknow	Unknow
ASV_282	k__Fungi	p__Ascomycota	c__Sordariomycetes	o__Xylariales	f__Apiosporaceae	g__Arthrinium	s__Arthrinium_marii
ASV_283	k__Fungi	p__Ascomycota	c__Sordariomycetes	o__Sordariales	f__Lasiosphaeriaceae	g__Podospora	Unknow
ASV_284	k__Fungi	p__Ascomycota	c__Eurotiomycetes	o__Eurotiales	f__Aspergillaceae	g__Penicillium	s__Penicillium_paxilli
ASV_285	k__Fungi	p__Ascomycota	c__Eurotiomycetes	o__Eurotiales	f__Aspergillaceae	g__Aspergillus	Unknow
ASV_286	k__Fungi	p__Ascomycota	c__Sordariomycetes	o__Hypocreales	f__Nectriaceae	g__Fusarium	Unknow
ASV_287	k__Fungi	p__Ascomycota	c__Sordariomycetes	o__Microascales	f__Microascaceae	g__Microascus	s__Microascus_verrucosus
ASV_288	k__Fungi	p__Ascomycota	c__Dothideomycetes	o__Pleosporales	f__Sporormiaceae	g__Preussia	s__Preussia_persica
ASV_289	k__Fungi	p__Mucoromycota	c__Mucoromycetes	o__Mucorales	f__Mucoraceae	g__Mucor	s__Mucor_circinelloides
ASV_290	k__Fungi	p__Ascomycota	c__Dothideomycetes	o__Pleosporales	f__Didymosphaeriaceae	g__Paraphaeosphaeria	s__Paraphaeosphaeria_arecacearum
ASV_291	k__Fungi	p__Mucoromycota	c__Mucoromycetes	o__Mucorales	f__Mucoraceae	g__Mucor	s__Mucor_circinelloides
ASV_292	k__Fungi	p__Ascomycota	c__Dothideomycetes	o__Pleosporales	f__Didymellaceae	g__unidentified	s__unidentified
ASV_293	k__Fungi	p__Basidiomycota	c__Agaricomycetes	o__Agaricales	f__Bolbitiaceae	g__Panaeolus	Unknow
ASV_294	k__Fungi	p__Ascomycota	c__Dothideomycetes	o__Pleosporales	f__Cucurbitariaceae	g__Pyrenochaetopsis	s__Pyrenochaetopsis_tabarestanensis
ASV_295	k__Fungi	p__Ascomycota	c__Sordariomycetes	o__Trichosphaeriales	f__Trichosphaeriaceae	g__Nigrospora	s__Nigrospora_oryzae
ASV_296	k__Fungi	p__Basidiomycota	c__Agaricomycetes	o__Phallales	f__Phallaceae	g__Phallus	s__Phallus_impudicus
ASV_297	k__Fungi	p__Ascomycota	c__Dothideomycetes	o__Pleosporales	f__Sporormiaceae	g__Sporormiella	s__Sporormiella_similis
ASV_298	k__Fungi	p__Basidiomycota	c__Agaricomycetes	o__Geastrales	f__unidentified	g__unidentified	s__unidentified
ASV_299	k__Fungi	p__Ascomycota	c__Saccharomycetes	o__Saccharomycetales	f__Dipodascaceae	g__Yarrowia	s__Yarrowia_porcina
ASV_300	k__Fungi	p__Ascomycota	c__Dothideomycetes	o__Capnodiales	f__Capnodiaceae	g__Antennariella	s__Antennariella_placitae
ASV_301	k__Fungi	p__Ascomycota	c__Saccharomycetes	o__Saccharomycetales	f__Saccharomycetaceae	g__Kazachstania	s__Kazachstania_pintolopesii
ASV_302	k__Fungi	p__Ascomycota	c__Sordariomycetes	o__Hypocreales	f__unidentified	g__unidentified	s__unidentified
ASV_303	k__Fungi	p__Ascomycota	c__Dothideomycetes	o__Pleosporales	f__Sporormiaceae	g__Preussia	s__Preussia_flanaganii
ASV_304	k__Fungi	p__Ascomycota	c__Eurotiomycetes	o__Eurotiales	f__Trichocomaceae	g__Talaromyces	s__Talaromyces_neofusisporus
ASV_305	k__Fungi	p__Basidiomycota	c__Tremellomycetes	o__Filobasidiales	f__Filobasidiaceae	g__Naganishia	s__Naganishia_albida
ASV_306	k__Fungi	p__Ascomycota	c__Dothideomycetes	o__Botryosphaeriales	f__Botryosphaeriaceae	g__Dothiorella	Unknow
ASV_307	k__Fungi	p__Ascomycota	c__Dothideomycetes	o__Pleosporales	f__Thyridariaceae	g__Roussoella	s__unidentified
ASV_308	k__Fungi	p__Ascomycota	c__Sordariomycetes	o__Hypocreales	f__Hypocreaceae	g__Trichoderma	Unknow
ASV_309	k__Fungi	p__Ascomycota	c__Dothideomycetes	o__Pleosporales	f__Sporormiaceae	Unknow	Unknow
ASV_310	k__Fungi	p__Ascomycota	c__Sordariomycetes	o__Hypocreales	f__Hypocreales_fam_Incertae_sedis	g__Acremonium	s__Acremonium_polychromum
ASV_311	k__Fungi	p__Ascomycota	c__Dothideomycetes	o__Capnodiales	f__Teratosphaeriaceae	g__Hyweljonesia	s__Hyweljonesia_queenslandica
ASV_312	k__Fungi	p__Ascomycota	c__Dothideomycetes	o__Pleosporales	Unknow	Unknow	Unknow
ASV_313	k__Fungi	p__Neocallimastigomycota	c__Neocallimastigomycetes	o__Neocallimastigales	f__Neocallimastigaceae	g__Neocallimastix	s__Neocallimastix_frontalis
ASV_314	k__Fungi	p__Ascomycota	c__Sordariomycetes	o__Hypocreales	f__Hypocreales_fam_Incertae_sedis	g__Sarocladium	s__Sarocladium_zeae
ASV_315	k__Fungi	p__Ascomycota	c__Sordariomycetes	o__Hypocreales	f__Nectriaceae	Unknow	Unknow
ASV_316	k__Fungi	p__Ascomycota	c__Eurotiomycetes	o__Eurotiales	f__Aspergillaceae	g__Penicillium	s__Penicillium_herquei
ASV_317	k__Fungi	p__Ascomycota	c__Dothideomycetes	o__Capnodiales	f__Mycosphaerellaceae	g__Cercospora	Unknow
ASV_318	k__Fungi	p__Basidiomycota	c__Agaricomycetes	o__Agaricales	f__Bolbitiaceae	g__Panaeolus	s__Panaeolus_subbalteatus
ASV_319	k__Fungi	p__Ascomycota	c__Sordariomycetes	o__Xylariales	f__Xylariaceae	g__Annulohypoxylon	s__Annulohypoxylon_stygium
ASV_320	k__Fungi	p__Neocallimastigomycota	c__Neocallimastigomycetes	o__Neocallimastigales	f__Neocallimastigaceae	g__Feramyces	s__Feramyces_austinii
ASV_321	k__Fungi	p__Neocallimastigomycota	c__Neocallimastigomycetes	o__Neocallimastigales	f__Neocallimastigaceae	g__Feramyces	s__Feramyces_austinii
ASV_322	k__Fungi	p__Basidiomycota	c__Agaricomycetes	o__Agaricales	f__Strophariaceae	g__Deconica	s__Deconica_horizontalis
ASV_323	k__Fungi	p__Ascomycota	c__Dothideomycetes	o__Pleosporales	f__Sporormiaceae	g__Sporormiella	s__Sporormiella_intermedia
ASV_324	k__Fungi	p__Ascomycota	c__Sordariomycetes	o__Hypocreales	f__unidentified	g__unidentified	s__unidentified
ASV_325	k__Fungi	p__Mucoromycota	c__Mucoromycetes	o__Mucorales	f__Mucoraceae	g__Mucor	s__Mucor_circinelloides
ASV_326	k__Fungi	p__Ascomycota	c__Dothideomycetes	o__Pleosporales	f__Sporormiaceae	g__Preussia	s__Preussia_flanaganii
ASV_327	k__Fungi	p__Ascomycota	c__Sordariomycetes	o__Trichosphaeriales	f__Trichosphaeriaceae	g__Nigrospora	s__Nigrospora_oryzae
ASV_328	k__Fungi	p__Basidiomycota	c__Wallemiomycetes	o__Wallemiales	f__Wallemiaceae	g__Wallemia	s__Wallemia_canadensis
ASV_329	k__Fungi	p__Ascomycota	c__Dothideomycetes	o__Pleosporales	f__Halotthiaceae	g__Sulcosporium	s__unidentified
ASV_330	k__Fungi	p__Ascomycota	c__Sordariomycetes	o__Ophiostomatales	f__Ophiostomataceae	g__Cornuvesica	Unknow
ASV_331	k__Fungi	p__Ascomycota	c__Dothideomycetes	o__Pleosporales	f__Sporormiaceae	g__Sporormiella	s__Sporormiella_similis
ASV_332	k__Fungi	p__Neocallimastigomycota	c__Neocallimastigomycetes	o__Neocallimastigales	f__Neocallimastigaceae	Unknow	Unknow
ASV_333	k__Fungi	p__Ascomycota	c__Sordariomycetes	o__Microascales	f__Microascaceae	g__Acaulium	s__Acaulium_acremonium
ASV_334	k__Fungi	p__Ascomycota	c__Eurotiomycetes	o__Eurotiales	f__Aspergillaceae	g__Penicillium	Unknow
ASV_335	k__Fungi	p__Neocallimastigomycota	c__Neocallimastigomycetes	o__Neocallimastigales	f__Neocallimastigaceae	g__unidentified	s__unidentified
ASV_336	k__Fungi	p__Ascomycota	c__Dothideomycetes	o__Pleosporales	f__Thyridariaceae	g__Roussoella	Unknow
ASV_337	k__Fungi	p__Ascomycota	c__Dothideomycetes	o__Pleosporales	f__Phaeosphaeriaceae	g__Phaeosphaeria	s__Phaeosphaeria_oryzae
ASV_338	k__Fungi	p__Ascomycota	c__Sordariomycetes	o__Xylariales	f__Xylariaceae	g__Annulohypoxylon	s__Annulohypoxylon_stygium
ASV_339	k__Fungi	p__Ascomycota	c__Dothideomycetes	o__Pleosporales	f__Didymosphaeriaceae	g__Paraconiothyrium	s__Paraconiothyrium_archidendri
ASV_340	k__Fungi	p__Ascomycota	c__Sordariomycetes	o__Hypocreales	f__Stachybotryaceae	g__Albifimbria	s__unidentified
ASV_341	k__Fungi	p__Ascomycota	c__Leotiomycetes	o__Thelebolales	f__Thelebolaceae	g__Thelebolus	Unknow
ASV_342	k__Fungi	p__Ascomycota	c__Saccharomycetes	o__Saccharomycetales	f__Pichiaceae	g__Pichia	s__Pichia_kluyveri
ASV_343	k__Fungi	p__Basidiomycota	c__Tremellomycetes	o__Tremellales	f__Trimorphomycetaceae	g__Saitozyma	s__Saitozyma_flava
ASV_344	k__Fungi	p__Ascomycota	c__Sordariomycetes	o__Glomerellales	f__Plectosphaerellaceae	g__Chordomyces	s__Chordomyces_antarcticus
ASV_345	k__Fungi	p__Ascomycota	c__Sordariomycetes	o__Hypocreales	f__Hypocreales_fam_Incertae_sedis	g__Sarocladium	s__Sarocladium_zeae
ASV_346	k__Fungi	p__Neocallimastigomycota	c__Neocallimastigomycetes	o__Neocallimastigales	f__Neocallimastigaceae	Unknow	Unknow
ASV_347	k__Fungi	p__Ascomycota	c__Dothideomycetes	o__Capnodiales	f__Cladosporiaceae	g__Cladosporium	s__Cladosporium_cladosporioides
ASV_348	k__Fungi	p__Ascomycota	c__Sordariomycetes	o__Hypocreales	f__Hypocreales_fam_Incertae_sedis	g__Acremonium	s__Acremonium_furcatum
ASV_349	k__Fungi	p__Ascomycota	c__Sordariomycetes	o__Hypocreales	f__Hypocreales_fam_Incertae_sedis	g__Acremonium	s__Acremonium_acutatum
ASV_350	k__Fungi	p__Ascomycota	c__Sordariomycetes	o__Diaporthales	f__Schizoparmaceae	g__Coniella	s__Coniella_malaysiana
ASV_351	k__Fungi	p__Basidiomycota	c__Cystobasidiomycetes	o__Erythrobasidiales	f__Erythrobasidiaceae	g__Erythrobasidium	s__Erythrobasidium_hasegawianum
ASV_352	k__Fungi	p__Ascomycota	c__Dothideomycetes	o__Pleosporales	f__Didymellaceae	g__Stagonosporopsis	s__Stagonosporopsis_astragali
ASV_353	k__Fungi	p__Ascomycota	c__Dothideomycetes	o__Pleosporales	f__unidentified	g__unidentified	s__unidentified
ASV_354	k__Fungi	p__Ascomycota	c__Sordariomycetes	o__Xylariales	f__Xylariaceae	g__Annulohypoxylon	s__Annulohypoxylon_annulatum
ASV_355	k__Fungi	p__Neocallimastigomycota	c__Neocallimastigomycetes	o__Neocallimastigales	f__Neocallimastigaceae	g__unidentified	s__unidentified
ASV_356	k__Fungi	p__Ascomycota	c__Dothideomycetes	o__Pleosporales	f__Didymosphaeriaceae	g__Spegazzinia	s__Spegazzinia_radermacherae
ASV_357	k__Fungi	p__Ascomycota	c__Sordariomycetes	o__Hypocreales	f__Hypocreales_fam_Incertae_sedis	g__Fusariella	s__unidentified
ASV_358	k__Fungi	p__Ascomycota	c__Sordariomycetes	o__Xylariales	f__Sporocadaceae	g__Pestalotiopsis	Unknow
ASV_359	k__Fungi	p__Ascomycota	c__Saccharomycetes	o__Saccharomycetales	f__Metschnikowiaceae	g__Clavispora	s__Clavispora_sp
ASV_360	k__Fungi	p__Ascomycota	c__Sordariomycetes	o__Hypocreales	f__Hypocreaceae	g__Trichoderma	s__Trichoderma_strigosellum
ASV_361	k__Fungi	p__Basidiomycota	c__Tremellomycetes	o__Tremellales	f__Bulleribasidiaceae	g__Hannaella	s__Hannaella_luteola
ASV_362	k__Fungi	p__Ascomycota	c__Sordariomycetes	o__Hypocreales	f__Stachybotryaceae	g__Myxospora	s__Myxospora_crassiseta
ASV_363	k__Fungi	p__Ascomycota	c__Dothideomycetes	o__Pleosporales	f__Lophiostomataceae	g__Lophiostoma	s__Lophiostoma_corticola
ASV_364	k__Fungi	p__Basidiomycota	c__Agaricomycetes	o__Agaricales	Unknow	Unknow	Unknow
ASV_365	k__Fungi	p__Ascomycota	c__Dothideomycetes	o__Pleosporales	f__Didymosphaeriaceae	Unknow	Unknow
ASV_366	k__Fungi	p__Ascomycota	c__Dothideomycetes	o__Pleosporales	f__Thyridariaceae	g__Roussoella	s__Roussoella_solani
ASV_367	k__Fungi	p__Ascomycota	c__Eurotiomycetes	o__Eurotiales	f__Aspergillaceae	g__Aspergillus	s__Aspergillus_osmophilus
ASV_368	k__Fungi	p__Mucoromycota	c__Mucoromycetes	o__Mucorales	f__Rhizopodaceae	g__Rhizopus	s__Rhizopus_arrhizus
ASV_369	k__Fungi	p__Ascomycota	c__Eurotiomycetes	o__Onygenales	f__Ajellomycetaceae	g__Emmonsiellopsis	s__Emmonsiellopsis_coralliformis
ASV_370	k__Fungi	p__Ascomycota	c__Eurotiomycetes	o__Eurotiales	f__Aspergillaceae	g__Aspergillus	s__Aspergillus_penicillioides
ASV_371	k__Fungi	p__Ascomycota	Unknow	Unknow	Unknow	Unknow	Unknow
ASV_372	k__Fungi	p__Ascomycota	c__Dothideomycetes	o__Pleosporales	f__Didymosphaeriaceae	Unknow	Unknow
ASV_373	k__Fungi	p__Ascomycota	c__Saccharomycetes	o__Saccharomycetales	f__Dipodascaceae	Unknow	Unknow
ASV_374	k__Fungi	p__Ascomycota	c__Sordariomycetes	o__Xylariales	f__Xylariales_fam_Incertae_sedis	g__Hansfordia	s__Hansfordia_pulvinata
ASV_375	k__Fungi	p__Ascomycota	c__Dothideomycetes	o__Pleosporales	f__Didymellaceae	Unknow	Unknow
ASV_376	k__Fungi	p__Basidiomycota	c__Cystobasidiomycetes	o__Cystobasidiomycetes_ord_Incertae_sedis	f__Symmetrosporaceae	g__Symmetrospora	s__Symmetrospora_coprosmae
ASV_377	k__Fungi	p__Ascomycota	c__Sordariomycetes	o__Trichosphaeriales	f__Trichosphaeriaceae	g__Nigrospora	s__Nigrospora_oryzae
ASV_378	k__Fungi	p__Ascomycota	c__Sordariomycetes	o__Sordariales	f__Chaetomiaceae	g__Botryotrichum	s__Botryotrichum_spirotrichum
ASV_379	k__Fungi	p__Ascomycota	c__Sordariomycetes	o__Xylariales	f__Xylariaceae	g__Biscogniauxia	s__unidentified
ASV_380	k__Fungi	p__Ascomycota	Unknow	Unknow	Unknow	Unknow	Unknow
ASV_381	k__Fungi	p__Ascomycota	c__Eurotiomycetes	o__Eurotiales	f__Trichocomaceae	g__Talaromyces	s__Talaromyces_neofusisporus
ASV_382	k__Fungi	p__Ascomycota	c__Leotiomycetes	o__Thelebolales	f__Thelebolaceae	g__Cleistothelebolus	s__Cleistothelebolus_nipigonensis
ASV_383	k__Fungi	p__Ascomycota	c__Sordariomycetes	o__Sordariales	f__Chaetomiaceae	g__unidentified	s__unidentified
ASV_384	k__Fungi	p__Ascomycota	c__Eurotiomycetes	o__Eurotiales	f__Trichocomaceae	g__Talaromyces	Unknow
ASV_385	k__Fungi	p__Ascomycota	c__Dothideomycetes	o__Pleosporales	f__Periconiaceae	g__Periconia	s__Periconia_cookei
ASV_386	k__Fungi	p__Ascomycota	c__Eurotiomycetes	o__Eurotiales	f__Trichocomaceae	g__Talaromyces	Unknow
ASV_387	k__Fungi	p__Basidiomycota	c__Tremellomycetes	o__Tremellales	f__Rhynchogastremataceae	g__Papiliotrema	s__Papiliotrema_odontotermitis
ASV_388	k__Fungi	p__Ascomycota	c__Eurotiomycetes	o__Onygenales	f__Onygenales_fam_Incertae_sedis	g__Chrysosporium	s__Chrysosporium_carmichaelii
ASV_389	k__Fungi	p__Ascomycota	c__Sordariomycetes	o__Xylariales	f__Xylariaceae	g__Daldinia	s__Daldinia_starbaeckii
ASV_390	k__Fungi	p__Ascomycota	c__Eurotiomycetes	o__Eurotiales	f__Trichocomaceae	g__Talaromyces	s__Talaromyces_rogersiae
ASV_391	k__Fungi	p__Ascomycota	c__Sordariomycetes	o__Xylariales	f__Xylariaceae	g__Obolarina	s__Obolarina_dryophila
ASV_392	k__Fungi	p__Basidiomycota	c__Tremellomycetes	o__Tremellales	f__Rhynchogastremataceae	g__Papiliotrema	Unknow
ASV_393	k__Fungi	p__Ascomycota	c__Leotiomycetes	o__Thelebolales	f__Thelebolaceae	g__Cleistothelebolus	s__Cleistothelebolus_nipigonensis
ASV_394	k__Fungi	p__Ascomycota	c__Sordariomycetes	o__Microascales	f__Microascaceae	g__Microascus	s__Microascus_verrucosus
ASV_395	k__Fungi	p__Basidiomycota	c__Agaricomycetes	o__Agaricales	f__Psathyrellaceae	g__Coprinopsis	s__Coprinopsis_cinerea
ASV_396	k__Fungi	p__Basidiomycota	c__Cystobasidiomycetes	o__Cystobasidiales	f__Cystobasidiaceae	g__Occultifur	s__unidentified
ASV_397	k__Fungi	p__Basidiomycota	c__Agaricomycetes	o__Agaricales	f__Psathyrellaceae	g__Coprinellus	Unknow
ASV_398	k__Fungi	p__Ascomycota	c__Dothideomycetes	o__Pleosporales	f__Didymellaceae	Unknow	Unknow
ASV_399	k__Fungi	p__Ascomycota	c__Dothideomycetes	o__Pleosporales	f__Didymellaceae	g__Epicoccum	Unknow
ASV_400	k__Fungi	p__Ascomycota	c__Sordariomycetes	o__Hypocreales	Unknow	Unknow	Unknow
ASV_401	k__Fungi	p__Basidiomycota	c__Tremellomycetes	o__Cystofilobasidiales	f__Mrakiaceae	g__Tausonia	s__Tausonia_pullulans
ASV_402	k__Fungi	p__Ascomycota	c__Eurotiomycetes	o__Eurotiales	f__Trichocomaceae	g__Talaromyces	Unknow
ASV_403	k__Fungi	p__Basidiomycota	c__Cystobasidiomycetes	o__Cystobasidiomycetes_ord_Incertae_sedis	f__Symmetrosporaceae	g__Symmetrospora	s__Symmetrospora_sp
ASV_404	k__Fungi	p__Basidiomycota	c__Tremellomycetes	o__Tremellales	f__Rhynchogastremataceae	g__Papiliotrema	s__Papiliotrema_aurea
ASV_405	k__Fungi	p__Ascomycota	c__Sordariomycetes	o__Glomerellales	f__Plectosphaerellaceae	g__Plectosphaerella	Unknow
ASV_406	k__Fungi	p__Ascomycota	c__Sordariomycetes	o__Sordariales	f__Lasiosphaeriaceae	g__Podospora	s__Podospora_cochleariformis
ASV_407	k__Fungi	p__Ascomycota	c__Sordariomycetes	o__Hypocreales	f__Stachybotryaceae	Unknow	Unknow
ASV_408	k__Fungi	p__Ascomycota	c__Sordariomycetes	o__Sordariales	f__Lasiosphaeriaceae	g__Podospora	s__Podospora_intestinacea
ASV_409	k__Fungi	p__Ascomycota	c__Eurotiomycetes	o__Chaetothyriales	Unknow	Unknow	Unknow
ASV_410	k__Fungi	p__Ascomycota	c__Sordariomycetes	o__Sordariales	f__Chaetomiaceae	g__Chaetomium	Unknow
ASV_411	k__Fungi	p__Ascomycota	c__Sordariomycetes	o__Xylariales	f__Apiosporaceae	g__Arthrinium	Unknow
ASV_412	k__Fungi	p__Ascomycota	c__Saccharomycetes	o__Saccharomycetales	f__Debaryomycetaceae	g__Meyerozyma	s__Meyerozyma_guilliermondii
ASV_413	k__Fungi	p__Ascomycota	c__Sordariomycetes	o__Microascales	f__Microascaceae	g__Acaulium	s__unidentified
ASV_414	k__Fungi	p__Basidiomycota	c__Agaricomycetes	o__Agaricales	f__Psathyrellaceae	g__Coprinellus	s__Coprinellus_callinus
ASV_415	k__Fungi	p__Ascomycota	c__Sordariomycetes	o__Trichosphaeriales	f__Trichosphaeriaceae	g__Nigrospora	s__Nigrospora_zimmermanii
ASV_416	k__Fungi	p__Ascomycota	c__Dothideomycetes	o__Pleosporales	f__Didymellaceae	Unknow	Unknow
ASV_417	k__Fungi	p__Mucoromycota	c__Mucoromycetes	o__Mucorales	f__Lichtheimiaceae	g__Lichtheimia	s__Lichtheimia_corymbifera
ASV_418	k__Fungi	p__Neocallimastigomycota	c__Neocallimastigomycetes	o__Neocallimastigales	f__Neocallimastigaceae	Unknow	Unknow
ASV_419	k__Fungi	p__Ascomycota	c__Dothideomycetes	o__Pleosporales	f__Sporormiaceae	g__Preussia	s__Preussia_dubia
ASV_420	k__Fungi	p__Ascomycota	c__Dothideomycetes	o__Pleosporales	f__Didymellaceae	g__Allophoma	s__Allophoma_tropica
ASV_421	k__Fungi	p__Basidiomycota	c__Microbotryomycetes	o__Sporidiobolales	f__Sporidiobolaceae	g__Rhodotorula	s__Rhodotorula_mucilaginosa
ASV_422	k__Fungi	p__Ascomycota	c__Sordariomycetes	o__Xylariales	f__Xylariaceae	g__Nemania	s__Nemania_diffusa
ASV_423	k__Fungi	p__Ascomycota	c__Sordariomycetes	o__Microascales	f__Microascaceae	g__Pithoascus	Unknow
ASV_424	k__Fungi	p__Ascomycota	c__Dothideomycetes	o__Pleosporales	f__Periconiaceae	g__Periconia	s__Periconia_neobrittanica
ASV_425	k__Fungi	p__Mucoromycota	c__Mucoromycetes	o__Mucorales	f__Choanephoraceae	g__Choanephora	s__Choanephora_cucurbitarum
ASV_426	k__Fungi	p__Ascomycota	c__Dothideomycetes	o__Pleosporales	f__Pleosporaceae	g__Curvularia	Unknow
ASV_427	k__Fungi	p__Ascomycota	c__Dothideomycetes	o__Pleosporales	f__Periconiaceae	g__Periconia	s__Periconia_homothallica
ASV_428	k__Fungi	p__Ascomycota	c__Sordariomycetes	o__Microascales	f__Microascaceae	g__Pithoascus	s__Pithoascus_stoveri
ASV_429	k__Fungi	p__Ascomycota	c__Sordariomycetes	o__Hypocreales	f__Hypocreaceae	g__Trichoderma	Unknow
ASV_430	k__Fungi	p__Ascomycota	c__Dothideomycetes	o__Capnodiales	f__Mycosphaerellaceae	Unknow	Unknow
ASV_431	k__Fungi	p__Basidiomycota	c__Agaricomycetes	o__Geastrales	f__unidentified	g__unidentified	s__unidentified
ASV_432	k__Fungi	p__Ascomycota	c__Dothideomycetes	o__Capnodiales	f__Mycosphaerellaceae	g__Pseudocercospora	Unknow
ASV_433	k__Fungi	p__Basidiomycota	c__Cystobasidiomycetes	o__Cystobasidiomycetes_ord_Incertae_sedis	f__Symmetrosporaceae	g__Symmetrospora	s__Symmetrospora_coprosmae
ASV_434	k__Fungi	p__Basidiomycota	c__Agaricomycetes	o__Agaricales	f__Psathyrellaceae	g__Coprinellus	s__Coprinellus_disseminatus
ASV_435	k__Fungi	p__Ascomycota	c__Eurotiomycetes	o__Onygenales	f__Onygenales_fam_Incertae_sedis	g__Chrysosporium	s__Chrysosporium_lobatum
ASV_436	k__Fungi	p__Ascomycota	c__Sordariomycetes	o__Hypocreales	f__Hypocreales_fam_Incertae_sedis	g__Acremonium	s__unidentified
ASV_437	k__Fungi	p__Ascomycota	c__Sordariomycetes	o__Hypocreales	f__Sarocladiaceae	g__Parasarocladium	Unknow
ASV_438	k__Fungi	p__Ascomycota	c__Dothideomycetes	o__Pleosporales	Unknow	Unknow	Unknow
ASV_439	k__Fungi	p__Ascomycota	c__Dothideomycetes	o__Pleosporales	f__Pleosporaceae	g__Exserohilum	s__Exserohilum_rostratum
ASV_440	k__Fungi	p__Ascomycota	c__Sordariomycetes	o__Hypocreales	f__Bionectriaceae	g__Clonostachys	s__Clonostachys_rosea
ASV_441	k__Fungi	p__Ascomycota	c__Dothideomycetes	o__Botryosphaeriales	f__Botryosphaeriaceae	g__Phaeobotryon	Unknow
ASV_442	k__Fungi	p__Ascomycota	c__Eurotiomycetes	o__Eurotiales	f__Trichocomaceae	g__Talaromyces	Unknow
ASV_443	k__Fungi	p__Ascomycota	Unknow	Unknow	Unknow	Unknow	Unknow
ASV_444	k__Fungi	p__Ascomycota	c__Eurotiomycetes	o__Onygenales	f__Onygenales_fam_Incertae_sedis	g__Chrysosporium	s__Chrysosporium_lobatum
ASV_445	k__Fungi	p__Basidiomycota	c__Tremellomycetes	o__Tremellales	f__Bulleribasidiaceae	g__Hannaella	Unknow
ASV_446	k__Fungi	p__Ascomycota	c__Sordariomycetes	o__Microascales	f__Microascaceae	g__Microascus	Unknow
ASV_447	k__Fungi	p__Basidiomycota	c__Agaricomycetes	o__Agaricales	f__Agaricaceae	g__Agaricus	s__Agaricus_subrufescens
ASV_448	k__Fungi	p__Ascomycota	c__Dothideomycetes	o__Pleosporales	f__Sporormiaceae	g__Sporormiella	s__Sporormiella_intermedia
ASV_449	k__Fungi	p__Ascomycota	c__Leotiomycetes	o__Helotiales	f__Helotiaceae	g__Articulospora	s__Articulospora_proliferata
ASV_450	k__Fungi	p__Neocallimastigomycota	c__Neocallimastigomycetes	o__Neocallimastigales	f__Neocallimastigaceae	g__unidentified	s__unidentified
ASV_451	k__Fungi	p__Ascomycota	c__Eurotiomycetes	Unknow	Unknow	Unknow	Unknow
ASV_452	k__Fungi	p__Ascomycota	c__Sordariomycetes	o__Hypocreales	f__Stachybotryaceae	Unknow	Unknow
ASV_453	k__Fungi	p__Ascomycota	c__Sordariomycetes	o__Trichosphaeriales	f__Trichosphaeriaceae	g__Nigrospora	s__Nigrospora_zimmermanii
ASV_454	k__Fungi	p__Ascomycota	c__Sordariomycetes	o__Sordariales	f__Lasiosphaeriaceae	g__Cercophora	s__Cercophora_areolata
ASV_455	k__Fungi	p__Ascomycota	c__Sordariomycetes	o__Hypocreales	f__Nectriaceae	g__Fusarium	s__Fusarium_neocosmosporiellum
ASV_456	k__Fungi	p__Basidiomycota	c__Wallemiomycetes	o__Wallemiales	f__Wallemiaceae	g__Wallemia	s__Wallemia_canadensis
ASV_457	k__Fungi	p__Ascomycota	c__Sordariomycetes	o__Hypocreales	f__Hypocreales_fam_Incertae_sedis	g__Acremonium	s__Acremonium_roseolum
ASV_458	k__Fungi	p__Ascomycota	c__Dothideomycetes	o__Pleosporales	f__Periconiaceae	g__Periconia	s__Periconia_pseudodigitata
ASV_459	k__Fungi	p__Basidiomycota	c__Agaricomycetes	o__Agaricales	f__Bolbitiaceae	g__Panaeolus	s__Panaeolus_subbalteatus
ASV_460	k__Fungi	p__Ascomycota	c__Sordariomycetes	o__Sordariales	f__Chaetomiaceae	g__Trichocladium	s__unidentified
ASV_461	k__Fungi	p__Ascomycota	c__Dothideomycetes	o__Pleosporales	f__Didymosphaeriaceae	g__unidentified	s__unidentified
ASV_462	k__Fungi	p__Ascomycota	c__Dothideomycetes	o__Botryosphaeriales	f__Botryosphaeriaceae	g__Macrophomina	s__Macrophomina_phaseolina
ASV_463	k__Fungi	p__Ascomycota	c__Sordariomycetes	o__Sordariales	f__Sordariaceae	g__Neurospora	Unknow
ASV_464	k__Fungi	p__Ascomycota	c__Dothideomycetes	o__Pleosporales	f__Didymosphaeriaceae	Unknow	Unknow
ASV_465	k__Fungi	p__Ascomycota	c__Dothideomycetes	o__Capnodiales	f__Cladosporiaceae	g__Cladosporium	s__Cladosporium_cladosporioides
ASV_466	k__Fungi	p__Ascomycota	c__Sordariomycetes	o__Hypocreales	f__Nectriaceae	g__Fusarium	s__Fusarium_penzigii
ASV_467	k__Fungi	p__Mucoromycota	c__Mucoromycetes	o__Mucorales	f__Mucoraceae	g__Mucor	s__Mucor_circinelloides
ASV_468	k__Fungi	p__Basidiomycota	c__Agaricomycetes	o__Agaricales	f__Psathyrellaceae	g__Coprinellus	s__unidentified
ASV_469	k__Fungi	p__Basidiomycota	c__Agaricomycetes	o__Phallales	f__Phallaceae	g__Phallus	s__Phallus_impudicus
ASV_470	k__Fungi	p__Ascomycota	c__Saccharomycetes	o__Saccharomycetales	f__Saccharomycetales_fam_Incertae_sedis	g__Candida	s__Candida_saitoana
ASV_471	k__Fungi	p__Ascomycota	c__Dothideomycetes	o__Pleosporales	Unknow	Unknow	Unknow
ASV_472	k__Fungi	p__Ascomycota	c__Sordariomycetes	o__Hypocreales	f__Nectriaceae	g__Fusarium	Unknow
ASV_473	k__Fungi	p__Ascomycota	c__Sordariomycetes	o__Glomerellales	f__Plectosphaerellaceae	g__Plectosphaerella	s__Plectosphaerella_cucumerina
ASV_474	k__Fungi	p__Ascomycota	c__Eurotiomycetes	o__Eurotiales	f__Trichocomaceae	g__Talaromyces	Unknow
ASV_475	k__Fungi	p__Ascomycota	c__Sordariomycetes	Unknow	Unknow	Unknow	Unknow
ASV_476	k__Fungi	p__Ascomycota	c__Sordariomycetes	o__Diaporthales	f__Valsaceae	g__unidentified	s__unidentified
ASV_477	k__Fungi	p__Ascomycota	c__Eurotiomycetes	o__Eurotiales	f__Aspergillaceae	g__Penicillium	s__Penicillium_simplicissimum
ASV_478	k__Fungi	p__Ascomycota	c__Eurotiomycetes	o__Chaetothyriales	Unknow	Unknow	Unknow
ASV_479	k__Fungi	p__Ascomycota	c__Sordariomycetes	o__Glomerellales	f__Plectosphaerellaceae	g__Plectosphaerella	s__Plectosphaerella_cucumerina
ASV_480	k__Fungi	p__Ascomycota	c__Eurotiomycetes	o__Eurotiales	f__Aspergillaceae	g__Penicillium	s__Penicillium_rubens
ASV_481	k__Fungi	p__Ascomycota	c__Pezizomycetes	o__Pezizales	f__Pezizales_fam_Incertae_sedis	g__Trichobolus	s__Trichobolus_zukalii
ASV_482	k__Fungi	p__Basidiomycota	c__Tremellomycetes	o__Tremellales	f__Bulleribasidiaceae	g__Hannaella	s__Hannaella_oryzae
ASV_483	k__Fungi	p__Ascomycota	c__Dothideomycetes	o__Capnodiales	f__Mycosphaerellaceae	g__Pallidocercospora	s__Pallidocercospora_heimii
ASV_484	k__Fungi	p__Ascomycota	c__Sordariomycetes	Unknow	Unknow	Unknow	Unknow
ASV_485	k__Fungi	p__Ascomycota	c__Sordariomycetes	o__Hypocreales	f__Stachybotryaceae	g__Striaticonidium	s__Striaticonidium_humicola
ASV_486	k__Fungi	p__Ascomycota	c__Sordariomycetes	o__Trichosphaeriales	f__Trichosphaeriaceae	g__Nigrospora	s__Nigrospora_oryzae
ASV_487	k__Fungi	p__Ascomycota	c__Dothideomycetes	o__Pleosporales	Unknow	Unknow	Unknow
ASV_488	k__Fungi	p__Ascomycota	c__Dothideomycetes	Unknow	Unknow	Unknow	Unknow
ASV_489	k__Fungi	p__Ascomycota	c__Dothideomycetes	o__Botryosphaeriales	f__Aplosporellaceae	g__Aplosporella	Unknow
ASV_490	k__Fungi	p__Ascomycota	c__Sordariomycetes	o__Glomerellales	f__Plectosphaerellaceae	g__Chordomyces	s__Chordomyces_antarcticus
ASV_491	k__Fungi	p__Ascomycota	c__Sordariomycetes	o__Hypocreales	f__Stachybotryaceae	g__Albifimbria	s__unidentified
ASV_492	k__Fungi	p__Neocallimastigomycota	c__Neocallimastigomycetes	o__Neocallimastigales	f__Neocallimastigaceae	g__Caecomyces	s__Caecomyces_communis
ASV_493	k__Fungi	p__Ascomycota	c__Dothideomycetes	o__Pleosporales	Unknow	Unknow	Unknow
ASV_494	k__Fungi	p__Ascomycota	c__Dothideomycetes	o__Dothideales	f__Aureobasidiaceae	g__Aureobasidium	Unknow
ASV_495	k__Fungi	p__Ascomycota	c__Dothideomycetes	o__Pleosporales	Unknow	Unknow	Unknow
ASV_496	k__Fungi	p__Basidiomycota	c__Agaricomycetes	o__Geastrales	f__Sphaerobolaceae	g__Sphaerobolus	s__unidentified
ASV_497	k__Fungi	p__Neocallimastigomycota	c__Neocallimastigomycetes	o__Neocallimastigales	f__Neocallimastigaceae	g__Caecomyces	s__Caecomyces_communis
ASV_498	k__Fungi	p__Ascomycota	c__Sordariomycetes	o__Hypocreales	f__Hypocreales_fam_Incertae_sedis	g__Acremonium	s__Acremonium_persicinum
ASV_499	k__Fungi	p__Ascomycota	c__Sordariomycetes	o__Sordariales	Unknow	Unknow	Unknow
ASV_500	k__Fungi	p__Ascomycota	c__Dothideomycetes	o__Pleosporales	f__Coniothyriaceae	g__Camarosporium	s__unidentified
ASV_501	k__Fungi	p__Ascomycota	c__Sordariomycetes	o__Microascales	f__Microascaceae	g__Microascus	Unknow
ASV_502	k__Fungi	p__Basidiomycota	c__Tremellomycetes	o__Filobasidiales	f__Filobasidiaceae	g__Naganishia	Unknow
ASV_503	k__Fungi	p__Ascomycota	c__Sordariomycetes	o__Xylariales	f__Xylariaceae	g__Biscogniauxia	s__unidentified
ASV_504	k__Fungi	p__Ascomycota	c__Sordariomycetes	o__Hypocreales	f__Hypocreaceae	g__Monocillium	s__unidentified
ASV_505	k__Fungi	p__Basidiomycota	c__Agaricomycetes	o__Agaricales	f__Strophariaceae	g__Pholiota	s__Pholiota_multicingulata
ASV_506	k__Fungi	p__Ascomycota	c__Sordariomycetes	o__Sordariales	f__Lasiosphaeriaceae	g__Podospora	Unknow
ASV_507	k__Fungi	p__Basidiomycota	c__Tremellomycetes	o__Tremellales	f__Bulleribasidiaceae	g__Dioszegia	s__Dioszegia_zsoltii_var
ASV_508	k__Fungi	p__Ascomycota	c__Sordariomycetes	o__Glomerellales	f__Plectosphaerellaceae	g__Gibellulopsis	s__Gibellulopsis_piscis
ASV_509	k__Fungi	p__Ascomycota	c__Dothideomycetes	o__Capnodiales	f__Mycosphaerellaceae	g__Acrodontium	s__Acrodontium_crateriforme
ASV_510	k__Fungi	p__Basidiomycota	c__Agaricomycetes	o__Geastrales	f__Sphaerobolaceae	g__Sphaerobolus	s__Sphaerobolus_stellatus
ASV_511	k__Fungi	p__Ascomycota	c__Sordariomycetes	o__Hypocreales	f__Stachybotryaceae	g__Alfaria	Unknow
ASV_512	k__Fungi	p__Ascomycota	c__Sordariomycetes	o__Sordariales	f__Sordariaceae	g__Neurospora	Unknow
ASV_513	k__Fungi	p__Basidiomycota	c__Tremellomycetes	o__Tremellales	f__Tremellaceae	g__Cryptococcus	s__Cryptococcus_aspenensis
ASV_514	k__Fungi	p__Ascomycota	c__Sordariomycetes	o__Hypocreales	f__Cordycipitaceae	g__Beauveria	s__Beauveria_bassiana
ASV_515	k__Fungi	p__Ascomycota	c__Sordariomycetes	o__Trichosphaeriales	f__Trichosphaeriaceae	g__Nigrospora	s__Nigrospora_musae
ASV_516	k__Fungi	p__Basidiomycota	c__Agaricomycetes	o__Agaricales	f__Agaricaceae	g__Agaricus	s__Agaricus_tephrolepidus
ASV_517	k__Fungi	p__Neocallimastigomycota	c__Neocallimastigomycetes	o__Neocallimastigales	f__Neocallimastigaceae	g__Feramyces	s__Feramyces_austinii
ASV_518	k__Fungi	p__Ascomycota	c__Sordariomycetes	o__Sordariales	f__Chaetomiaceae	g__Chaetomium	s__Chaetomium_afropilosum
ASV_519	k__Fungi	p__Ascomycota	c__Eurotiomycetes	o__Chaetothyriales	f__Herpotrichiellaceae	Unknow	Unknow
ASV_520	k__Fungi	p__Basidiomycota	c__Agaricomycetes	o__Agaricales	f__Psathyrellaceae	g__Coprinopsis	s__Coprinopsis_pachyderma
ASV_521	k__Fungi	p__Ascomycota	c__Dothideomycetes	o__Dothideales	f__Aureobasidiaceae	g__Aureobasidium	Unknow
ASV_522	k__Fungi	p__Ascomycota	c__Dothideomycetes	o__Pleosporales	f__Cucurbitariaceae	g__Pyrenochaetopsis	s__Pyrenochaetopsis_leptospora
ASV_523	k__Fungi	p__Basidiomycota	c__Agaricomycetes	o__Agaricales	f__Bolbitiaceae	g__Panaeolus	Unknow
ASV_524	k__Fungi	p__Ascomycota	c__Sordariomycetes	o__Microascales	f__Microascaceae	g__Gamsia	Unknow
ASV_525	k__Fungi	p__Neocallimastigomycota	c__Neocallimastigomycetes	o__Neocallimastigales	f__Neocallimastigaceae	Unknow	Unknow
ASV_526	k__Fungi	p__Ascomycota	c__Sordariomycetes	o__Sordariales	Unknow	Unknow	Unknow
ASV_527	k__Fungi	p__Ascomycota	c__Sordariomycetes	o__Microascales	f__Microascales_fam_Incertae_sedis	g__Sphaeronaemella	s__Sphaeronaemella_fimicola
ASV_528	k__Fungi	p__Ascomycota	c__Eurotiomycetes	o__Eurotiales	f__Aspergillaceae	g__Penicillium	Unknow
ASV_529	k__Fungi	p__Ascomycota	c__Dothideomycetes	o__Pleosporales	f__Cucurbitariaceae	g__Neocucurbitaria	s__Neocucurbitaria_irregularis
ASV_530	k__Fungi	p__Ascomycota	c__Eurotiomycetes	o__Chaetothyriales	f__unidentified	g__unidentified	s__unidentified
ASV_531	k__Fungi	p__Ascomycota	c__Sordariomycetes	o__Glomerellales	f__Plectosphaerellaceae	Unknow	Unknow
ASV_532	k__Fungi	p__Ascomycota	c__Sordariomycetes	o__Xylariales	f__Xylariaceae	g__Biscogniauxia	s__unidentified
ASV_533	k__Fungi	p__Ascomycota	c__Dothideomycetes	o__Pleosporales	f__Neomassarinaceae	g__Neomassarina	Unknow
ASV_534	k__Fungi	p__Basidiomycota	c__Agaricomycetes	o__Agaricales	f__Psathyrellaceae	g__Coprinellus	Unknow
ASV_535	k__Fungi	p__Mucoromycota	c__Mucoromycetes	o__Mucorales	f__Pilobolaceae	g__Pilobolus	s__Pilobolus_crystallinus
ASV_536	k__Fungi	p__Ascomycota	c__Sordariomycetes	o__Trichosphaeriales	f__Trichosphaeriaceae	g__Nigrospora	s__Nigrospora_oryzae
ASV_537	k__Fungi	p__Ascomycota	c__Eurotiomycetes	o__Eurotiales	f__Trichocomaceae	g__Talaromyces	Unknow
ASV_538	k__Fungi	p__Neocallimastigomycota	c__Neocallimastigomycetes	o__Neocallimastigales	f__Neocallimastigaceae	g__Neocallimastix	s__Neocallimastix_cameroonii
ASV_539	k__Fungi	p__Basidiomycota	c__Microbotryomycetes	o__Sporidiobolales	f__Sporidiobolaceae	g__Rhodotorula	s__Rhodotorula_mucilaginosa
ASV_540	k__Fungi	p__Ascomycota	c__Leotiomycetes	o__Thelebolales	f__Thelebolaceae	g__Thelebolus	Unknow
ASV_541	k__Fungi	p__Ascomycota	c__Sordariomycetes	o__Hypocreales	f__Hypocreales_fam_Incertae_sedis	g__Acremonium	s__Acremonium_furcatum
ASV_542	k__Fungi	p__Ascomycota	c__Dothideomycetes	o__Pleosporales	f__Didymosphaeriaceae	Unknow	Unknow
ASV_543	k__Fungi	p__Ascomycota	c__Dothideomycetes	o__Capnodiales	f__Cladosporiaceae	g__Cladosporium	s__Cladosporium_cladosporioides
ASV_544	k__Fungi	p__Ascomycota	c__Sordariomycetes	o__Glomerellales	f__Plectosphaerellaceae	g__Gibellulopsis	s__Gibellulopsis_piscis
ASV_545	k__Fungi	p__Ascomycota	c__Eurotiomycetes	o__Eurotiales	f__Aspergillaceae	g__Aspergillus	s__Aspergillus_terreus
ASV_546	k__Fungi	p__Ascomycota	c__Sordariomycetes	o__Sordariales	f__Chaetomiaceae	g__Chaetomium	s__Chaetomium_acropullum
ASV_547	k__Fungi	p__Ascomycota	c__Eurotiomycetes	o__Chaetothyriales	f__unidentified	g__unidentified	s__unidentified
ASV_548	k__Fungi	p__Ascomycota	c__Sordariomycetes	o__Diaporthales	f__Schizoparmaceae	g__Coniella	s__Coniella_eucalyptigena
ASV_549	k__Fungi	p__Basidiomycota	c__Agaricomycetes	o__Agaricales	f__Bolbitiaceae	g__Panaeolus	Unknow
ASV_550	k__Fungi	p__Ascomycota	c__Sordariomycetes	o__Hypocreales	f__Nectriaceae	g__Volutella	s__unidentified
ASV_551	k__Fungi	p__Ascomycota	c__Sordariomycetes	o__Hypocreales	f__Hypocreales_fam_Incertae_sedis	g__Acremonium	s__Acremonium_furcatum
ASV_552	k__Fungi	p__Ascomycota	c__Sordariomycetes	o__Hypocreales	f__Nectriaceae	g__Fusarium	s__Fusarium_concentricum
ASV_553	k__Fungi	p__Ascomycota	c__Dothideomycetes	o__Dothideales	f__Aureobasidiaceae	g__Aureobasidium	s__Aureobasidium_pullulans
ASV_554	k__Fungi	p__Ascomycota	c__Dothideomycetes	o__Pleosporales	f__Didymosphaeriaceae	g__Paraphaeosphaeria	s__unidentified
ASV_555	k__Fungi	p__Ascomycota	c__Eurotiomycetes	o__Eurotiales	f__Aspergillaceae	g__Penicillium	Unknow
ASV_556	k__Fungi	p__Ascomycota	c__Sordariomycetes	o__Trichosphaeriales	f__Trichosphaeriaceae	g__Nigrospora	s__Nigrospora_musae
ASV_557	k__Fungi	p__Ascomycota	c__Sordariomycetes	o__Hypocreales	f__Hypocreaceae	g__Trichoderma	Unknow
ASV_558	k__Fungi	p__Ascomycota	c__Sordariomycetes	o__Hypocreales	f__Cordycipitaceae	g__Beauveria	s__Beauveria_bassiana
ASV_559	k__Fungi	p__Ascomycota	c__Sordariomycetes	o__Sordariales	f__Chaetomiaceae	g__Trichocladium	s__unidentified
ASV_560	k__Fungi	p__Ascomycota	c__Dothideomycetes	o__Botryosphaeriales	f__Botryosphaeriaceae	g__Lasiodiplodia	s__Lasiodiplodia_gonubiensis
ASV_561	k__Fungi	p__Ascomycota	c__Dothideomycetes	o__Pleosporales	f__Didymosphaeriaceae	Unknow	Unknow
ASV_562	k__Fungi	p__Basidiomycota	c__Ustilaginomycetes	o__Ustilaginales	f__Ustilaginaceae	g__Ustilago	s__unidentified
ASV_563	k__Fungi	p__Ascomycota	c__Dothideomycetes	o__Pleosporales	f__Sporormiaceae	Unknow	Unknow
ASV_564	k__Fungi	p__Mucoromycota	c__Mucoromycetes	o__Mucorales	f__Mucoraceae	g__Mucor	Unknow
ASV_565	k__Fungi	p__Ascomycota	c__Sordariomycetes	o__Hypocreales	f__Hypocreaceae	g__Trichoderma	s__Trichoderma_harzianum
ASV_566	k__Fungi	p__Ascomycota	c__Sordariomycetes	o__Xylariales	f__Xylariaceae	g__Nemania	s__Nemania_primolutea
ASV_567	k__Fungi	p__Ascomycota	c__Dothideomycetes	o__Pleosporales	f__Sporormiaceae	g__Sporormiella	s__Sporormiella_intermedia
ASV_568	k__Fungi	p__Ascomycota	c__Dothideomycetes	o__Pleosporales	f__Didymosphaeriaceae	g__Paraphaeosphaeria	Unknow
ASV_569	k__Fungi	p__Ascomycota	c__Sordariomycetes	o__Hypocreales	f__Hypocreaceae	g__Trichoderma	Unknow
ASV_570	k__Fungi	p__Ascomycota	c__Dothideomycetes	o__Pleosporales	f__Phaeosphaeriaceae	g__Phaeosphaeria	Unknow
ASV_571	k__Fungi	p__Ascomycota	c__Sordariomycetes	o__Hypocreales	f__Hypocreales_fam_Incertae_sedis	g__Sarocladium	Unknow
ASV_572	k__Fungi	p__Basidiomycota	Unknow	Unknow	Unknow	Unknow	Unknow
ASV_573	k__Fungi	p__Basidiomycota	c__Agaricostilbomycetes	o__Agaricostilbales	f__Kondoaceae	g__Kondoa	s__unidentified
ASV_574	k__Fungi	p__Ascomycota	c__Sordariomycetes	o__Hypocreales	f__Hypocreales_fam_Incertae_sedis	g__Acremonium	s__Acremonium_furcatum
ASV_575	k__Fungi	p__Ascomycota	c__Eurotiomycetes	o__Eurotiales	f__Aspergillaceae	g__Penicillium	s__Penicillium_adametzioides
ASV_576	k__Fungi	p__Ascomycota	c__Dothideomycetes	o__Pleosporales	f__Sporormiaceae	g__Sporormiella	Unknow
ASV_577	k__Fungi	p__Ascomycota	c__Eurotiomycetes	o__Chaetothyriales	f__unidentified	g__unidentified	s__unidentified
ASV_578	k__Fungi	p__Basidiomycota	c__Agaricomycetes	o__Geastrales	f__Sphaerobolaceae	g__Sphaerobolus	s__Sphaerobolus_stellatus
ASV_579	k__Fungi	p__Ascomycota	c__Sordariomycetes	o__Xylariales	f__Xylariaceae	g__Biscogniauxia	s__unidentified
ASV_580	k__Fungi	p__Ascomycota	c__Eurotiomycetes	o__Eurotiales	f__Aspergillaceae	g__Penicillium	s__Penicillium_sclerotiorum
ASV_581	k__Fungi	p__Neocallimastigomycota	c__Neocallimastigomycetes	o__Neocallimastigales	f__Neocallimastigaceae	Unknow	Unknow
ASV_582	k__Fungi	p__Basidiomycota	c__Tremellomycetes	o__Tremellales	f__Rhynchogastremataceae	g__Papiliotrema	s__Papiliotrema_aurea
ASV_583	k__Fungi	p__Neocallimastigomycota	c__Neocallimastigomycetes	o__Neocallimastigales	f__Neocallimastigaceae	g__Feramyces	s__Feramyces_austinii
ASV_584	k__Fungi	p__Ascomycota	c__Eurotiomycetes	o__Eurotiales	f__Aspergillaceae	g__Penicillium	s__Penicillium_oxalicum
ASV_585	k__Fungi	p__Basidiomycota	c__Agaricomycetes	o__Geastrales	f__Geastraceae	g__Nidulariopsis	s__Nidulariopsis_iowensis
ASV_586	k__Fungi	p__Ascomycota	c__Sordariomycetes	o__Microascales	f__Microascaceae	g__Pithoascus	s__Pithoascus_nidicola
ASV_587	k__Fungi	p__Ascomycota	c__Dothideomycetes	o__Pleosporales	f__Dictyosporiaceae	g__Dictyosporium	s__Dictyosporium_heptasporum
ASV_588	k__Fungi	p__Ascomycota	c__Sordariomycetes	o__Hypocreales	f__unidentified	g__unidentified	s__unidentified
ASV_589	k__Fungi	p__Ascomycota	c__Eurotiomycetes	o__Eurotiales	f__Aspergillaceae	g__Penicillium	Unknow
ASV_590	k__Fungi	p__Basidiomycota	c__Agaricomycetes	o__Agaricales	f__Strophariaceae	g__Deconica	Unknow
ASV_591	k__Fungi	p__Ascomycota	c__Sordariomycetes	o__Sordariales	f__Lasiosphaeriaceae	g__Podospora	s__Podospora_pleiospora
ASV_592	k__Fungi	p__Ascomycota	c__Dothideomycetes	o__Pleosporales	f__Pleosporaceae	g__Alternaria	s__Alternaria_chlamydosporigena
ASV_593	k__Fungi	p__Ascomycota	c__Saccharomycetes	o__Saccharomycetales	Unknow	Unknow	Unknow
ASV_594	k__Fungi	p__Mucoromycota	c__Mucoromycetes	o__Mucorales	f__Lichtheimiaceae	g__Lichtheimia	s__Lichtheimia_ramosa
ASV_595	k__Fungi	p__Ascomycota	c__Sordariomycetes	o__Sordariales	f__Chaetomiaceae	Unknow	Unknow
ASV_596	k__Fungi	p__Ascomycota	c__Eurotiomycetes	o__Chaetothyriales	f__Trichomeriaceae	g__Brycekendrickomyces	s__Brycekendrickomyces_acaciae
ASV_597	k__Fungi	p__Ascomycota	c__Dothideomycetes	o__Pleosporales	f__Didymosphaeriaceae	g__Montagnula	s__unidentified
ASV_598	k__Fungi	p__Basidiomycota	c__Agaricomycetes	o__Agaricales	f__Nidulariaceae	g__Cyathus	s__Cyathus_stercoreus
ASV_599	k__Fungi	p__Ascomycota	c__Dothideomycetes	o__Pleosporales	f__Bambusicolaceae	Unknow	Unknow
ASV_600	k__Fungi	p__Ascomycota	c__Dothideomycetes	o__Pleosporales	f__Sporormiaceae	g__Preussia	s__Preussia_dubia
ASV_601	k__Fungi	p__Ascomycota	c__Dothideomycetes	o__Pleosporales	f__Phaeosphaeriaceae	Unknow	Unknow
ASV_602	k__Fungi	p__Basidiomycota	c__Agaricomycetes	o__Agaricales	f__Psathyrellaceae	g__Coprinellus	s__Coprinellus_curtus
ASV_603	k__Fungi	p__Ascomycota	c__Dothideomycetes	o__Pleosporales	f__Cucurbitariaceae	g__Pyrenochaetopsis	s__Pyrenochaetopsis_leptospora
ASV_604	k__Fungi	p__Basidiomycota	c__Ustilaginomycetes	o__Ustilaginales	f__Ustilaginaceae	g__unidentified	s__unidentified
ASV_605	k__Fungi	p__Ascomycota	c__Dothideomycetes	o__Pleosporales	f__Dictyosporiaceae	g__Dictyosporium	s__Dictyosporium_heptasporum
ASV_606	k__Fungi	p__Basidiomycota	c__Tremellomycetes	o__Tremellales	f__Rhynchogastremataceae	g__Papiliotrema	Unknow
ASV_607	k__Fungi	p__Ascomycota	c__Sordariomycetes	o__Xylariales	f__Xylariaceae	g__Hypoxylon	s__Hypoxylon_carneum
ASV_608	k__Fungi	p__Ascomycota	c__Sordariomycetes	o__Hypocreales	f__Nectriaceae	g__Fusarium	s__Fusarium_poae
ASV_609	k__Fungi	p__Ascomycota	c__Dothideomycetes	o__Pleosporales	f__Dictyosporiaceae	g__Dictyosporium	s__Dictyosporium_heptasporum
ASV_610	k__Fungi	p__Ascomycota	c__Sordariomycetes	o__Microascales	f__Ceratocystidaceae	g__Endoconidiophora	Unknow
ASV_611	k__Fungi	p__Ascomycota	c__Dothideomycetes	o__Pleosporales	f__Phaeosphaeriaceae	g__Wojnowiciella	Unknow
ASV_612	k__Fungi	p__Ascomycota	c__Dothideomycetes	o__Pleosporales	f__Periconiaceae	g__Periconia	Unknow
ASV_613	k__Fungi	p__Basidiomycota	c__Agaricomycetes	o__Geastrales	f__Sphaerobolaceae	g__Sphaerobolus	s__unidentified
ASV_614	k__Fungi	p__Basidiomycota	c__Exobasidiomycetes	o__Tilletiales	f__Tilletiaceae	g__Tilletia	s__Tilletia_barclayana
ASV_615	k__Fungi	p__Basidiomycota	c__Agaricomycetes	o__Agaricales	f__Psathyrellaceae	g__Coprinellus	s__Coprinellus_aureogranulatus
ASV_616	k__Fungi	p__Ascomycota	c__Dothideomycetes	o__Pleosporales	f__Didymosphaeriaceae	Unknow	Unknow
ASV_617	k__Fungi	p__Ascomycota	c__Dothideomycetes	o__Pleosporales	f__Periconiaceae	g__Periconia	s__Periconia_macrospinosa
ASV_618	k__Fungi	p__Ascomycota	c__Sordariomycetes	o__Glomerellales	f__Glomerellaceae	g__Colletotrichum	s__Colletotrichum_aciculare
ASV_619	k__Fungi	p__Ascomycota	c__Sordariomycetes	o__Hypocreales	f__Nectriaceae	g__Fusarium	Unknow
ASV_620	k__Fungi	p__Ascomycota	c__Sordariomycetes	o__Hypocreales	f__Nectriaceae	g__Fusarium	s__Fusarium_solani
ASV_621	k__Fungi	p__Ascomycota	c__Sordariomycetes	o__Glomerellales	f__Plectosphaerellaceae	g__Lectera	s__Lectera_capsici
ASV_622	k__Fungi	p__Neocallimastigomycota	c__Neocallimastigomycetes	o__Neocallimastigales	f__Neocallimastigaceae	g__Piromyces	Unknow
ASV_623	k__Fungi	p__Basidiomycota	c__Agaricomycetes	o__Agaricales	f__Entolomataceae	g__Clitopilus	s__Clitopilus_scyphoides
ASV_624	k__Fungi	p__Ascomycota	c__Sordariomycetes	o__Microascales	f__Microascaceae	g__Lophotrichus	s__Lophotrichus_fimeti
ASV_625	k__Fungi	p__Ascomycota	c__Pezizomycetes	o__Pezizales	f__Pyronemataceae	g__Pseudaleuria	s__unidentified
ASV_626	k__Fungi	p__Ascomycota	c__Sordariomycetes	o__Microascales	f__Microascaceae	g__Lophotrichus	s__Lophotrichus_fimeti
ASV_627	k__Fungi	p__Basidiomycota	c__Exobasidiomycetes	o__Tilletiales	f__Tilletiaceae	g__Tilletia	s__Tilletia_barclayana
ASV_628	k__Fungi	p__Basidiomycota	c__Agaricomycetes	o__Agaricales	f__Strophariaceae	g__Psilocybe	s__unidentified
ASV_629	k__Fungi	p__Ascomycota	c__Sordariomycetes	o__Xylariales	f__Apiosporaceae	g__Arthrinium	s__Arthrinium_malaysianum
ASV_630	k__Fungi	p__Ascomycota	c__Saccharomycetes	o__Saccharomycetales	f__Dipodascaceae	Unknow	Unknow
ASV_631	k__Fungi	p__Basidiomycota	c__Agaricomycetes	o__Trechisporales	f__Hydnodontaceae	g__Trechispora	s__unidentified
ASV_632	k__Fungi	p__Basidiomycota	c__Agaricomycetes	Unknow	Unknow	Unknow	Unknow
ASV_633	k__Fungi	p__Ascomycota	c__Sordariomycetes	o__Hypocreales	f__Stachybotryaceae	g__Myrothecium	s__Myrothecium_roridum
ASV_634	k__Fungi	p__Ascomycota	c__Eurotiomycetes	o__Eurotiales	f__Aspergillaceae	g__Aspergillus	Unknow
ASV_635	k__Fungi	p__Ascomycota	c__Dothideomycetes	o__Pleosporales	f__Phaeosphaeriaceae	g__Phaeosphaeria	Unknow
ASV_636	k__Fungi	p__Ascomycota	c__Eurotiomycetes	o__Eurotiales	f__Trichocomaceae	g__Talaromyces	Unknow
ASV_637	k__Fungi	p__Ascomycota	c__Dothideomycetes	o__Pleosporales	f__Teichosporaceae	g__Teichospora	s__Teichospora_kingiae
ASV_638	k__Fungi	p__Ascomycota	c__Eurotiomycetes	o__Eurotiales	f__Aspergillaceae	g__Penicillium	s__Penicillium_guanacastense
ASV_639	k__Fungi	p__Ascomycota	c__Dothideomycetes	o__Pleosporales	f__Cucurbitariaceae	g__Pyrenochaetopsis	s__Pyrenochaetopsis_leptospora
ASV_640	k__Fungi	p__Basidiomycota	c__Cystobasidiomycetes	o__Cystobasidiomycetes_ord_Incertae_sedis	f__Symmetrosporaceae	g__Symmetrospora	s__Symmetrospora_oryzicola
ASV_641	k__Fungi	p__Ascomycota	c__Dothideomycetes	o__Pleosporales	f__Torulaceae	g__Torula	s__Torula_hollandica
ASV_642	k__Fungi	p__Neocallimastigomycota	c__Neocallimastigomycetes	o__Neocallimastigales	f__Neocallimastigaceae	g__Caecomyces	s__unidentified
ASV_643	k__Fungi	p__Basidiomycota	c__Agaricomycetes	o__Agaricales	f__Psathyrellaceae	g__Coprinopsis	Unknow
ASV_644	k__Fungi	p__Ascomycota	c__Sordariomycetes	o__Diaporthales	f__Schizoparmaceae	g__Coniella	s__Coniella_wangiensis
ASV_645	k__Fungi	p__Mucoromycota	c__Mucoromycetes	o__Mucorales	f__Mucoraceae	g__Mucor	s__Mucor_irregularis
ASV_646	k__Fungi	p__Basidiomycota	c__Agaricomycetes	o__Agaricales	f__Psathyrellaceae	g__Coprinellus	s__Coprinellus_curtus
ASV_647	k__Fungi	p__Ascomycota	c__Sordariomycetes	o__Microascales	f__Microascaceae	g__Kernia	s__Kernia_columnaris
ASV_648	k__Fungi	p__Ascomycota	c__Leotiomycetes	o__Helotiales	f__Helotiaceae	g__Roseodiscus	s__Roseodiscus_sinicus
ASV_649	k__Fungi	p__Ascomycota	c__Dothideomycetes	o__Pleosporales	f__Sporormiaceae	g__Preussia	s__Preussia_persica
ASV_650	k__Fungi	p__Mucoromycota	c__Mucoromycetes	o__Mucorales	f__Lichtheimiaceae	g__Lichtheimia	s__Lichtheimia_ramosa
ASV_651	k__Fungi	p__Basidiomycota	c__Agaricomycetes	o__Agaricales	f__unidentified	g__unidentified	s__unidentified
ASV_652	k__Fungi	p__Basidiomycota	c__Tremellomycetes	o__Filobasidiales	f__Filobasidiaceae	g__Naganishia	Unknow
ASV_653	k__Fungi	p__Ascomycota	c__Dothideomycetes	o__Pleosporales	Unknow	Unknow	Unknow
ASV_654	k__Fungi	p__Ascomycota	c__Saccharomycetes	o__Saccharomycetales	f__Metschnikowiaceae	g__Kodamaea	s__Kodamaea_ohmeri
ASV_655	k__Fungi	p__Ascomycota	c__Dothideomycetes	o__Pleosporales	f__Didymellaceae	g__Didymella	Unknow
ASV_656	k__Fungi	p__Ascomycota	c__Dothideomycetes	o__Pleosporales	f__Sporormiaceae	g__Sporormiella	s__Sporormiella_intermedia
ASV_657	k__Fungi	p__Ascomycota	c__Sordariomycetes	Unknow	Unknow	Unknow	Unknow
ASV_658	k__Fungi	p__Basidiomycota	c__Wallemiomycetes	o__Wallemiales	f__Wallemiaceae	g__Wallemia	s__Wallemia_sebi
ASV_659	k__Fungi	p__Ascomycota	c__Sordariomycetes	o__Trichosphaeriales	f__Trichosphaeriaceae	g__Nigrospora	s__Nigrospora_musae
ASV_660	k__Fungi	p__Ascomycota	c__Dothideomycetes	o__Capnodiales	f__Mycosphaerellaceae	g__Teratoramularia	Unknow
ASV_661	k__Fungi	p__Basidiomycota	c__Tremellomycetes	o__Filobasidiales	f__Filobasidiaceae	g__Naganishia	s__Naganishia_uzbekistanensis
ASV_662	k__Fungi	p__Ascomycota	c__Dothideomycetes	o__Pleosporales	f__Pleosporaceae	g__Comoclathris	Unknow
ASV_663	k__Fungi	p__Ascomycota	c__Sordariomycetes	o__Hypocreales	f__Hypocreales_fam_Incertae_sedis	g__Sarocladium	s__Sarocladium_strictum
ASV_664	k__Fungi	p__Ascomycota	c__Dothideomycetes	o__Pleosporales	f__Thyridariaceae	g__Roussoella	Unknow
ASV_665	k__Fungi	p__Ascomycota	c__Dothideomycetes	o__Pleosporales	f__Cucurbitariaceae	g__Pyrenochaetopsis	s__Pyrenochaetopsis_leptospora
ASV_666	k__Fungi	p__Basidiomycota	c__Wallemiomycetes	o__Wallemiales	f__Wallemiaceae	g__Wallemia	s__Wallemia_sebi
ASV_667	k__Fungi	p__Ascomycota	c__Sordariomycetes	o__Hypocreales	f__Hypocreaceae	g__Trichoderma	Unknow
ASV_668	k__Fungi	p__Ascomycota	c__Sordariomycetes	o__Xylariales	f__Xylariaceae	g__Annulohypoxylon	s__Annulohypoxylon_atroroseum
ASV_669	k__Fungi	p__Ascomycota	c__Sordariomycetes	o__Microascales	f__Microascaceae	g__Lophotrichus	s__Lophotrichus_fimeti
ASV_670	k__Fungi	p__Ascomycota	c__Dothideomycetes	o__Pleosporales	Unknow	Unknow	Unknow
ASV_671	k__Fungi	p__Ascomycota	c__Eurotiomycetes	o__Chaetothyriales	Unknow	Unknow	Unknow
ASV_672	k__Fungi	p__Ascomycota	c__Sordariomycetes	o__Microascales	f__Microascaceae	g__Acaulium	s__Acaulium_acremonium
ASV_673	k__Fungi	p__Basidiomycota	c__Cystobasidiomycetes	o__Cystobasidiales	f__Cystobasidiaceae	g__Cystobasidium	s__Cystobasidium_minuta
ASV_674	k__Fungi	p__Ascomycota	c__Sordariomycetes	o__Glomerellales	f__Plectosphaerellaceae	g__Chordomyces	s__Chordomyces_antarcticus
ASV_675	k__Fungi	p__Ascomycota	c__Eurotiomycetes	o__Eurotiales	f__Aspergillaceae	g__Aspergillus	s__Aspergillus_wentii
ASV_676	k__Fungi	p__Ascomycota	c__Sordariomycetes	o__Hypocreales	f__Hypocreales_fam_Incertae_sedis	g__unidentified	s__unidentified
ASV_677	k__Fungi	p__Ascomycota	c__Dothideomycetes	o__Pleosporales	f__Didymellaceae	Unknow	Unknow
ASV_678	k__Fungi	p__Basidiomycota	c__Ustilaginomycetes	o__Urocystidales	f__Urocystidaceae	g__Urocystis	s__Urocystis_agropyri
ASV_679	k__Fungi	p__Ascomycota	c__Sordariomycetes	o__Hypocreales	f__Cordycipitaceae	g__Beauveria	s__Beauveria_bassiana
ASV_680	k__Fungi	p__Ascomycota	c__Eurotiomycetes	o__Eurotiales	f__Aspergillaceae	Unknow	Unknow
ASV_681	k__Fungi	p__Ascomycota	c__Dothideomycetes	o__Pleosporales	Unknow	Unknow	Unknow
ASV_682	k__Fungi	p__Basidiomycota	c__Agaricomycetes	o__Agaricales	f__Psathyrellaceae	g__Coprinopsis	s__Coprinopsis_candidolanata
ASV_683	k__Fungi	p__Ascomycota	c__Dothideomycetes	o__Pleosporales	f__Didymosphaeriaceae	g__unidentified	s__unidentified
ASV_684	k__Fungi	p__Ascomycota	c__Sordariomycetes	o__Sordariales	f__Chaetomiaceae	g__Trichocladium	s__Trichocladium_pyriforme
ASV_685	k__Fungi	p__Basidiomycota	c__Agaricomycetes	o__Agaricales	f__Psathyrellaceae	g__Coprinellus	s__Coprinellus_subdisseminatus
ASV_686	k__Fungi	p__Ascomycota	c__Sordariomycetes	o__Xylariales	f__Sporocadaceae	g__Neopestalotiopsis	Unknow
ASV_687	k__Fungi	p__Ascomycota	c__Sordariomycetes	o__Coniochaetales	f__Coniochaetaceae	g__Coniochaeta	s__Coniochaeta_discoidea
ASV_688	k__Fungi	p__Mucoromycota	c__Mucoromycetes	o__Mucorales	f__Mucoraceae	g__Mucor	s__Mucor_racemosus
ASV_689	k__Fungi	p__Basidiomycota	c__Tremellomycetes	o__Tremellales	f__Bulleribasidiaceae	g__Hannaella	s__unidentified
ASV_690	k__Fungi	p__Ascomycota	c__Dothideomycetes	o__Pleosporales	f__Teichosporaceae	Unknow	Unknow
ASV_691	k__Fungi	p__Ascomycota	c__Dothideomycetes	o__Pleosporales	f__Didymosphaeriaceae	g__Paraphaeosphaeria	s__unidentified
ASV_692	k__Fungi	p__Mucoromycota	c__Mucoromycetes	o__Mucorales	f__Mucoraceae	g__Mucor	s__Mucor_circinelloides
ASV_693	k__Fungi	p__Ascomycota	c__Sordariomycetes	o__Trichosphaeriales	f__Trichosphaeriaceae	g__Nigrospora	s__Nigrospora_musae
ASV_694	k__Fungi	p__Basidiomycota	c__Tremellomycetes	o__Cystofilobasidiales	f__Mrakiaceae	g__Tausonia	s__Tausonia_pullulans
ASV_695	k__Fungi	p__Ascomycota	c__Saccharomycetes	o__Saccharomycetales	f__Debaryomycetaceae	g__Kurtzmaniella	s__unidentified
ASV_696	k__Fungi	p__Ascomycota	c__Eurotiomycetes	o__Eurotiales	f__Aspergillaceae	g__Aspergillus	s__Aspergillus_collinsii
ASV_697	k__Fungi	p__Ascomycota	c__Eurotiomycetes	o__Eurotiales	f__Aspergillaceae	g__Aspergillus	Unknow
ASV_698	k__Fungi	p__Ascomycota	c__Sordariomycetes	o__Xylariales	f__Xylariaceae	Unknow	Unknow
ASV_699	k__Fungi	p__Ascomycota	c__Sordariomycetes	o__Trichosphaeriales	f__Trichosphaeriaceae	g__Nigrospora	Unknow
ASV_700	k__Fungi	p__Ascomycota	c__Sordariomycetes	o__Xylariales	f__Xylariaceae	g__Xylaria	s__Xylaria_grammica
ASV_701	k__Fungi	p__Neocallimastigomycota	c__Neocallimastigomycetes	o__Neocallimastigales	f__Neocallimastigaceae	Unknow	Unknow
ASV_702	k__Fungi	p__Ascomycota	c__Dothideomycetes	o__Pleosporales	f__Didymosphaeriaceae	g__Paraphaeosphaeria	Unknow
ASV_703	k__Fungi	p__Ascomycota	c__Saccharomycetes	o__Saccharomycetales	f__Saccharomycetales_fam_Incertae_sedis	g__Candida	s__Candida_tropicalis
ASV_704	k__Fungi	p__Basidiomycota	c__Agaricomycetes	o__Agaricales	f__Psathyrellaceae	g__Coprinellus	s__unidentified
ASV_705	k__Fungi	p__Neocallimastigomycota	c__Neocallimastigomycetes	o__Neocallimastigales	f__Neocallimastigaceae	Unknow	Unknow
ASV_706	k__Fungi	p__Ascomycota	c__Sordariomycetes	o__Hypocreales	f__Hypocreales_fam_Incertae_sedis	g__Trichothecium	s__Trichothecium_roseum
ASV_707	k__Fungi	p__Ascomycota	c__Dothideomycetes	o__Venturiales	f__Sympoventuriaceae	g__Ochroconis	s__Ochroconis_cordanae
ASV_708	k__Fungi	p__Ascomycota	c__Dothideomycetes	o__Capnodiales	f__Mycosphaerellaceae	g__Cercospora	Unknow
ASV_709	k__Fungi	p__Ascomycota	c__Sordariomycetes	o__Hypocreales	f__Cordycipitaceae	g__Cordyceps	s__Cordyceps_javanica
ASV_710	k__Fungi	p__Ascomycota	c__Leotiomycetes	Unknow	Unknow	Unknow	Unknow
ASV_711	k__Fungi	p__Ascomycota	c__Sordariomycetes	o__Hypocreales	f__Stachybotryaceae	g__Achroiostachys	s__Achroiostachys_saccharicola
ASV_712	k__Fungi	p__Ascomycota	c__Dothideomycetes	o__Pleosporales	f__Periconiaceae	g__Periconia	s__unidentified
ASV_713	k__Fungi	p__Ascomycota	c__Sordariomycetes	o__Hypocreales	f__Hypocreales_fam_Incertae_sedis	g__Acremonium	s__Acremonium_brachypenium
ASV_714	k__Fungi	p__Ascomycota	c__Dothideomycetes	o__Pleosporales	f__Periconiaceae	g__Periconia	s__Periconia_byssoides
ASV_715	k__Fungi	p__Basidiomycota	c__Agaricomycetes	o__Agaricales	f__Strophariaceae	g__Psilocybe	s__unidentified
ASV_716	k__Fungi	p__Ascomycota	c__Dothideomycetes	o__Pleosporales	f__Cucurbitariaceae	g__Neocucurbitaria	Unknow
ASV_717	k__Fungi	p__Ascomycota	c__Sordariomycetes	o__Sordariales	f__Lasiosphaeriaceae	Unknow	Unknow
ASV_718	k__Fungi	p__Ascomycota	c__Pezizomycetes	o__Pezizales	f__Pyronemataceae	g__Pseudaleuria	s__unidentified
ASV_719	k__Fungi	p__Ascomycota	c__Dothideomycetes	o__Pleosporales	f__Corynesporascaceae	g__Corynespora	s__Corynespora_cassiicola
ASV_720	k__Fungi	p__Ascomycota	c__Sordariomycetes	Unknow	Unknow	Unknow	Unknow
ASV_721	k__Fungi	p__Ascomycota	c__Dothideomycetes	o__Capnodiales	f__Mycosphaerellaceae	g__Pallidocercospora	s__Pallidocercospora_heimii
ASV_722	k__Fungi	p__Basidiomycota	c__Agaricomycetes	o__Phallales	f__Phallaceae	g__Phallus	s__Phallus_hadriani
ASV_723	k__Fungi	p__Ascomycota	c__Sordariomycetes	o__Sordariales	f__Chaetomiaceae	g__Chrysanthotrichum	s__Chrysanthotrichum_lentum
ASV_724	k__Fungi	p__Neocallimastigomycota	c__Neocallimastigomycetes	o__Neocallimastigales	f__Neocallimastigaceae	g__Piromyces	s__unidentified
ASV_725	k__Fungi	p__Ascomycota	c__Sordariomycetes	o__Hypocreales	f__Stachybotryaceae	g__Striaticonidium	Unknow
ASV_726	k__Fungi	p__Ascomycota	c__Sordariomycetes	o__Hypocreales	f__Hypocreales_fam_Incertae_sedis	g__Sarocladium	s__unidentified
ASV_727	k__Fungi	p__Ascomycota	c__Sordariomycetes	o__Coniochaetales	f__Coniochaetaceae	g__Coniochaeta	Unknow
ASV_728	k__Fungi	p__Ascomycota	c__Dothideomycetes	o__Pleosporales	f__Periconiaceae	g__Periconia	s__Periconia_macrospinosa
ASV_729	k__Fungi	p__Ascomycota	c__Sordariomycetes	o__Hypocreales	f__Hypocreaceae	g__Trichoderma	Unknow
ASV_730	k__Fungi	p__Ascomycota	c__Leotiomycetes	o__Thelebolales	f__Thelebolaceae	g__Thelebolus	Unknow
ASV_731	k__Fungi	p__Ascomycota	c__Sordariomycetes	o__Trichosphaeriales	f__Trichosphaeriaceae	g__Nigrospora	Unknow
ASV_732	k__Fungi	p__Ascomycota	c__Sordariomycetes	o__Xylariales	f__Xylariales_fam_Incertae_sedis	g__Castanediella	s__Castanediella_brevis
ASV_733	k__Fungi	p__Basidiomycota	c__Agaricomycetes	o__Phallales	f__Phallaceae	g__Lysurus	s__unidentified
ASV_734	k__Fungi	p__Neocallimastigomycota	c__Neocallimastigomycetes	o__Neocallimastigales	f__Neocallimastigaceae	g__Piromyces	s__unidentified
ASV_735	k__Fungi	p__Basidiomycota	c__Agaricomycetes	o__Phallales	f__Phallaceae	g__Lysurus	s__unidentified
ASV_736	k__Fungi	p__Ascomycota	c__Sordariomycetes	o__Sordariales	f__Chaetomiaceae	g__Chaetomium	s__Chaetomium_cupreum
ASV_737	k__Fungi	p__Ascomycota	c__Dothideomycetes	o__Capnodiales	f__Cladosporiaceae	g__Toxicocladosporium	Unknow
ASV_738	k__Fungi	p__Ascomycota	c__Sordariomycetes	o__Glomerellales	f__Plectosphaerellaceae	g__Plectosphaerella	s__Plectosphaerella_oligotrophica
ASV_739	k__Fungi	p__Ascomycota	c__Sordariomycetes	o__Hypocreales	f__Stachybotryaceae	g__Striaticonidium	Unknow
ASV_740	k__Fungi	p__Ascomycota	c__Dothideomycetes	o__Pleosporales	f__Thyridariaceae	g__Roussoella	s__Roussoella_solani
ASV_741	k__Fungi	p__Ascomycota	c__Sordariomycetes	o__Hypocreales	f__Hypocreales_fam_Incertae_sedis	g__Sarocladium	s__Sarocladium_subulatum
ASV_742	k__Fungi	p__Mucoromycota	c__Mucoromycetes	o__Mucorales	f__Pilobolaceae	g__Pilobolus	s__Pilobolus_pullus
ASV_743	k__Fungi	p__Ascomycota	c__Dothideomycetes	o__Pleosporales	f__Sporormiaceae	g__Preussia	s__Preussia_persica
ASV_744	k__Fungi	p__Neocallimastigomycota	c__Neocallimastigomycetes	o__Neocallimastigales	f__Neocallimastigaceae	g__Piromyces	s__unidentified
ASV_745	k__Fungi	p__Ascomycota	c__Sordariomycetes	o__Sordariales	f__Chaetomiaceae	g__Chrysanthotrichum	s__Chrysanthotrichum_lentum
ASV_746	k__Fungi	p__Ascomycota	c__Sordariomycetes	o__Diaporthales	f__Schizoparmaceae	g__Coniella	s__Coniella_wangiensis
ASV_747	k__Fungi	p__Ascomycota	c__Dothideomycetes	o__Pleosporales	f__unidentified	g__unidentified	s__unidentified
ASV_748	k__Fungi	p__Ascomycota	c__Eurotiomycetes	o__Eurotiales	f__Trichocomaceae	g__Talaromyces	Unknow
ASV_749	k__Fungi	p__Ascomycota	c__Eurotiomycetes	o__Eurotiales	f__Aspergillaceae	g__Penicillium	Unknow
ASV_750	k__Fungi	p__Basidiomycota	c__Agaricomycetes	o__Agaricales	f__Entolomataceae	g__Clitopilus	Unknow
ASV_751	k__Fungi	p__Basidiomycota	c__Agaricomycetes	o__Agaricales	f__Lycoperdaceae	g__Lycoperdon	s__Lycoperdon_excipuliforme
ASV_752	k__Fungi	p__Ascomycota	c__Sordariomycetes	o__Hypocreales	f__Hypocreales_fam_Incertae_sedis	g__Hapsidospora	s__Hapsidospora_irregularis
ASV_753	k__Fungi	p__Ascomycota	c__Eurotiomycetes	o__Eurotiales	f__Trichocomaceae	g__Talaromyces	s__Talaromyces_rogersiae
ASV_754	k__Fungi	p__Ascomycota	c__Dothideomycetes	o__Pleosporales	f__Thyridariaceae	Unknow	Unknow
ASV_755	k__Fungi	p__Basidiomycota	c__Agaricomycetes	o__Agaricales	Unknow	Unknow	Unknow
ASV_756	k__Fungi	p__Ascomycota	c__Saccharomycetes	o__Saccharomycetales	Unknow	Unknow	Unknow
ASV_757	k__Fungi	p__Ascomycota	c__Dothideomycetes	o__Pleosporales	f__Didymosphaeriaceae	Unknow	Unknow
ASV_758	k__Fungi	p__Ascomycota	c__Sordariomycetes	o__Hypocreales	f__Stachybotryaceae	Unknow	Unknow
ASV_759	k__Fungi	p__Ascomycota	c__Sordariomycetes	o__Hypocreales	f__Hypocreaceae	g__Trichoderma	s__Trichoderma_cerinum
ASV_760	k__Fungi	p__Ascomycota	c__Sordariomycetes	o__Sordariales	f__Lasiosphaeriaceae	g__Podospora	s__Podospora_communis
ASV_761	k__Fungi	p__Ascomycota	c__Dothideomycetes	o__Pleosporales	f__Pleosporaceae	g__Alternaria	Unknow
ASV_762	k__Fungi	p__Ascomycota	c__Dothideomycetes	o__Capnodiales	f__Cladosporiaceae	g__Verrucocladosporium	s__Verrucocladosporium_dirinae
ASV_763	k__Fungi	p__Ascomycota	c__Sordariomycetes	o__Hypocreales	f__Nectriaceae	g__Fusicolla	s__Fusicolla_acetilerea
ASV_764	k__Fungi	p__Ascomycota	c__Sordariomycetes	o__Hypocreales	f__Nectriaceae	Unknow	Unknow
ASV_765	k__Fungi	p__Basidiomycota	c__Agaricomycetes	o__Polyporales	Unknow	Unknow	Unknow
ASV_766	k__Fungi	p__Basidiomycota	c__Agaricomycetes	o__Agaricales	f__Bolbitiaceae	g__Panaeolus	s__Panaeolus_cyanescens
ASV_767	k__Fungi	p__Basidiomycota	c__Agaricomycetes	o__Agaricales	Unknow	Unknow	Unknow
ASV_768	k__Fungi	p__Ascomycota	c__Eurotiomycetes	o__Onygenales	f__Onygenales_fam_Incertae_sedis	g__Chrysosporium	s__Chrysosporium_pseudomerdarium
ASV_769	k__Fungi	p__Basidiomycota	c__Agaricomycetes	o__Agaricales	f__Psathyrellaceae	g__Coprinellus	s__unidentified
ASV_770	k__Fungi	p__Basidiomycota	c__Cystobasidiomycetes	o__Erythrobasidiales	f__Erythrobasidiaceae	g__Erythrobasidium	s__Erythrobasidium_hasegawianum
ASV_771	k__Fungi	p__Ascomycota	c__Leotiomycetes	o__Helotiales	f__Helotiaceae	g__Articulospora	Unknow
ASV_772	k__Fungi	p__Ascomycota	c__Dothideomycetes	o__Pleosporales	f__Thyridariaceae	Unknow	Unknow
ASV_773	k__Fungi	p__Ascomycota	c__Sordariomycetes	o__Hypocreales	f__Hypocreales_fam_Incertae_sedis	g__Acremonium	Unknow
ASV_774	k__Fungi	p__Neocallimastigomycota	c__Neocallimastigomycetes	o__Neocallimastigales	f__Neocallimastigaceae	g__Anaeromyces	s__Anaeromyces_robustus
ASV_775	k__Fungi	p__Ascomycota	Unknow	Unknow	Unknow	Unknow	Unknow
ASV_776	k__Fungi	p__Ascomycota	c__Dothideomycetes	o__Capnodiales	Unknow	Unknow	Unknow
ASV_777	k__Fungi	p__Ascomycota	c__Eurotiomycetes	o__Eurotiales	f__Aspergillaceae	g__Penicillium	s__Penicillium_austrosinicum
ASV_778	k__Fungi	p__Ascomycota	c__Dothideomycetes	o__Dothideales	f__Aureobasidiaceae	g__Aureobasidium	s__Aureobasidium_thailandense
ASV_779	k__Fungi	p__Basidiomycota	c__Cystobasidiomycetes	o__Cystobasidiomycetes_ord_Incertae_sedis	f__Symmetrosporaceae	g__Symmetrospora	s__Symmetrospora_sp
ASV_780	k__Fungi	p__Ascomycota	c__Eurotiomycetes	o__Onygenales	f__Onygenales_fam_Incertae_sedis	g__Chrysosporium	s__Chrysosporium_carmichaelii
ASV_781	k__Fungi	p__Ascomycota	c__Sordariomycetes	o__Hypocreales	f__Hypocreales_fam_Incertae_sedis	g__Acremonium	s__Acremonium_vitellinum
ASV_782	k__Fungi	p__Ascomycota	c__Eurotiomycetes	o__Eurotiales	f__Aspergillaceae	g__Penicillium	s__Penicillium_bilaiae
ASV_783	k__Fungi	p__Basidiomycota	c__Agaricomycetes	o__Agaricales	f__Psathyrellaceae	g__Coprinellus	s__Coprinellus_callinus
ASV_784	k__Fungi	p__Neocallimastigomycota	c__Neocallimastigomycetes	o__Neocallimastigales	f__Neocallimastigaceae	g__Neocallimastix	s__unidentified
ASV_785	k__Fungi	p__Basidiomycota	c__Agaricomycetes	o__Agaricales	f__Bolbitiaceae	g__Agrocybe	s__Agrocybe_pediades
ASV_786	k__Fungi	p__Ascomycota	c__Dothideomycetes	o__Pleosporales	f__Sporormiaceae	g__Westerdykella	Unknow
ASV_787	k__Fungi	p__Ascomycota	c__Dothideomycetes	o__Pleosporales	f__Sporormiaceae	Unknow	Unknow
ASV_788	k__Fungi	p__Ascomycota	c__Sordariomycetes	o__Sordariales	f__Sordariaceae	g__Neurospora	Unknow
ASV_789	k__Fungi	p__Ascomycota	c__Dothideomycetes	o__Venturiales	f__Sympoventuriaceae	g__Scolecobasidium	s__unidentified
ASV_790	k__Fungi	p__Basidiomycota	c__Agaricomycetes	o__Agaricales	f__Strophariaceae	g__Deconica	s__Deconica_phyllogena
ASV_791	k__Fungi	p__Ascomycota	c__Dothideomycetes	o__Pleosporales	f__Didymosphaeriaceae	Unknow	Unknow
ASV_792	k__Fungi	p__Mucoromycota	c__Mucoromycetes	o__Mucorales	f__Mucoraceae	g__Mucor	s__Mucor_circinelloides
ASV_793	k__Fungi	p__Ascomycota	c__Dothideomycetes	o__Pleosporales	f__Didymellaceae	g__Stagonosporopsis	Unknow
ASV_794	k__Fungi	p__Ascomycota	c__Eurotiomycetes	o__Eurotiales	f__Aspergillaceae	g__Penicillium	s__Penicillium_brasilianum
ASV_795	k__Fungi	p__Ascomycota	c__Eurotiomycetes	o__Onygenales	f__Onygenales_fam_Incertae_sedis	g__Chrysosporium	s__Chrysosporium_lobatum
ASV_796	k__Fungi	p__Ascomycota	c__Dothideomycetes	o__Pleosporales	f__Didymellaceae	g__Stagonosporopsis	Unknow
ASV_797	k__Fungi	p__Ascomycota	c__Eurotiomycetes	o__Eurotiales	f__Trichocomaceae	g__Thermomyces	s__Thermomyces_lanuginosus
ASV_798	k__Fungi	p__Ascomycota	c__Sordariomycetes	o__Microascales	f__Microascaceae	g__Yunnania	s__Yunnania_carbonaria
ASV_799	k__Fungi	p__Basidiomycota	c__Agaricomycetes	o__Agaricales	f__Amanitaceae	g__Amanita	Unknow
ASV_800	k__Fungi	p__Ascomycota	c__Sordariomycetes	o__Hypocreales	f__Nectriaceae	g__Gibberella	s__Gibberella_baccata
ASV_801	k__Fungi	p__Ascomycota	c__Dothideomycetes	o__Pleosporales	f__Lophiostomataceae	g__unidentified	s__unidentified
ASV_802	k__Fungi	p__Ascomycota	c__Dothideomycetes	o__Pleosporales	f__Cucurbitariaceae	g__Pyrenochaetopsis	Unknow
ASV_803	k__Fungi	p__Ascomycota	c__Dothideomycetes	o__Pleosporales	f__Didymosphaeriaceae	g__Pseudopithomyces	s__unidentified
ASV_804	k__Fungi	p__Ascomycota	c__Sordariomycetes	o__Hypocreales	f__Nectriaceae	g__Fusarium	s__Fusarium_poae
ASV_805	k__Fungi	p__Ascomycota	c__Sordariomycetes	o__Hypocreales	f__Nectriaceae	g__Fusarium	s__Fusarium_nisikadoi
ASV_806	k__Fungi	p__Ascomycota	c__Dothideomycetes	o__Botryosphaeriales	f__Botryosphaeriaceae	g__Neofusicoccum	Unknow
ASV_807	k__Fungi	p__Ascomycota	c__Dothideomycetes	o__Pleosporales	f__Sporormiaceae	g__Sporormiella	s__Sporormiella_intermedia
ASV_808	k__Fungi	p__Ascomycota	c__Dothideomycetes	o__Pleosporales	f__Sporormiaceae	g__Preussia	s__Preussia_flanaganii
ASV_809	k__Fungi	p__Ascomycota	c__Dothideomycetes	o__Pleosporales	f__Phaeosphaeriaceae	g__Setophoma	s__Setophoma_caverna
ASV_810	k__Fungi	p__Ascomycota	c__Dothideomycetes	o__Pleosporales	f__Massarinaceae	g__Stagonospora	Unknow
ASV_811	k__Fungi	p__Basidiomycota	c__Tremellomycetes	o__Tremellales	f__Trimorphomycetaceae	g__Saitozyma	s__Saitozyma_flava
ASV_812	k__Fungi	p__Ascomycota	c__Eurotiomycetes	o__Eurotiales	f__Aspergillaceae	g__Penicillium	Unknow
ASV_813	k__Fungi	p__Ascomycota	c__Pezizomycetes	o__Pezizales	f__Ascobolaceae	g__Ascobolus	s__unidentified
ASV_814	k__Fungi	p__Ascomycota	c__Dothideomycetes	o__Pleosporales	Unknow	Unknow	Unknow
ASV_815	k__Fungi	p__Basidiomycota	c__Tremellomycetes	o__Trichosporonales	f__Trichosporonaceae	g__Cutaneotrichosporon	Unknow
ASV_816	k__Fungi	p__Ascomycota	c__Sordariomycetes	o__Hypocreales	f__Stachybotryaceae	g__unidentified	s__unidentified
ASV_817	k__Fungi	p__Ascomycota	c__Dothideomycetes	o__Pleosporales	f__Sporormiaceae	g__Preussia	s__Preussia_persica
ASV_818	k__Fungi	p__Neocallimastigomycota	c__Neocallimastigomycetes	o__Neocallimastigales	f__Neocallimastigaceae	Unknow	Unknow
ASV_819	k__Fungi	p__Ascomycota	c__Sordariomycetes	o__Hypocreales	Unknow	Unknow	Unknow
ASV_820	k__Fungi	p__Ascomycota	c__Sordariomycetes	o__Xylariales	Unknow	Unknow	Unknow
ASV_821	k__Fungi	p__Ascomycota	c__Sordariomycetes	o__Xylariales	f__Cainiaceae	g__Alishanica	s__unidentified
ASV_822	k__Fungi	p__Basidiomycota	c__Agaricomycetes	o__Agaricales	f__Psathyrellaceae	g__Coprinopsis	Unknow
ASV_823	k__Fungi	p__Neocallimastigomycota	c__Neocallimastigomycetes	o__Neocallimastigales	f__Neocallimastigaceae	g__unidentified	s__unidentified
ASV_824	k__Fungi	p__Basidiomycota	c__Cystobasidiomycetes	o__Cystobasidiomycetes_ord_Incertae_sedis	f__Symmetrosporaceae	g__Symmetrospora	s__Symmetrospora_coprosmae
ASV_825	k__Fungi	p__Ascomycota	c__Sordariomycetes	o__Xylariales	f__Apiosporaceae	g__Arthrinium	s__Arthrinium_aureum
ASV_826	k__Fungi	p__Ascomycota	c__Dothideomycetes	o__Pleosporales	f__Phaeosphaeriaceae	g__Paraphoma	s__Paraphoma_pye
ASV_827	k__Fungi	p__Ascomycota	c__Eurotiomycetes	o__Eurotiales	f__Aspergillaceae	g__Aspergillus	Unknow
ASV_828	k__Fungi	p__Basidiomycota	c__Tremellomycetes	o__Tremellales	f__Bulleribasidiaceae	g__Vishniacozyma	s__Vishniacozyma_victoriae
ASV_829	k__Fungi	p__Ascomycota	c__Dothideomycetes	o__Capnodiales	f__Cladosporiaceae	g__Cladosporium	s__Cladosporium_cladosporioides
ASV_830	k__Fungi	p__Ascomycota	c__Saccharomycetes	o__Saccharomycetales	f__Phaffomycetaceae	g__Starmera	s__Starmera_stellimalicola
ASV_831	k__Fungi	p__Ascomycota	c__Dothideomycetes	o__Pleosporales	f__Pleosporales_fam_Incertae_sedis	g__Parapyrenochaeta	s__unidentified
ASV_832	k__Fungi	p__Ascomycota	c__Dothideomycetes	o__Pleosporales	f__Sporormiaceae	g__Preussia	s__Preussia_longisporopsis
ASV_833	k__Fungi	p__Ascomycota	c__Sordariomycetes	o__Sordariales	f__Sordariaceae	g__Neurospora	Unknow
ASV_834	k__Fungi	p__Ascomycota	c__Dothideomycetes	o__Pleosporales	f__Sporormiaceae	g__Preussia	s__Preussia_flanaganii
ASV_835	k__Fungi	p__Basidiomycota	c__Exobasidiomycetes	o__Tilletiales	f__Tilletiaceae	g__Tilletia	s__Tilletia_barclayana
ASV_836	k__Fungi	p__Ascomycota	c__Sordariomycetes	o__Sordariales	f__Lasiosphaeriaceae	g__Cladorrhinum	s__Cladorrhinum_bulbillosum
ASV_837	k__Fungi	p__Ascomycota	c__Dothideomycetes	o__Pleosporales	f__Phaeosphaeriaceae	Unknow	Unknow
ASV_838	k__Fungi	p__Ascomycota	c__Sordariomycetes	o__Hypocreales	f__Hypocreales_fam_Incertae_sedis	g__Sarocladium	s__Sarocladium_strictum
ASV_839	k__Fungi	p__Ascomycota	c__Eurotiomycetes	o__Eurotiales	f__Aspergillaceae	g__Xeromyces	s__Xeromyces_bisporus
ASV_840	k__Fungi	p__Ascomycota	c__Sordariomycetes	o__Glomerellales	f__Plectosphaerellaceae	Unknow	Unknow
ASV_841	k__Fungi	p__Ascomycota	c__Dothideomycetes	o__Pleosporales	Unknow	Unknow	Unknow
ASV_842	k__Fungi	p__Ascomycota	c__Sordariomycetes	o__Xylariales	f__Sporocadaceae	g__Pseudopestalotiopsis	Unknow
ASV_843	k__Fungi	p__Ascomycota	c__Dothideomycetes	o__Pleosporales	Unknow	Unknow	Unknow
ASV_844	k__Fungi	p__Ascomycota	c__Dothideomycetes	o__Pleosporales	f__Massarinaceae	g__Phragmocamarosporium	s__unidentified
ASV_845	k__Fungi	p__Ascomycota	c__Sordariomycetes	o__Sordariomycetes_ord_Incertae_sedis	f__Sordariomycetes_fam_Incertae_sedis	g__Pleurophragmium	s__unidentified
ASV_846	k__Fungi	p__Mucoromycota	c__Mucoromycetes	o__Mucorales	f__Mucoraceae	g__Mucor	s__Mucor_circinelloides
ASV_847	k__Fungi	p__Basidiomycota	c__Agaricomycetes	o__Agaricales	f__Bolbitiaceae	g__Agrocybe	s__Agrocybe_pediades
ASV_848	k__Fungi	p__Ascomycota	c__Dothideomycetes	o__Pleosporales	f__Dictyosporiaceae	g__Dictyosporium	s__Dictyosporium_heptasporum
ASV_849	k__Fungi	p__Ascomycota	c__Saccharomycetes	o__Saccharomycetales	f__Saccharomycetales_fam_Incertae_sedis	g__Candida	s__Candida_albicans
ASV_850	k__Fungi	p__Basidiomycota	c__Cystobasidiomycetes	o__Cystobasidiomycetes_ord_Incertae_sedis	f__Symmetrosporaceae	g__Symmetrospora	s__Symmetrospora_sp
ASV_851	k__Fungi	p__Basidiomycota	c__Agaricomycetes	o__Agaricales	f__Psathyrellaceae	g__Coprinellus	s__Coprinellus_callinus
ASV_852	k__Fungi	p__Ascomycota	c__Leotiomycetes	o__Helotiales	f__Myxotrichaceae	g__Oidiodendron	s__Oidiodendron_tenuissimum
ASV_853	k__Fungi	p__Basidiomycota	c__Agaricomycetes	o__Agaricales	f__Bolbitiaceae	g__Conocybe	s__Conocybe_tenera
ASV_854	k__Fungi	p__Ascomycota	c__Sordariomycetes	o__Coniochaetales	f__Coniochaetaceae	g__Coniochaeta	s__Coniochaeta_fasciculata
ASV_855	k__Fungi	p__Ascomycota	c__Sordariomycetes	o__Microascales	f__Microascaceae	g__Scopulariopsis	s__Scopulariopsis_candida
ASV_856	k__Fungi	p__Ascomycota	c__Eurotiomycetes	o__Onygenales	f__Onygenaceae	g__Aphanoascus	s__Aphanoascus_keratinophilus
ASV_857	k__Fungi	p__Ascomycota	c__Dothideomycetes	o__Pleosporales	f__Thyridariaceae	Unknow	Unknow
ASV_858	k__Fungi	p__Ascomycota	c__Dothideomycetes	o__Pleosporales	f__Morosphaeriaceae	g__Acrocalymma	s__Acrocalymma_fici
ASV_859	k__Fungi	p__Ascomycota	c__Sordariomycetes	Unknow	Unknow	Unknow	Unknow
ASV_860	k__Fungi	p__Basidiomycota	c__Agaricomycetes	o__Russulales	f__Stereaceae	Unknow	Unknow
ASV_861	k__Fungi	p__Ascomycota	c__Sordariomycetes	o__Hypocreales	f__Cordycipitaceae	g__Akanthomyces	s__Akanthomyces_muscarius
ASV_862	k__Fungi	p__Basidiomycota	c__Cystobasidiomycetes	o__Cystobasidiales	f__Cystobasidiaceae	g__Cystobasidium	s__Cystobasidium_slooffiae
ASV_863	k__Fungi	p__Ascomycota	c__Dothideomycetes	o__Pleosporales	f__Morosphaeriaceae	g__Acrocalymma	s__unidentified
ASV_864	k__Fungi	p__Ascomycota	c__Eurotiomycetes	o__Eurotiales	f__Aspergillaceae	g__Aspergillus	s__Aspergillus_hongkongensis
ASV_865	k__Fungi	p__Basidiomycota	c__Agaricomycetes	o__Agaricales	f__Bolbitiaceae	g__Conocybe	s__Conocybe_moseri
ASV_866	k__Fungi	p__Ascomycota	c__Sordariomycetes	o__Trichosphaeriales	f__Trichosphaeriaceae	g__Nigrospora	s__Nigrospora_oryzae
ASV_867	k__Fungi	p__Ascomycota	c__Dothideomycetes	o__Pleosporales	f__Pleosporaceae	g__Alternaria	s__Alternaria_chlamydosporigena
ASV_868	k__Fungi	p__Neocallimastigomycota	c__Neocallimastigomycetes	o__Neocallimastigales	f__Neocallimastigaceae	g__Neocallimastix	s__Neocallimastix_frontalis
ASV_869	k__Fungi	p__Neocallimastigomycota	c__Neocallimastigomycetes	o__Neocallimastigales	f__Neocallimastigaceae	g__Caecomyces	s__Caecomyces_communis
ASV_870	k__Fungi	p__Neocallimastigomycota	c__Neocallimastigomycetes	o__Neocallimastigales	f__Neocallimastigaceae	g__Piromyces	s__unidentified
ASV_871	k__Fungi	p__Ascomycota	c__Dothideomycetes	o__Pleosporales	f__Didymosphaeriaceae	g__Bimuria	s__Bimuria_novae-zelandiae
ASV_872	k__Fungi	p__Neocallimastigomycota	c__Neocallimastigomycetes	o__Neocallimastigales	f__Neocallimastigaceae	g__Caecomyces	Unknow
ASV_873	k__Fungi	p__Ascomycota	c__Sordariomycetes	o__Microascales	f__Microascaceae	g__Lophotrichus	s__Lophotrichus_fimeti
ASV_874	k__Fungi	p__Ascomycota	c__Sordariomycetes	o__Sordariales	Unknow	Unknow	Unknow
ASV_875	k__Fungi	p__Basidiomycota	c__Tremellomycetes	o__Tremellales	f__Rhynchogastremataceae	g__Papiliotrema	s__Papiliotrema_flavescens
ASV_876	k__Fungi	p__Ascomycota	c__Sordariomycetes	o__Hypocreales	f__Hypocreaceae	g__Monocillium	s__unidentified
ASV_877	k__Fungi	p__Ascomycota	c__Sordariomycetes	o__Hypocreales	f__Stachybotryaceae	g__Myxospora	s__Myxospora_crassiseta
ASV_878	k__Fungi	p__Ascomycota	c__Sordariomycetes	o__Hypocreales	f__unidentified	g__unidentified	s__unidentified
ASV_879	k__Fungi	p__Basidiomycota	c__Agaricomycetes	o__Agaricales	f__Psathyrellaceae	g__Coprinellus	s__Coprinellus_hiascens
ASV_880	k__Fungi	p__Ascomycota	c__Dothideomycetes	o__Pleosporales	f__Thyridariaceae	g__Roussoella	s__unidentified
ASV_881	k__Fungi	p__Ascomycota	c__Dothideomycetes	o__Pleosporales	f__Didymosphaeriaceae	g__Montagnula	Unknow
ASV_882	k__Fungi	p__Ascomycota	c__Dothideomycetes	o__Pleosporales	f__Didymosphaeriaceae	g__Montagnula	s__unidentified
ASV_883	k__Fungi	p__Basidiomycota	c__Cystobasidiomycetes	o__Cystobasidiales	f__Cystobasidiaceae	g__Cystobasidium	s__Cystobasidium_minuta
ASV_884	k__Fungi	p__Basidiomycota	c__Tremellomycetes	o__Tremellales	f__Bulleribasidiaceae	g__Hannaella	s__Hannaella_oryzae
ASV_885	k__Fungi	p__Ascomycota	c__Sordariomycetes	o__Sordariales	f__Lasiosphaeriaceae	g__Triangularia	Unknow
ASV_886	k__Fungi	p__Ascomycota	c__Dothideomycetes	o__Pleosporales	f__Lophiostomataceae	g__Lophiostoma	s__unidentified
ASV_887	k__Fungi	p__Ascomycota	c__Sordariomycetes	o__Glomerellales	f__Plectosphaerellaceae	g__Chordomyces	s__Chordomyces_antarcticus
ASV_888	k__Fungi	p__Ascomycota	c__Dothideomycetes	o__Pleosporales	f__Sporormiaceae	g__Sporormiella	s__Sporormiella_megalospora
ASV_889	k__Fungi	p__Ascomycota	c__Eurotiomycetes	o__Eurotiales	f__Aspergillaceae	g__Penicillium	s__Penicillium_rubens
ASV_890	k__Fungi	p__Ascomycota	c__Sordariomycetes	o__Hypocreales	Unknow	Unknow	Unknow
ASV_891	k__Fungi	p__Ascomycota	c__Eurotiomycetes	o__Chaetothyriales	f__Cyphellophoraceae	g__Cyphellophora	s__Cyphellophora_fusarioides
ASV_892	k__Fungi	p__Ascomycota	c__Dothideomycetes	o__Pleosporales	f__Didymosphaeriaceae	g__Paraphaeosphaeria	Unknow
ASV_893	k__Fungi	p__Ascomycota	c__Dothideomycetes	o__Capnodiales	f__Mycosphaerellaceae	g__Pseudocercospora	Unknow
ASV_894	k__Fungi	p__Ascomycota	c__Dothideomycetes	o__Pleosporales	f__Phaeosphaeriaceae	Unknow	Unknow
ASV_895	k__Fungi	p__Ascomycota	c__Dothideomycetes	o__Pleosporales	f__Periconiaceae	g__Periconia	Unknow
ASV_896	k__Fungi	p__Basidiomycota	c__Microbotryomycetes	o__Sporidiobolales	f__Sporidiobolaceae	g__Sporobolomyces	s__Sporobolomyces_patagonicus
ASV_897	k__Fungi	p__Mucoromycota	c__Mucoromycetes	o__Mucorales	f__Mucoraceae	g__Mucor	s__Mucor_circinelloides
ASV_898	k__Fungi	p__Mucoromycota	c__Mucoromycetes	o__Mucorales	f__Pilobolaceae	g__Pilobolus	s__Pilobolus_kleinii
ASV_899	k__Fungi	p__Ascomycota	c__Leotiomycetes	o__Helotiales	f__Chaetomellaceae	g__Pilidium	s__Pilidium_pseudoconcavum
ASV_900	k__Fungi	p__Ascomycota	c__Eurotiomycetes	o__Chaetothyriales	Unknow	Unknow	Unknow
ASV_901	k__Fungi	p__Ascomycota	c__Saccharomycetes	o__Saccharomycetales	f__Saccharomycetaceae	g__Issatchenkia	s__Issatchenkia_orientalis
ASV_902	k__Fungi	p__Ascomycota	c__Dothideomycetes	o__Pleosporales	f__Didymosphaeriaceae	g__Paraphaeosphaeria	Unknow
ASV_903	k__Fungi	p__Ascomycota	c__Dothideomycetes	o__Pleosporales	f__Pleosporaceae	g__Curvularia	s__Curvularia_intermedia
ASV_904	k__Fungi	p__Neocallimastigomycota	c__Neocallimastigomycetes	o__Neocallimastigales	f__Neocallimastigaceae	Unknow	Unknow
ASV_905	k__Fungi	p__Basidiomycota	c__Agaricomycetes	o__Agaricales	f__Psathyrellaceae	g__Coprinopsis	s__Coprinopsis_urticicola
ASV_906	k__Fungi	p__Ascomycota	Unknow	Unknow	Unknow	Unknow	Unknow
ASV_907	k__Fungi	p__Ascomycota	c__Sordariomycetes	o__Xylariales	f__Xylariaceae	g__Annulohypoxylon	s__Annulohypoxylon_annulatum
ASV_908	k__Fungi	p__Ascomycota	c__Dothideomycetes	o__Pleosporales	f__Sporormiaceae	g__Preussia	s__Preussia_tetramera
ASV_909	k__Fungi	p__Ascomycota	c__Sordariomycetes	o__Sordariales	f__Chaetomiaceae	Unknow	Unknow
ASV_910	k__Fungi	p__Ascomycota	c__Sordariomycetes	o__Hypocreales	f__Nectriaceae	Unknow	Unknow
ASV_911	k__Fungi	p__Ascomycota	c__Sordariomycetes	o__Hypocreales	f__Hypocreales_fam_Incertae_sedis	g__Emericellopsis	Unknow
ASV_912	k__Fungi	p__Ascomycota	c__Sordariomycetes	o__Hypocreales	f__Hypocreales_fam_Incertae_sedis	g__Acremonium	s__Acremonium_persicinum
ASV_913	k__Fungi	p__Basidiomycota	c__Agaricomycetes	o__Agaricales	f__Psathyrellaceae	g__Coprinopsis	s__Coprinopsis_clastophylla
ASV_914	k__Fungi	p__Ascomycota	c__Sordariomycetes	o__Glomerellales	f__Plectosphaerellaceae	Unknow	Unknow
ASV_915	k__Fungi	p__Ascomycota	c__Dothideomycetes	o__Capnodiales	f__Capnodiaceae	g__Leptoxyphium	s__Leptoxyphium_madagascariense
ASV_916	k__Fungi	p__Ascomycota	c__Dothideomycetes	o__Pleosporales	Unknow	Unknow	Unknow
ASV_917	k__Fungi	p__Ascomycota	c__Dothideomycetes	o__Pleosporales	f__Didymosphaeriaceae	g__Montagnula	s__unidentified
ASV_918	k__Fungi	p__Ascomycota	c__Sordariomycetes	o__Xylariales	f__Xylariaceae	g__Hypoxylon	s__Hypoxylon_monticulosum
ASV_919	k__Fungi	p__Basidiomycota	c__Agaricomycetes	o__Agaricales	f__Psathyrellaceae	g__Coprinellus	s__Coprinellus_heptemerus
ASV_920	k__Fungi	p__Ascomycota	c__Sordariomycetes	o__Xylariales	f__Xylariaceae	g__Biscogniauxia	s__unidentified
ASV_921	k__Fungi	p__Ascomycota	c__Saccharomycetes	o__Saccharomycetales	f__Saccharomycetales_fam_Incertae_sedis	g__Candida	s__Candida_railenensis
ASV_922	k__Fungi	p__Ascomycota	c__Dothideomycetes	o__Pleosporales	f__Pleosporaceae	g__Curvularia	s__Curvularia_intermedia
ASV_923	k__Fungi	p__Ascomycota	c__Sordariomycetes	o__Sordariales	f__Chaetomiaceae	g__Humicola	s__Humicola_olivacea
ASV_924	k__Fungi	p__Ascomycota	c__Sordariomycetes	o__Hypocreales	f__Hypocreales_fam_Incertae_sedis	g__Acremonium	s__Acremonium_brachypenium
ASV_925	k__Fungi	p__Ascomycota	c__Dothideomycetes	o__Pleosporales	f__Cucurbitariaceae	g__Pyrenochaeta	s__unidentified
ASV_926	k__Fungi	p__Ascomycota	c__Saccharomycetes	o__Saccharomycetales	f__Saccharomycetales_fam_Incertae_sedis	g__Candida	s__Candida_albicans
ASV_927	k__Fungi	p__Ascomycota	c__Sordariomycetes	o__Hypocreales	f__Bionectriaceae	g__Clonostachys	s__Clonostachys_rosea
ASV_928	k__Fungi	p__Ascomycota	c__Eurotiomycetes	o__Chaetothyriales	f__Herpotrichiellaceae	g__Exophiala	s__Exophiala_phaeomuriformis
ASV_929	k__Fungi	p__Ascomycota	c__Dothideomycetes	o__Pleosporales	Unknow	Unknow	Unknow
ASV_930	k__Fungi	p__Ascomycota	c__Dothideomycetes	o__Pleosporales	f__Phaeosphaeriaceae	g__Phaeosphaeria	Unknow
ASV_931	k__Fungi	p__Ascomycota	c__Dothideomycetes	o__Pleosporales	f__Sporormiaceae	g__Sporormiella	s__Sporormiella_intermedia
ASV_932	k__Fungi	p__Basidiomycota	c__Agaricomycetes	o__Agaricales	Unknow	Unknow	Unknow
ASV_933	k__Fungi	p__Ascomycota	c__Sordariomycetes	o__Sordariales	f__Chaetomiaceae	g__Melanocarpus	s__Melanocarpus_albomyces
ASV_934	k__Fungi	p__Ascomycota	c__Sordariomycetes	o__Hypocreales	f__Hypocreales_fam_Incertae_sedis	g__Acremonium	s__Acremonium_charticola
ASV_935	k__Fungi	p__Basidiomycota	c__Tremellomycetes	o__Tremellales	f__Rhynchogastremataceae	g__Papiliotrema	s__Papiliotrema_japonica
ASV_936	k__Fungi	p__Ascomycota	c__Dothideomycetes	o__Pleosporales	f__Sporormiaceae	g__Preussia	s__Preussia_persica
ASV_937	k__Fungi	p__Ascomycota	c__Dothideomycetes	o__Pleosporales	f__Didymellaceae	Unknow	Unknow
ASV_938	k__Fungi	p__Ascomycota	c__Dothideomycetes	o__Pleosporales	f__Periconiaceae	g__Periconia	s__Periconia_pseudobyssoides
ASV_939	k__Fungi	p__Mucoromycota	c__Mucoromycetes	o__Mucorales	f__Pilobolaceae	g__Pilobolus	s__Pilobolus_crystallinus
ASV_940	k__Fungi	p__Basidiomycota	c__Agaricomycetes	o__Agaricales	Unknow	Unknow	Unknow
ASV_941	k__Fungi	p__Ascomycota	c__Saccharomycetes	o__Saccharomycetales	f__Phaffomycetaceae	g__Wickerhamomyces	s__Wickerhamomyces_onychis
ASV_942	k__Fungi	p__Ascomycota	c__Sordariomycetes	o__Hypocreales	f__Nectriaceae	g__Volutella	s__unidentified
ASV_943	k__Fungi	p__Ascomycota	c__Sordariomycetes	o__Xylariales	f__Sporocadaceae	g__Pestalotiopsis	Unknow
ASV_944	k__Fungi	p__Ascomycota	c__Sordariomycetes	o__Hypocreales	f__Cordycipitaceae	g__Beauveria	s__unidentified
ASV_945	k__Fungi	p__Basidiomycota	c__Agaricomycetes	o__Agaricales	f__Psathyrellaceae	g__Psathyrella	s__Psathyrella_candolleana
ASV_946	k__Fungi	p__Ascomycota	c__Sordariomycetes	o__Hypocreales	f__Hypocreales_fam_Incertae_sedis	g__Acremonium	s__Acremonium_pilosum
ASV_947	k__Fungi	p__Ascomycota	c__Dothideomycetes	o__Pleosporales	f__Sporormiaceae	g__Sporormia	s__unidentified
ASV_948	k__Fungi	p__Ascomycota	c__Eurotiomycetes	o__Eurotiales	f__Aspergillaceae	g__Aspergillus	Unknow
ASV_949	k__Fungi	p__Ascomycota	c__Sordariomycetes	o__Xylariales	f__Xylariales_fam_Incertae_sedis	g__Hansfordia	s__Hansfordia_pulvinata
ASV_950	k__Fungi	p__Ascomycota	c__Dothideomycetes	o__Pleosporales	f__Coniothyriaceae	g__Coniothyrium	s__unidentified
ASV_951	k__Fungi	p__Basidiomycota	c__Agaricomycetes	o__Russulales	f__Peniophoraceae	g__Peniophora	s__Peniophora_rufomarginata
ASV_952	k__Fungi	p__Neocallimastigomycota	c__Neocallimastigomycetes	o__Neocallimastigales	f__Neocallimastigaceae	g__Piromyces	Unknow
ASV_953	k__Fungi	p__Basidiomycota	c__Agaricomycetes	o__Agaricales	f__Strophariaceae	g__Deconica	s__Deconica_phyllogena
ASV_954	k__Fungi	p__Ascomycota	c__Sordariomycetes	o__Glomerellales	f__Glomerellaceae	g__Colletotrichum	Unknow
ASV_955	k__Fungi	p__Ascomycota	c__Dothideomycetes	o__Pleosporales	f__Didymosphaeriaceae	g__Kalmusia	s__Kalmusia_variispora
ASV_956	k__Fungi	p__Ascomycota	c__Dothideomycetes	o__Pleosporales	f__Didymosphaeriaceae	g__Montagnula	Unknow
ASV_957	k__Fungi	p__Ascomycota	c__Sordariomycetes	o__Glomerellales	f__Plectosphaerellaceae	g__Plectosphaerella	Unknow
ASV_958	k__Fungi	p__Mucoromycota	c__Mucoromycetes	o__Mucorales	f__Mucoraceae	g__Mucor	s__Mucor_circinelloides
ASV_959	k__Fungi	p__Ascomycota	c__Sordariomycetes	o__Microascales	f__Microascaceae	g__Lophotrichus	s__Lophotrichus_fimeti
ASV_960	k__Fungi	p__Ascomycota	c__Sordariomycetes	o__Sordariales	f__Chaetomiaceae	g__Chaetomium	Unknow
ASV_961	k__Fungi	p__Ascomycota	c__Dothideomycetes	o__Pleosporales	f__Sporormiaceae	g__unidentified	s__unidentified
ASV_962	k__Fungi	p__Neocallimastigomycota	c__Neocallimastigomycetes	o__Neocallimastigales	f__Neocallimastigaceae	g__Feramyces	s__Feramyces_austinii
ASV_963	k__Fungi	p__Ascomycota	c__Dothideomycetes	o__Pleosporales	f__Pleosporaceae	g__Bipolaris	Unknow
ASV_964	k__Fungi	p__Ascomycota	c__Dothideomycetes	o__Pleosporales	f__Lentitheciaceae	g__Darksidea	Unknow
ASV_965	k__Fungi	p__Ascomycota	c__Sordariomycetes	o__Xylariales	f__Xylariales_fam_Incertae_sedis	g__Robillarda	Unknow
ASV_966	k__Fungi	p__Basidiomycota	c__Agaricomycetes	o__Agaricales	f__Lycoperdaceae	g__Disciseda	s__unidentified
ASV_967	k__Fungi	p__Ascomycota	c__Dothideomycetes	o__Pleosporales	f__Cucurbitariaceae	g__Pyrenochaetopsis	s__Pyrenochaetopsis_leptospora
ASV_968	k__Fungi	p__Ascomycota	c__Sordariomycetes	o__Hypocreales	f__Hypocreales_fam_Incertae_sedis	g__Sarocladium	s__Sarocladium_bactrocephalum
ASV_969	k__Fungi	p__Ascomycota	c__Sordariomycetes	o__Trichosphaeriales	f__Trichosphaeriaceae	g__Nigrospora	s__Nigrospora_oryzae
ASV_970	k__Fungi	p__Ascomycota	c__Sordariomycetes	o__Microascales	f__Microascaceae	g__Microascus	s__Microascus_croci
ASV_971	k__Fungi	p__Ascomycota	c__Dothideomycetes	o__Pleosporales	f__Didymellaceae	Unknow	Unknow
ASV_972	k__Fungi	p__Ascomycota	c__Sordariomycetes	o__Hypocreales	f__unidentified	g__unidentified	s__unidentified
ASV_973	k__Fungi	p__Basidiomycota	c__Cystobasidiomycetes	o__Erythrobasidiales	f__Erythrobasidiaceae	g__Erythrobasidium	s__Erythrobasidium_hasegawianum
ASV_974	k__Fungi	p__Basidiomycota	c__Tremellomycetes	o__Tremellales	f__Trimorphomycetaceae	g__Saitozyma	s__Saitozyma_paraflava
ASV_975	k__Fungi	p__Basidiomycota	c__Ustilaginomycetes	o__Ustilaginales	f__Ustilaginaceae	g__Ustilago	s__Ustilago_crameri
ASV_976	k__Fungi	p__Ascomycota	c__Dothideomycetes	o__Pleosporales	f__Periconiaceae	g__Periconia	s__Periconia_byssoides
ASV_977	k__Fungi	p__Basidiomycota	c__Agaricomycetes	o__Agaricales	f__Psathyrellaceae	g__Coprinellus	s__unidentified
ASV_978	k__Fungi	p__Ascomycota	c__Eurotiomycetes	o__Eurotiales	f__Aspergillaceae	g__Aspergillus	s__Aspergillus_clavatus
ASV_979	k__Fungi	p__Basidiomycota	c__Spiculogloeomycetes	o__Spiculogloeales	f__Spiculogloeaceae	g__Phyllozyma	s__Phyllozyma_subbrunnea
ASV_980	k__Fungi	p__Ascomycota	c__Sordariomycetes	o__Hypocreales	f__Bionectriaceae	g__Valsonectria	s__Valsonectria_pulchella
ASV_981	k__Fungi	p__Ascomycota	c__Sordariomycetes	o__Hypocreales	f__Hypocreales_fam_Incertae_sedis	g__Acremonium	s__Acremonium_persicinum
ASV_982	k__Fungi	p__Ascomycota	c__Eurotiomycetes	o__Chaetothyriales	Unknow	Unknow	Unknow
ASV_983	k__Fungi	p__Ascomycota	c__Dothideomycetes	o__Pleosporales	f__Pleosporaceae	g__Curvularia	s__Curvularia_nodulosa
ASV_984	k__Fungi	p__Ascomycota	c__Sordariomycetes	o__Xylariales	f__Xylariaceae	g__Nemania	s__Nemania_primolutea
ASV_985	k__Fungi	p__Ascomycota	c__Dothideomycetes	o__Pleosporales	f__Sporormiaceae	g__Preussia	s__Preussia_africana
ASV_986	k__Fungi	p__Ascomycota	c__Sordariomycetes	o__Hypocreales	f__Hypocreales_fam_Incertae_sedis	g__Sarocladium	s__Sarocladium_strictum
ASV_987	k__Fungi	p__Neocallimastigomycota	c__Neocallimastigomycetes	o__Neocallimastigales	f__Neocallimastigaceae	g__Feramyces	s__Feramyces_austinii
ASV_988	k__Fungi	p__Ascomycota	c__Dothideomycetes	o__Capnodiales	f__Cladosporiaceae	g__Cladosporium	s__Cladosporium_cladosporioides
ASV_989	k__Fungi	p__Ascomycota	c__Sordariomycetes	o__Chaetosphaeriales	f__Chaetosphaeriaceae	g__Chloridium	s__Chloridium_aseptatum
ASV_990	k__Fungi	p__Ascomycota	c__Sordariomycetes	o__Sordariales	f__Chaetomiaceae	Unknow	Unknow
ASV_991	k__Fungi	p__Ascomycota	c__Sordariomycetes	o__Hypocreales	f__Bionectriaceae	g__Clonostachys	s__Clonostachys_rosea
ASV_992	k__Fungi	p__Mucoromycota	c__Mucoromycetes	o__Mucorales	f__Lichtheimiaceae	g__Lichtheimia	s__Lichtheimia_ornata
ASV_993	k__Fungi	p__Ascomycota	c__Sordariomycetes	o__Sordariales	f__Lasiosphaeriaceae	g__Podospora	s__Podospora_communis
ASV_994	k__Fungi	p__Basidiomycota	c__Agaricomycetes	o__Phallales	f__Phallaceae	g__Lysurus	s__unidentified
ASV_995	k__Fungi	p__Ascomycota	c__Sordariomycetes	o__Hypocreales	f__Stachybotryaceae	g__Smaragdiniseta	s__unidentified
ASV_996	k__Fungi	p__Ascomycota	c__Dothideomycetes	o__Pleosporales	Unknow	Unknow	Unknow
ASV_997	k__Fungi	p__Basidiomycota	c__Agaricomycetes	o__Phallales	f__Phallaceae	g__Aseroe	s__unidentified
ASV_998	k__Fungi	p__Ascomycota	c__Sordariomycetes	o__Microascales	f__Microascaceae	g__Scedosporium	s__Scedosporium_prolificans
ASV_999	k__Fungi	p__Ascomycota	c__Dothideomycetes	o__Pleosporales	f__Pleosporaceae	g__Edenia	s__Edenia_gomezpompae
ASV_1000	k__Fungi	p__Basidiomycota	c__Tremellomycetes	o__Tremellales	f__Bulleribasidiaceae	g__Vishniacozyma	s__unidentified
ASV_1001	k__Fungi	p__Ascomycota	c__Sordariomycetes	o__Sordariales	f__Chaetomiaceae	g__unidentified	s__unidentified
ASV_1002	k__Fungi	p__Ascomycota	c__Sordariomycetes	o__Glomerellales	f__Plectosphaerellaceae	g__Plectosphaerella	Unknow
ASV_1003	k__Fungi	p__Ascomycota	c__Dothideomycetes	o__Pleosporales	f__Didymosphaeriaceae	g__Xenocamarosporium	s__Xenocamarosporium_acaciae
ASV_1004	k__Fungi	p__Ascomycota	c__Dothideomycetes	o__Pleosporales	f__Lophiostomataceae	g__unidentified	s__unidentified
ASV_1005	k__Fungi	p__Basidiomycota	c__Agaricomycetes	o__Hymenochaetales	f__Schizoporaceae	g__Xylodon	Unknow
ASV_1006	k__Fungi	p__Basidiomycota	c__Agaricomycetes	o__Agaricales	f__Pterulaceae	Unknow	Unknow
ASV_1007	k__Fungi	p__Ascomycota	c__Sordariomycetes	o__Sordariales	f__Lasiosphaeriaceae	g__Cercophora	s__Cercophora_areolata
ASV_1008	k__Fungi	p__Basidiomycota	c__Agaricomycetes	o__Agaricales	f__Psathyrellaceae	g__Coprinellus	Unknow
ASV_1009	k__Fungi	p__Ascomycota	c__Sordariomycetes	o__Hypocreales	f__unidentified	g__unidentified	s__unidentified
ASV_1010	k__Fungi	p__Ascomycota	c__Eurotiomycetes	o__Eurotiales	f__Aspergillaceae	g__Aspergillus	Unknow
ASV_1011	k__Fungi	p__Ascomycota	c__Dothideomycetes	o__Pleosporales	f__Didymosphaeriaceae	g__Paraphaeosphaeria	s__unidentified
ASV_1012	k__Fungi	p__Ascomycota	c__Dothideomycetes	o__Pleosporales	f__Didymosphaeriaceae	Unknow	Unknow
ASV_1013	k__Fungi	p__Ascomycota	c__Dothideomycetes	o__Pleosporales	f__Phaeosphaeriaceae	g__Chaetosphaeronema	s__unidentified
ASV_1014	k__Fungi	p__Ascomycota	c__Dothideomycetes	o__Pleosporales	f__Phaeosphaeriaceae	g__Neosetophoma	Unknow
ASV_1015	k__Fungi	p__Ascomycota	c__Pezizomycetes	o__Pezizales	f__Ascobolaceae	g__Ascobolus	s__unidentified
ASV_1016	k__Fungi	p__Ascomycota	c__Sordariomycetes	o__Hypocreales	Unknow	Unknow	Unknow
ASV_1017	k__Fungi	p__Ascomycota	c__Eurotiomycetes	o__Chaetothyriales	f__Chaetothyriales_fam_Incertae_sedis	g__Strelitziana	s__Strelitziana_malaysiana
ASV_1018	k__Fungi	p__Ascomycota	c__Dothideomycetes	o__Pleosporales	f__Pleosporaceae	g__Curvularia	s__Curvularia_alcornii
ASV_1019	k__Fungi	p__Ascomycota	c__Dothideomycetes	o__Pleosporales	Unknow	Unknow	Unknow
ASV_1020	k__Fungi	p__Ascomycota	c__Dothideomycetes	o__Capnodiales	f__Mycosphaerellaceae	g__Teratoramularia	s__Teratoramularia_infinita
ASV_1021	k__Fungi	p__Ascomycota	c__Dothideomycetes	o__Capnodiales	f__Teratosphaeriaceae	g__Hyweljonesia	s__Hyweljonesia_queenslandica
ASV_1022	k__Fungi	p__Ascomycota	c__Dothideomycetes	o__Pleosporales	f__Biatriosporaceae	g__Biatriospora	s__unidentified
ASV_1023	k__Fungi	p__Ascomycota	c__Dothideomycetes	o__Capnodiales	f__Mycosphaerellaceae	g__Neoceratosperma	s__Neoceratosperma_yunnanensis
ASV_1024	k__Fungi	p__Ascomycota	c__Sordariomycetes	Unknow	Unknow	Unknow	Unknow
ASV_1025	k__Fungi	p__Neocallimastigomycota	c__Neocallimastigomycetes	o__Neocallimastigales	f__Neocallimastigaceae	g__Feramyces	s__Feramyces_austinii
ASV_1026	k__Fungi	p__Ascomycota	c__Sordariomycetes	o__Diaporthales	Unknow	Unknow	Unknow
ASV_1027	k__Fungi	p__Ascomycota	c__Sordariomycetes	o__Hypocreales	f__Hypocreaceae	g__Trichoderma	Unknow
ASV_1028	k__Fungi	p__Basidiomycota	c__Tremellomycetes	o__Tremellales	f__Trimorphomycetaceae	g__Saitozyma	s__Saitozyma_flava
ASV_1029	k__Fungi	p__Ascomycota	c__Sordariomycetes	o__Sordariales	f__Chaetomiaceae	g__Botryotrichum	s__Botryotrichum_atrogriseum
ASV_1030	k__Fungi	p__Ascomycota	c__Eurotiomycetes	o__Chaetothyriales	f__Trichomeriaceae	g__Knufia	s__Knufia_tsunedae
ASV_1031	k__Fungi	p__Ascomycota	c__Sordariomycetes	o__Hypocreales	f__Hypocreales_fam_Incertae_sedis	Unknow	Unknow
ASV_1032	k__Fungi	p__Ascomycota	c__Eurotiomycetes	o__Eurotiales	f__Aspergillaceae	g__Penicillium	Unknow
ASV_1033	k__Fungi	p__Ascomycota	c__Eurotiomycetes	o__Eurotiales	f__Aspergillaceae	g__Penicillium	s__Penicillium_cinnamopurpureum
ASV_1034	k__Fungi	p__Ascomycota	c__Dothideomycetes	o__Pleosporales	f__Amorosiaceae	g__Angustimassarina	s__Angustimassarina_acerina
ASV_1035	k__Fungi	p__Neocallimastigomycota	c__Neocallimastigomycetes	o__Neocallimastigales	f__Neocallimastigaceae	g__Piromyces	s__unidentified
ASV_1036	k__Fungi	p__Ascomycota	c__Dothideomycetes	o__Capnodiales	f__Cladosporiaceae	g__Cladosporium	s__Cladosporium_cladosporioides
ASV_1037	k__Fungi	p__Basidiomycota	c__Wallemiomycetes	o__Wallemiales	f__Wallemiaceae	g__Wallemia	s__Wallemia_sebi
ASV_1038	k__Fungi	p__Ascomycota	c__Sordariomycetes	o__Coniochaetales	f__Coniochaetaceae	g__Coniochaeta	Unknow
ASV_1039	k__Fungi	p__Ascomycota	c__Sordariomycetes	o__Hypocreales	f__Niessliaceae	g__Niesslia	s__Niesslia_dimorphospora
ASV_1040	k__Fungi	p__Ascomycota	c__Sordariomycetes	o__Xylariales	f__Xylariaceae	g__Zygosporium	s__Zygosporium_pseudogibbum
ASV_1041	k__Fungi	p__Ascomycota	c__Eurotiomycetes	o__Eurotiales	f__Aspergillaceae	g__Penicillium	s__Penicillium_georgiense
ASV_1042	k__Fungi	p__Ascomycota	c__Eurotiomycetes	o__Eurotiales	f__Aspergillaceae	g__Penicillium	Unknow
ASV_1043	k__Fungi	p__Ascomycota	c__Saccharomycetes	o__Saccharomycetales	f__Trichomonascaceae	g__Wickerhamiella	s__Wickerhamiella_versatilis
ASV_1044	k__Fungi	p__Ascomycota	Unknow	Unknow	Unknow	Unknow	Unknow
ASV_1045	k__Fungi	p__Ascomycota	c__Sordariomycetes	Unknow	Unknow	Unknow	Unknow
ASV_1046	k__Fungi	p__Basidiomycota	c__Agaricomycetes	o__Agaricales	f__Psathyrellaceae	g__Coprinopsis	s__Coprinopsis_nivea
ASV_1047	k__Fungi	p__Ascomycota	c__Dothideomycetes	o__Pleosporales	f__Phaeosphaeriaceae	g__Phaeosphaeria	Unknow
ASV_1048	k__Fungi	p__Ascomycota	c__Eurotiomycetes	o__Eurotiales	f__Aspergillaceae	g__Penicillium	s__Penicillium_sumatraense
ASV_1049	k__Fungi	p__Basidiomycota	c__Microbotryomycetes	o__Sporidiobolales	f__Sporidiobolaceae	g__Rhodotorula	s__Rhodotorula_kratochvilovae
ASV_1050	k__Fungi	p__Ascomycota	c__Dothideomycetes	o__Pleosporales	f__Lophiostomataceae	g__Lophiostoma	s__Lophiostoma_corticola
ASV_1051	k__Fungi	p__Ascomycota	c__Sordariomycetes	o__Xylariales	f__Bartaliniaceae	g__Bartalinia	s__Bartalinia_rosicola
ASV_1052	k__Fungi	p__Ascomycota	c__Leotiomycetes	o__Helotiales	f__Chaetomellaceae	g__Chaetomella	s__Chaetomella_raphigera
ASV_1053	k__Fungi	p__Ascomycota	c__Eurotiomycetes	o__Eurotiales	f__Aspergillaceae	g__Aspergillus	s__Aspergillus_wentii
ASV_1054	k__Fungi	p__Ascomycota	c__Sordariomycetes	o__Microascales	f__Microascaceae	g__Scopulariopsis	s__Scopulariopsis_fusca
ASV_1055	k__Fungi	p__Basidiomycota	c__Tremellomycetes	o__Tremellales	f__Trimorphomycetaceae	g__Saitozyma	s__Saitozyma_flava
ASV_1056	k__Fungi	p__Ascomycota	c__Sordariomycetes	o__Xylariales	f__Xylariaceae	g__Nemania	s__Nemania_bipapillata
ASV_1057	k__Fungi	p__Basidiomycota	c__Agaricomycetes	o__Trechisporales	f__Hydnodontaceae	g__Trechispora	s__unidentified
ASV_1058	k__Fungi	p__Ascomycota	c__Dothideomycetes	o__Pleosporales	f__Neomassarinaceae	g__Neomassarina	Unknow
ASV_1059	k__Fungi	p__Ascomycota	c__Dothideomycetes	o__Pleosporales	f__Pleosporaceae	g__Curvularia	s__unidentified
ASV_1060	k__Fungi	p__Neocallimastigomycota	c__Neocallimastigomycetes	o__Neocallimastigales	f__Neocallimastigaceae	g__unidentified	s__unidentified
ASV_1061	k__Fungi	p__Basidiomycota	c__Agaricomycetes	o__Agaricales	f__Psathyrellaceae	g__Psathyrella	s__Psathyrella_candolleana
ASV_1062	k__Fungi	p__Ascomycota	c__Sordariomycetes	o__Sordariales	f__Lasiosphaeriaceae	g__Podospora	s__Podospora_communis
ASV_1063	k__Fungi	p__Ascomycota	c__Sordariomycetes	o__Hypocreales	f__Nectriaceae	g__Fusicolla	s__Fusicolla_acetilerea
ASV_1064	k__Fungi	p__Basidiomycota	c__Microbotryomycetes	o__Microbotryomycetes_ord_Incertae_sedis	f__Microbotryomycetes_fam_Incertae_sedis	g__Colacogloea	s__Colacogloea_philyla
ASV_1065	k__Fungi	p__Ascomycota	c__Dothideomycetes	o__Pleosporales	f__Phaeosphaeriaceae	Unknow	Unknow
ASV_1066	k__Fungi	p__Ascomycota	c__Sordariomycetes	o__Sordariales	f__Chaetomiaceae	Unknow	Unknow
ASV_1067	k__Fungi	p__Basidiomycota	c__Tremellomycetes	o__Filobasidiales	f__Filobasidiaceae	g__Naganishia	Unknow
ASV_1068	k__Fungi	p__Ascomycota	c__Eurotiomycetes	o__Eurotiales	f__Aspergillaceae	g__Penicillium	Unknow
ASV_1069	k__Fungi	p__Ascomycota	c__Sordariomycetes	o__Hypocreales	f__Hypocreaceae	g__Monocillium	s__Monocillium_mucidum
ASV_1070	k__Fungi	p__Ascomycota	c__Dothideomycetes	o__Pleosporales	f__Sporormiaceae	Unknow	Unknow
ASV_1071	k__Fungi	p__Ascomycota	c__Sordariomycetes	o__Hypocreales	f__Hypocreales_fam_Incertae_sedis	g__Fusariella	s__unidentified
ASV_1072	k__Fungi	p__Ascomycota	c__Eurotiomycetes	o__Eurotiales	f__Aspergillaceae	g__Aspergillus	s__Aspergillus_halophilicus
ASV_1073	k__Fungi	p__Ascomycota	c__Dothideomycetes	o__Dothideales	f__Aureobasidiaceae	g__Aureobasidium	Unknow
ASV_1074	k__Fungi	p__Ascomycota	c__Eurotiomycetes	o__Chaetothyriales	f__Trichomeriaceae	g__Knufia	s__unidentified
ASV_1075	k__Fungi	p__Ascomycota	c__Dothideomycetes	o__Pleosporales	Unknow	Unknow	Unknow
ASV_1076	k__Fungi	p__Ascomycota	c__Dothideomycetes	o__Capnodiales	f__Mycosphaerellaceae	g__Mycocentrospora	s__unidentified
ASV_1077	k__Fungi	p__Ascomycota	c__Dothideomycetes	o__Pleosporales	f__Coniothyriaceae	g__Coniothyrium	s__unidentified
ASV_1078	k__Fungi	p__Mucoromycota	c__Mucoromycetes	o__Mucorales	f__Pilobolaceae	g__Pilobolus	s__Pilobolus_crystallinus
ASV_1079	k__Fungi	p__Ascomycota	c__Sordariomycetes	o__Hypocreales	f__Hypocreaceae	g__Trichoderma	s__Trichoderma_eucorticioides
ASV_1080	k__Fungi	p__Ascomycota	c__Dothideomycetes	o__Pleosporales	f__Pleosporales_fam_Incertae_sedis	g__Nigrograna	s__unidentified
ASV_1081	k__Fungi	p__Ascomycota	c__Sordariomycetes	o__Xylariales	f__Xylariaceae	g__Annulohypoxylon	s__Annulohypoxylon_annulatum
ASV_1082	k__Fungi	p__Ascomycota	c__Eurotiomycetes	o__Chaetothyriales	Unknow	Unknow	Unknow
ASV_1083	k__Fungi	p__Ascomycota	c__Sordariomycetes	o__Diaporthales	f__Diaporthaceae	g__Diaporthe	Unknow
ASV_1084	k__Fungi	p__Ascomycota	c__Sordariomycetes	o__Microascales	f__Microascales_fam_Incertae_sedis	g__Sphaeronaemella	s__Sphaeronaemella_fimicola
ASV_1085	k__Fungi	p__Basidiomycota	c__Agaricomycetes	o__Agaricales	f__Psathyrellaceae	g__Coprinellus	s__Coprinellus_curtus
ASV_1086	k__Fungi	p__Ascomycota	c__Sordariomycetes	Unknow	Unknow	Unknow	Unknow
ASV_1087	k__Fungi	p__Mucoromycota	c__Mucoromycetes	o__Mucorales	f__Choanephoraceae	g__Poitrasia	s__Poitrasia_circinans
ASV_1088	k__Fungi	p__Ascomycota	c__Sordariomycetes	o__Trichosphaeriales	f__Trichosphaeriaceae	g__Nigrospora	s__Nigrospora_musae
ASV_1089	k__Fungi	p__Ascomycota	c__Sordariomycetes	o__Hypocreales	f__Cordycipitaceae	g__Beauveria	Unknow
ASV_1090	k__Fungi	p__Ascomycota	c__Sordariomycetes	o__Hypocreales	f__Clavicipitaceae	g__Metarhizium	s__Metarhizium_rileyi
ASV_1091	k__Fungi	p__Ascomycota	c__Sordariomycetes	o__Glomerellales	f__Plectosphaerellaceae	Unknow	Unknow
ASV_1092	k__Fungi	p__Ascomycota	c__Dothideomycetes	o__Dothideales	f__Aureobasidiaceae	g__Aureobasidium	s__Aureobasidium_pullulans
ASV_1093	k__Fungi	p__Ascomycota	c__Pezizomycetes	o__Pezizales	f__Pyronemataceae	g__Warcupia	s__Warcupia_terrestris
ASV_1094	k__Fungi	p__Ascomycota	c__Dothideomycetes	o__Pleosporales	f__Periconiaceae	g__Periconia	s__Periconia_cookei
ASV_1095	k__Fungi	p__Ascomycota	c__Sordariomycetes	o__Microascales	f__Microascaceae	g__Microascus	Unknow
ASV_1096	k__Fungi	p__Ascomycota	c__Sordariomycetes	o__Hypocreales	Unknow	Unknow	Unknow
ASV_1097	k__Fungi	p__Ascomycota	c__Dothideomycetes	o__Capnodiales	f__Mycosphaerellaceae	g__Teratoramularia	s__Teratoramularia_infinita
ASV_1098	k__Fungi	p__Ascomycota	c__Dothideomycetes	o__Capnodiales	f__Mycosphaerellaceae	g__Stigmina	s__Stigmina_juniperina
ASV_1099	k__Fungi	p__Ascomycota	c__Sordariomycetes	o__Hypocreales	f__Stachybotryaceae	g__Alfaria	s__Alfaria_terrestris
ASV_1100	k__Fungi	p__Ascomycota	c__Dothideomycetes	o__Pleosporales	f__Phaeosphaeriaceae	g__Setophoma	s__Setophoma_caverna
ASV_1101	k__Fungi	p__Basidiomycota	c__Agaricomycetes	o__Agaricales	f__Psathyrellaceae	g__Coprinopsis	s__Coprinopsis_urticicola
ASV_1102	k__Fungi	p__Ascomycota	c__Sordariomycetes	o__Xylariales	f__Sporocadaceae	g__Seiridium	s__Seiridium_phylicae
ASV_1103	k__Fungi	p__Ascomycota	c__Sordariomycetes	o__Xylariales	f__Xylariales_fam_Incertae_sedis	g__Phialemoniopsis	s__Phialemoniopsis_cornearis
ASV_1104	k__Fungi	p__Basidiomycota	c__Agaricomycetes	o__Agaricales	f__Psathyrellaceae	g__Coprinellus	s__Coprinellus_subdisseminatus
ASV_1105	k__Fungi	p__Ascomycota	c__Sordariomycetes	o__Xylariales	f__Apiosporaceae	g__Arthrinium	s__Arthrinium_aureum
ASV_1106	k__Fungi	p__Ascomycota	c__Dothideomycetes	o__Pleosporales	f__Pleosporales_fam_Incertae_sedis	g__Trichobotrys	s__Trichobotrys_effusa
ASV_1107	k__Fungi	p__Basidiomycota	c__Agaricostilbomycetes	o__Agaricostilbales	f__Kondoaceae	g__Kondoa	s__Kondoa_sorbi
ASV_1108	k__Fungi	p__Ascomycota	c__Sordariomycetes	o__Sordariales	f__Lasiosphaeriaceae	g__Podospora	s__Podospora_pleiospora
ASV_1109	k__Fungi	p__Ascomycota	c__Dothideomycetes	o__Pleosporales	f__Didymosphaeriaceae	g__Pseudopithomyces	s__Pseudopithomyces_karoo
ASV_1110	k__Fungi	p__Ascomycota	c__Sordariomycetes	o__Hypocreales	f__Clavicipitaceae	g__Metarhizium	s__Metarhizium_rileyi
ASV_1111	k__Fungi	p__Basidiomycota	c__Cystobasidiomycetes	o__Cystobasidiales	f__Cystobasidiaceae	g__Cystobasidium	s__unidentified
ASV_1112	k__Fungi	p__Ascomycota	c__Sordariomycetes	o__Hypocreales	f__Hypocreales_fam_Incertae_sedis	g__Acremonium	s__Acremonium_persicinum
ASV_1113	k__Fungi	p__Ascomycota	c__Sordariomycetes	o__Xylariales	f__Microdochiaceae	g__Microdochium	s__Microdochium_colombiense
ASV_1114	k__Fungi	p__Ascomycota	c__Sordariomycetes	o__Glomerellales	f__Plectosphaerellaceae	g__unidentified	s__unidentified
ASV_1115	k__Fungi	p__Ascomycota	c__Dothideomycetes	o__Pleosporales	f__Didymellaceae	g__Stagonosporopsis	Unknow
ASV_1116	k__Fungi	p__Ascomycota	c__Sordariomycetes	o__Microascales	f__Microascaceae	g__Yunnania	s__Yunnania_carbonaria
ASV_1117	k__Fungi	p__Neocallimastigomycota	c__Neocallimastigomycetes	o__Neocallimastigales	f__Neocallimastigaceae	g__Cyllamyces	s__Cyllamyces_aberensis
ASV_1118	k__Fungi	p__Ascomycota	c__Sordariomycetes	o__Sordariales	f__Chaetomiaceae	g__Botryotrichum	s__Botryotrichum_spirotrichum
ASV_1119	k__Fungi	p__Ascomycota	c__Sordariomycetes	o__Hypocreales	f__Hypocreales_fam_Incertae_sedis	g__Acremonium	s__Acremonium_persicinum
ASV_1120	k__Fungi	p__Ascomycota	c__Sordariomycetes	o__Hypoceales	f__Catabotrydaceae	g__unidentified	s__unidentified
ASV_1121	k__Fungi	p__Ascomycota	c__Sordariomycetes	o__Hypocreales	f__Ophiocordycipitaceae	g__Purpureocillium	Unknow
ASV_1122	k__Fungi	p__Ascomycota	c__Sordariomycetes	o__Hypocreales	f__Bionectriaceae	g__Ovicillium	Unknow
ASV_1123	k__Fungi	p__Basidiomycota	c__Agaricomycetes	o__Geastrales	f__Geastraceae	g__Nidulariopsis	s__Nidulariopsis_iowensis
ASV_1124	k__Fungi	p__Basidiomycota	c__Agaricomycetes	o__Polyporales	f__Ganodermataceae	g__Ganoderma	s__Ganoderma_gibbosum
ASV_1125	k__Fungi	p__Ascomycota	c__Dothideomycetes	o__Pleosporales	f__Thyridariaceae	Unknow	Unknow
ASV_1126	k__Fungi	p__Ascomycota	c__Dothideomycetes	o__Pleosporales	f__Phaeosphaeriaceae	g__Setophoma	Unknow
ASV_1127	k__Fungi	p__Ascomycota	c__Dothideomycetes	o__Botryosphaeriales	f__Botryosphaeriaceae	g__Neofusicoccum	Unknow
ASV_1128	k__Fungi	p__Ascomycota	c__Sordariomycetes	o__Xylariales	f__Xylariaceae	g__Hypoxylon	s__Hypoxylon_monticulosum
ASV_1129	k__Fungi	p__Ascomycota	c__Dothideomycetes	o__Pleosporales	f__Massarinaceae	g__Stagonospora	Unknow
ASV_1130	k__Fungi	p__Basidiomycota	c__Agaricomycetes	o__Agaricales	f__Psathyrellaceae	g__Coprinopsis	s__Coprinopsis_villosa
ASV_1131	k__Fungi	p__Basidiomycota	c__Tremellomycetes	o__Tremellales	f__Rhynchogastremataceae	g__Papiliotrema	s__Papiliotrema_terrestris
ASV_1132	k__Fungi	p__Ascomycota	c__Sordariomycetes	o__Hypocreales	f__Hypocreales_fam_Incertae_sedis	g__Acremonium	s__Acremonium_roseolum
ASV_1133	k__Fungi	p__Ascomycota	c__Sordariomycetes	o__Sordariales	f__Chaetomiaceae	g__Dichotomopilus	s__Dichotomopilus_erectus
ASV_1134	k__Fungi	p__Ascomycota	c__Sordariomycetes	o__Hypocreales	f__Stachybotryaceae	g__Myrothecium	s__Myrothecium_roridum
ASV_1135	k__Fungi	p__Ascomycota	c__Dothideomycetes	o__Pleosporales	f__Didymosphaeriaceae	Unknow	Unknow
ASV_1136	k__Fungi	p__Ascomycota	c__Pezizomycetes	o__Pezizales	f__Pezizales_fam_Incertae_sedis	g__Trichobolus	s__Trichobolus_zukalii
ASV_1137	k__Fungi	p__Ascomycota	c__Dothideomycetes	o__Capnodiales	f__Capnodiales_fam_Incertae_sedis	g__Arthrocatena	s__Arthrocatena_tenebrio
ASV_1138	k__Fungi	p__Ascomycota	c__Dothideomycetes	o__Pleosporales	f__Sporormiaceae	Unknow	Unknow
ASV_1139	k__Fungi	p__Ascomycota	c__Sordariomycetes	o__Xylariales	f__Xylariaceae	g__unidentified	s__unidentified
ASV_1140	k__Fungi	p__Ascomycota	c__Leotiomycetes	o__Helotiales	f__Sclerotiniaceae	g__Botryotinia	Unknow
ASV_1141	k__Fungi	p__Ascomycota	c__Sordariomycetes	Unknow	Unknow	Unknow	Unknow
ASV_1142	k__Fungi	p__Ascomycota	c__Dothideomycetes	o__Pleosporales	f__Phaeosphaeriaceae	g__Paraphoma	Unknow
ASV_1143	k__Fungi	p__Ascomycota	c__Eurotiomycetes	o__Eurotiales	f__Aspergillaceae	g__Aspergillus	Unknow
ASV_1144	k__Fungi	p__Basidiomycota	c__Agaricomycetes	o__Agaricales	f__Psathyrellaceae	g__Psathyrella	s__Psathyrella_subsingeri
ASV_1145	k__Fungi	p__Ascomycota	c__Dothideomycetes	o__Pleosporales	f__Phaeosphaeriaceae	g__Phaeosphaeria	s__unidentified
ASV_1146	k__Fungi	p__Ascomycota	c__Dothideomycetes	o__Capnodiales	f__Teratosphaeriaceae	g__Hyweljonesia	s__Hyweljonesia_queenslandica
ASV_1147	k__Fungi	p__Basidiomycota	c__Agaricomycetes	o__Trechisporales	f__Hydnodontaceae	g__Trechispora	s__unidentified
ASV_1148	k__Fungi	p__Ascomycota	c__Dothideomycetes	o__Pleosporales	Unknow	Unknow	Unknow
ASV_1149	k__Fungi	p__Ascomycota	c__Dothideomycetes	o__Valsariales	f__Valsariaceae	g__Valsaria	s__Valsaria_neotropica
ASV_1150	k__Fungi	p__Ascomycota	Unknow	Unknow	Unknow	Unknow	Unknow
ASV_1151	k__Fungi	p__Ascomycota	c__Dothideomycetes	o__Pleosporales	Unknow	Unknow	Unknow
ASV_1152	k__Fungi	p__Ascomycota	c__Sordariomycetes	o__Xylariales	f__Xylariaceae	g__Hypoxylon	s__Hypoxylon_vinosopulvinatum
ASV_1153	k__Fungi	p__Ascomycota	c__Dothideomycetes	o__Pleosporales	f__Phaeosphaeriaceae	g__Phaeosphaeria	s__Phaeosphaeria_oryzae
ASV_1154	k__Fungi	p__Ascomycota	c__Sordariomycetes	o__Xylariales	f__Xylariaceae	g__Annulohypoxylon	s__Annulohypoxylon_moriforme
ASV_1155	k__Fungi	p__Ascomycota	c__Sordariomycetes	o__Xylariales	f__Xylariaceae	g__Annulohypoxylon	s__Annulohypoxylon_spougei
ASV_1156	k__Fungi	p__Ascomycota	c__Eurotiomycetes	o__Eurotiales	f__Aspergillaceae	g__Aspergillus	Unknow
ASV_1157	k__Fungi	p__Ascomycota	c__Dothideomycetes	o__Pleosporales	f__Sporormiaceae	Unknow	Unknow
ASV_1158	k__Fungi	p__Ascomycota	c__Sordariomycetes	o__Hypocreales	f__Bionectriaceae	g__Nectriopsis	s__Nectriopsis_exigua
ASV_1159	k__Fungi	p__Ascomycota	c__Dothideomycetes	o__Pleosporales	f__Pleosporaceae	g__Alternaria	Unknow
ASV_1160	k__Fungi	p__Ascomycota	c__Saccharomycetes	o__Saccharomycetales	f__Trichomonascaceae	g__Wickerhamiella	s__Wickerhamiella_pararugosa
ASV_1161	k__Fungi	p__Basidiomycota	c__Wallemiomycetes	o__Wallemiales	f__Wallemiaceae	g__Wallemia	s__Wallemia_muriae
ASV_1162	k__Fungi	p__Ascomycota	c__Dothideomycetes	o__Pleosporales	f__Didymosphaeriaceae	g__Paraconiothyrium	s__unidentified
ASV_1163	k__Fungi	p__Ascomycota	c__Eurotiomycetes	o__Chaetothyriales	f__Trichomeriaceae	g__Knufia	s__Knufia_peltigerae
ASV_1164	k__Fungi	p__Ascomycota	c__Dothideomycetes	Unknow	Unknow	Unknow	Unknow
ASV_1165	k__Fungi	p__Ascomycota	c__Dothideomycetes	o__Pleosporales	f__Phaeosphaeriaceae	g__Phaeosphaeria	s__Phaeosphaeria_poagena
ASV_1166	k__Fungi	p__Ascomycota	c__Sordariomycetes	o__Hypocreales	f__Stachybotryaceae	g__Achroiostachys	Unknow
ASV_1167	k__Fungi	p__Ascomycota	c__Sordariomycetes	o__Xylariales	f__Apiosporaceae	g__Arthrinium	s__Arthrinium_marii
ASV_1168	k__Fungi	p__Basidiomycota	Unknow	Unknow	Unknow	Unknow	Unknow
ASV_1169	k__Fungi	p__Ascomycota	c__Dothideomycetes	o__Pleosporales	f__Leptosphaeriaceae	Unknow	Unknow
ASV_1170	k__Fungi	p__Ascomycota	c__Dothideomycetes	o__Pleosporales	f__Dictyosporiaceae	g__Pseudocoleophoma	Unknow
ASV_1171	k__Fungi	p__Ascomycota	c__Dothideomycetes	o__Pleosporales	f__Halotthiaceae	g__Sulcosporium	s__unidentified
ASV_1172	k__Fungi	p__Ascomycota	c__Dothideomycetes	o__Pleosporales	f__Didymosphaeriaceae	g__Paraconiothyrium	s__Paraconiothyrium_variabile
ASV_1173	k__Fungi	p__Ascomycota	c__Sordariomycetes	o__Phomatosporales	f__Phomatosporaceae	g__Phomatospora	s__Phomatospora_biseriata
ASV_1174	k__Fungi	p__Basidiomycota	c__Agaricomycetes	o__Agaricales	f__Agaricaceae	g__Agaricus	s__unidentified
ASV_1175	k__Fungi	p__Ascomycota	c__Sordariomycetes	o__Hypocreales	f__Nectriaceae	g__Stephanonectria	s__Stephanonectria_keithii
ASV_1176	k__Fungi	p__Ascomycota	c__Sordariomycetes	o__Xylariales	f__Xylariales_fam_Incertae_sedis	g__Hansfordia	s__Hansfordia_pulvinata
ASV_1177	k__Fungi	p__Basidiomycota	c__Tremellomycetes	o__Tremellales	f__Rhynchogastremataceae	g__Papiliotrema	s__Papiliotrema_rajasthanensis
ASV_1178	k__Fungi	p__Ascomycota	c__Dothideomycetes	o__Pleosporales	f__Parabambusicolaceae	g__Paratrimmatostroma	s__Paratrimmatostroma_kunmingensis
ASV_1179	k__Fungi	p__Ascomycota	c__Sordariomycetes	o__Hypocreales	f__Hypocreaceae	g__Trichoderma	Unknow
ASV_1180	k__Fungi	p__Ascomycota	c__Sordariomycetes	o__Hypocreales	f__Hypocreales_fam_Incertae_sedis	g__Sarocladium	Unknow
ASV_1181	k__Fungi	p__Ascomycota	c__Sordariomycetes	o__Sordariales	f__Lasiosphaeriaceae	Unknow	Unknow
ASV_1182	k__Fungi	p__Basidiomycota	c__Tremellomycetes	o__Tremellales	f__Trimorphomycetaceae	g__Saitozyma	s__Saitozyma_flava
ASV_1183	k__Fungi	p__Ascomycota	c__Dothideomycetes	o__Pleosporales	f__Periconiaceae	g__Periconia	s__Periconia_pseudodigitata
ASV_1184	k__Fungi	p__Ascomycota	c__Sordariomycetes	o__Sordariales	f__Lasiosphaeriaceae	g__Podospora	s__Podospora_intestinacea
ASV_1185	k__Fungi	p__Ascomycota	c__Dothideomycetes	o__Pleosporales	f__Sporormiaceae	g__Preussia	s__Preussia_tetramera
ASV_1186	k__Fungi	p__Ascomycota	c__Sordariomycetes	o__Hypocreales	f__Hypocreales_fam_Incertae_sedis	g__Sarocladium	s__unidentified
ASV_1187	k__Fungi	p__Ascomycota	c__Saccharomycetes	o__Saccharomycetales	f__Pichiaceae	g__Pichia	Unknow
ASV_1188	k__Fungi	p__Ascomycota	c__Dothideomycetes	o__Pleosporales	f__Didymellaceae	Unknow	Unknow
ASV_1189	k__Fungi	p__Ascomycota	c__Sordariomycetes	o__Xylariales	f__Bartaliniaceae	g__Bartalinia	s__Bartalinia_rosicola
ASV_1190	k__Fungi	p__Ascomycota	c__Saccharomycetes	o__Saccharomycetales	f__Debaryomycetaceae	g__Debaryomyces	Unknow
ASV_1191	k__Fungi	p__Neocallimastigomycota	c__Neocallimastigomycetes	o__Neocallimastigales	f__Neocallimastigaceae	Unknow	Unknow
ASV_1192	k__Fungi	p__Ascomycota	c__Eurotiomycetes	o__Chaetothyriales	Unknow	Unknow	Unknow
ASV_1193	k__Fungi	p__Ascomycota	c__Sordariomycetes	o__Sordariales	f__Lasiosphaeriaceae	Unknow	Unknow
ASV_1194	k__Fungi	p__Ascomycota	c__Dothideomycetes	o__Pleosporales	f__Didymosphaeriaceae	g__unidentified	s__unidentified
ASV_1195	k__Fungi	p__Ascomycota	Unknow	Unknow	Unknow	Unknow	Unknow
ASV_1196	k__Fungi	p__Ascomycota	c__Dothideomycetes	o__Pleosporales	f__Didymosphaeriaceae	g__Neptunomyces	s__Neptunomyces_aureus
ASV_1197	k__Fungi	p__Ascomycota	c__Sordariomycetes	o__Sordariales	f__Lasiosphaeriaceae	Unknow	Unknow
ASV_1198	k__Fungi	p__Ascomycota	c__Dothideomycetes	o__Botryosphaeriales	f__Botryosphaeriaceae	g__Lasiodiplodia	Unknow
ASV_1199	k__Fungi	p__Ascomycota	c__Dothideomycetes	o__Pleosporales	f__Pleosporales_fam_Incertae_sedis	g__Hermatomyces	s__Hermatomyces_tectonae
ASV_1200	k__Fungi	p__Ascomycota	c__Dothideomycetes	o__Capnodiales	f__Teratosphaeriaceae	g__Devriesia	s__Devriesia_strelitziicola
ASV_1201	k__Fungi	p__Ascomycota	c__Sordariomycetes	o__Glomerellales	f__Glomerellaceae	g__Colletotrichum	s__Colletotrichum_asianum
ASV_1202	k__Fungi	p__Ascomycota	c__Sordariomycetes	o__Hypocreales	f__Nectriaceae	g__Paracremonium	s__Paracremonium_inflatum
ASV_1203	k__Fungi	p__Ascomycota	c__Dothideomycetes	o__Capnodiales	f__unidentified	g__unidentified	s__unidentified
ASV_1204	k__Fungi	p__Basidiomycota	c__Agaricomycetes	o__Agaricales	f__Entolomataceae	g__Clitopilus	s__unidentified
ASV_1205	k__Fungi	p__Ascomycota	c__Saccharomycetes	o__Saccharomycetales	f__Pichiaceae	g__Pichia	s__Pichia_norvegensis
ASV_1206	k__Fungi	p__Ascomycota	c__Dothideomycetes	o__Pleosporales	f__Periconiaceae	g__Periconia	s__Periconia_circinata
ASV_1207	k__Fungi	p__Basidiomycota	c__Tremellomycetes	o__Trichosporonales	f__Trichosporonaceae	Unknow	Unknow
ASV_1208	k__Fungi	p__Basidiomycota	c__Cystobasidiomycetes	o__Cystobasidiales	f__Cystobasidiaceae	g__Cystobasidium	s__Cystobasidium_minuta
ASV_1209	k__Fungi	p__Basidiomycota	c__Tremellomycetes	o__Tremellales	f__Bulleribasidiaceae	g__Dioszegia	s__Dioszegia_zsoltii_var
ASV_1210	k__Fungi	p__Basidiomycota	c__Agaricostilbomycetes	o__Agaricostilbales	f__Chionosphaeraceae	g__unidentified	s__unidentified
ASV_1211	k__Fungi	p__Ascomycota	c__Dothideomycetes	o__Pleosporales	f__Pleosporaceae	g__Bipolaris	Unknow
ASV_1212	k__Fungi	p__Ascomycota	c__Dothideomycetes	o__Pleosporales	f__Periconiaceae	g__Periconia	s__Periconia_epilithographicola
ASV_1213	k__Fungi	p__Ascomycota	c__Sordariomycetes	o__Xylariales	f__Microdochiaceae	g__Microdochium	s__Microdochium_colombiense
ASV_1214	k__Fungi	p__Basidiomycota	c__Agaricomycetes	o__Agaricales	f__Agaricaceae	g__Agaricus	s__Agaricus_xanthodermulus
ASV_1215	k__Fungi	p__Neocallimastigomycota	c__Neocallimastigomycetes	o__Neocallimastigales	f__Neocallimastigaceae	g__Piromyces	Unknow
ASV_1216	k__Fungi	p__Ascomycota	c__Dothideomycetes	o__Pleosporales	f__Phaeosphaeriaceae	g__Phaeosphaeria	s__Phaeosphaeria_poagena
ASV_1217	k__Fungi	p__Ascomycota	c__Sordariomycetes	o__Xylariales	f__Xylariales_fam_Incertae_sedis	g__Hansfordia	s__Hansfordia_pulvinata
ASV_1218	k__Fungi	p__Ascomycota	c__Sordariomycetes	o__Hypocreales	f__Cordycipitaceae	g__Beauveria	s__Beauveria_bassiana
ASV_1219	k__Fungi	p__Basidiomycota	c__Cystobasidiomycetes	o__Cystobasidiales	f__Cystobasidiaceae	g__Cystobasidium	s__Cystobasidium_minuta
ASV_1220	k__Fungi	p__Ascomycota	c__Dothideomycetes	o__Venturiales	f__Venturiaceae	g__Venturia	s__Venturia_viennotii
ASV_1221	k__Fungi	p__Ascomycota	c__Dothideomycetes	o__Tubeufiales	f__Bezerromycetaceae	Unknow	Unknow
ASV_1222	k__Fungi	p__Ascomycota	c__Dothideomycetes	o__Pleosporales	f__Periconiaceae	g__Periconia	Unknow
ASV_1223	k__Fungi	p__Ascomycota	c__Dothideomycetes	o__Pleosporales	Unknow	Unknow	Unknow
ASV_1224	k__Fungi	p__Basidiomycota	c__Agaricomycetes	o__Russulales	f__Russulaceae	g__Russula	s__Russula_aeruginea
ASV_1225	k__Fungi	p__Ascomycota	c__Dothideomycetes	o__Pleosporales	f__Phaeosphaeriaceae	g__Leptospora	s__Leptospora_rubella
ASV_1226	k__Fungi	p__Ascomycota	c__Sordariomycetes	o__Hypocreales	f__Stachybotryaceae	g__Striaticonidium	Unknow
ASV_1227	k__Fungi	p__Ascomycota	c__Sordariomycetes	o__Hypocreales	f__Stachybotryaceae	Unknow	Unknow
ASV_1228	k__Fungi	p__Ascomycota	c__Sordariomycetes	o__Hypocreales	f__Hypocreaceae	g__Monocillium	s__unidentified
ASV_1229	k__Fungi	p__Ascomycota	c__Sordariomycetes	o__Xylariales	f__Xylariaceae	g__Xylaria	s__Xylaria_escharoidea
ASV_1230	k__Fungi	p__Ascomycota	c__Sordariomycetes	o__Hypocreales	f__Stachybotryaceae	Unknow	Unknow
ASV_1231	k__Fungi	p__Ascomycota	c__Dothideomycetes	o__Pleosporales	f__Teichosporaceae	g__unidentified	s__unidentified
ASV_1232	k__Fungi	p__Ascomycota	c__Dothideomycetes	o__Capnodiales	f__unidentified	g__unidentified	s__unidentified
ASV_1233	k__Fungi	p__Ascomycota	c__Dothideomycetes	o__Capnodiales	f__Mycosphaerellaceae	g__Pseudocercospora	Unknow
ASV_1234	k__Fungi	p__Ascomycota	c__Dothideomycetes	o__Capnodiales	f__unidentified	g__unidentified	s__unidentified
ASV_1235	k__Fungi	p__Basidiomycota	c__Agaricomycetes	o__Agaricales	f__Psathyrellaceae	g__Coprinopsis	Unknow
ASV_1236	k__Fungi	p__Ascomycota	c__Sordariomycetes	o__Xylariales	f__Xylariaceae	g__Emarcea	s__Emarcea_eucalyptigena
ASV_1237	k__Fungi	p__Ascomycota	c__Sordariomycetes	o__Sordariales	f__Lasiosphaeriaceae	Unknow	Unknow
ASV_1238	k__Fungi	p__Ascomycota	c__Sordariomycetes	o__Sordariales	f__Sordariales_fam_Incertae_sedis	g__Madurella	s__unidentified
ASV_1239	k__Fungi	p__Ascomycota	c__Sordariomycetes	o__Magnaporthales	f__Magnaporthaceae	g__Mycoleptodiscus	s__unidentified
ASV_1240	k__Fungi	p__Ascomycota	c__Dothideomycetes	o__Dothideomycetes_ord_Incertae_sedis	f__Eremomycetaceae	g__Arthrographis	Unknow
ASV_1241	k__Fungi	p__Ascomycota	c__Sordariomycetes	Unknow	Unknow	Unknow	Unknow
ASV_1242	k__Fungi	p__Basidiomycota	c__Tremellomycetes	o__Tremellales	f__Trimorphomycetaceae	g__Saitozyma	Unknow
ASV_1243	k__Fungi	p__Basidiomycota	c__Ustilaginomycetes	o__Ustilaginales	f__Ustilaginaceae	g__unidentified	s__unidentified
ASV_1244	k__Fungi	p__Basidiomycota	c__Agaricomycetes	o__Agaricales	f__Agaricaceae	g__Agaricus	s__Agaricus_moelleroides
ASV_1245	k__Fungi	p__Ascomycota	c__Dothideomycetes	o__Pleosporales	f__Didymosphaeriaceae	g__Paraconiothyrium	Unknow
ASV_1246	k__Fungi	p__Basidiomycota	c__Agaricomycetes	o__Agaricales	f__Bolbitiaceae	g__Panaeolus	s__Panaeolus_subbalteatus
ASV_1247	k__Fungi	p__Basidiomycota	c__Tremellomycetes	o__Trichosporonales	f__Trichosporonaceae	g__Vanrija	s__Vanrija_humicola
ASV_1248	k__Fungi	p__Basidiomycota	c__Tremellomycetes	o__Tremellales	f__Trimorphomycetaceae	g__Saitozyma	Unknow
ASV_1249	k__Fungi	p__Ascomycota	c__Sordariomycetes	o__Sordariales	f__Sordariaceae	g__Neurospora	s__Neurospora_terricola
ASV_1250	k__Fungi	p__Basidiomycota	c__Agaricomycetes	o__Agaricales	f__Lycoperdaceae	g__Disciseda	s__unidentified
ASV_1251	k__Fungi	p__Ascomycota	c__Sordariomycetes	o__Hypocreales	f__unidentified	g__unidentified	s__unidentified
ASV_1252	k__Fungi	p__Basidiomycota	c__Tremellomycetes	o__Filobasidiales	f__Piskurozymaceae	g__Solicoccozyma	s__Solicoccozyma_aeria
ASV_1253	k__Fungi	p__Ascomycota	c__Leotiomycetes	o__Thelebolales	f__Pseudeurotiaceae	g__Pseudogymnoascus	s__unidentified
ASV_1254	k__Fungi	p__Ascomycota	c__Eurotiomycetes	o__Eurotiales	f__Aspergillaceae	g__Penicillium	s__Penicillium_cryptum
ASV_1255	k__Fungi	p__Ascomycota	c__Eurotiomycetes	o__Onygenales	f__Arachnomycetaceae	g__unidentified	s__unidentified
ASV_1256	k__Fungi	p__Ascomycota	c__Dothideomycetes	o__Pleosporales	f__Phaeosphaeriaceae	g__Sclerostagonospora	Unknow
ASV_1257	k__Fungi	p__Basidiomycota	c__Ustilaginomycetes	o__Urocystidales	f__Urocystidaceae	Unknow	Unknow
ASV_1258	k__Fungi	p__Ascomycota	c__Dothideomycetes	o__Pleosporales	f__Pleosporaceae	g__Comoclathris	s__unidentified
ASV_1259	k__Fungi	p__Ascomycota	c__Sordariomycetes	o__Sordariales	f__unidentified	g__unidentified	s__unidentified
ASV_1260	k__Fungi	p__Ascomycota	c__Pezizomycetes	o__Pezizales	f__Pyronemataceae	g__Scutellinia	s__Scutellinia_torrentis
ASV_1261	k__Fungi	p__Ascomycota	c__Pezizomycetes	o__Pezizales	f__Ascodesmidaceae	g__Cephaliophora	s__unidentified
ASV_1262	k__Fungi	p__Ascomycota	c__Sordariomycetes	o__Sordariales	f__Chaetomiaceae	g__Myceliophthora	s__Myceliophthora_fergusii
ASV_1263	k__Fungi	p__Ascomycota	c__Dothideomycetes	o__Pleosporales	f__Pleosporaceae	g__Curvularia	Unknow
ASV_1264	k__Fungi	p__Ascomycota	c__Sordariomycetes	o__Sordariales	f__Lasiosphaeriaceae	g__Triangularia	s__Triangularia_batistae
ASV_1265	k__Fungi	p__Ascomycota	c__Dothideomycetes	o__Pleosporales	f__Phaeosphaeriaceae	g__Phaeodothis	s__Phaeodothis_winteri
ASV_1266	k__Fungi	p__Ascomycota	c__Sordariomycetes	o__Xylariales	Unknow	Unknow	Unknow
ASV_1267	k__Fungi	p__Ascomycota	c__Sordariomycetes	o__Xylariales	f__Xylariaceae	g__Hypoxylon	s__Hypoxylon_investiens
ASV_1268	k__Fungi	p__Ascomycota	c__Dothideomycetes	o__Pleosporales	f__Pleosporaceae	g__Edenia	s__Edenia_gomezpompae
ASV_1269	k__Fungi	p__Ascomycota	c__Sordariomycetes	o__Diaporthales	f__Melanconidaceae	g__Melanconiella	Unknow
ASV_1270	k__Fungi	p__Ascomycota	c__Sordariomycetes	o__Hypocreales	f__Stachybotryaceae	g__Myxospora	s__Myxospora_crassiseta
ASV_1271	k__Fungi	p__Ascomycota	c__Pezizomycetes	o__Pezizales	f__Sarcosomataceae	g__Trichaleurina	s__Trichaleurina_tenuispora
ASV_1272	k__Fungi	p__Ascomycota	c__Dothideomycetes	o__Pleosporales	f__Thyridariaceae	g__Roussoella	Unknow
ASV_1273	k__Fungi	p__Ascomycota	c__Sordariomycetes	o__Xylariales	f__Cainiaceae	g__Alishanica	s__unidentified
ASV_1274	k__Fungi	p__Basidiomycota	c__Agaricomycetes	o__Agaricales	f__Psathyrellaceae	g__Coprinellus	s__Coprinellus_subdisseminatus
ASV_1275	k__Fungi	p__Ascomycota	c__Sordariomycetes	o__Xylariales	f__Xylariaceae	Unknow	Unknow
ASV_1276	k__Fungi	p__Ascomycota	c__Dothideomycetes	o__Capnodiales	f__Neodevriesiaceae	g__Neodevriesia	s__Neodevriesia_simplex
ASV_1277	k__Fungi	p__Basidiomycota	c__Agaricomycetes	o__Agaricales	f__Entolomataceae	g__Clitopilus	s__unidentified
ASV_1278	k__Fungi	p__Ascomycota	c__Dothideomycetes	o__Pleosporales	Unknow	Unknow	Unknow
ASV_1279	k__Fungi	p__Basidiomycota	c__Agaricomycetes	Unknow	Unknow	Unknow	Unknow
ASV_1280	k__Fungi	p__Ascomycota	c__Sordariomycetes	o__Xylariales	f__Apiosporaceae	g__Arthrinium	s__Arthrinium_thailandicum
ASV_1281	k__Fungi	p__Ascomycota	c__Saccharomycetes	o__Saccharomycetales	f__Phaffomycetaceae	g__Wickerhamomyces	s__Wickerhamomyces_anomalus
ASV_1282	k__Fungi	p__Ascomycota	c__Sordariomycetes	o__Hypocreales	f__Cordycipitaceae	g__Akanthomyces	s__Akanthomyces_muscarius
ASV_1283	k__Fungi	p__Ascomycota	c__Dothideomycetes	o__Pleosporales	f__Sporormiaceae	g__unidentified	s__unidentified
ASV_1284	k__Fungi	p__Basidiomycota	c__Agaricomycetes	o__Agaricales	f__unidentified	g__unidentified	s__unidentified
ASV_1285	k__Fungi	p__Ascomycota	c__Sordariomycetes	o__Sordariales	f__Lasiosphaeriaceae	Unknow	Unknow
ASV_1286	k__Fungi	p__Basidiomycota	c__Microbotryomycetes	o__Sporidiobolales	f__Sporidiobolaceae	g__Rhodotorula	s__Rhodotorula_taiwanensis
ASV_1287	k__Fungi	p__Ascomycota	c__Eurotiomycetes	o__Eurotiales	f__Aspergillaceae	g__Penicillium	Unknow
ASV_1288	k__Fungi	p__Ascomycota	c__Leotiomycetes	o__Helotiales	f__Helotiaceae	g__Articulospora	s__Articulospora_proliferata
ASV_1289	k__Fungi	p__Basidiomycota	c__Tremellomycetes	o__Tremellales	f__Rhynchogastremataceae	g__Papiliotrema	s__Papiliotrema_aurea
ASV_1290	k__Fungi	p__Ascomycota	c__Eurotiomycetes	o__Eurotiales	f__Trichocomaceae	g__Talaromyces	s__Talaromyces_trachyspermus
ASV_1291	k__Fungi	p__Basidiomycota	c__Agaricomycetes	o__Geastrales	f__Geastraceae	g__Geastrum	s__unidentified
ASV_1292	k__Fungi	p__Ascomycota	c__Sordariomycetes	o__Sordariales	f__Chaetomiaceae	g__unidentified	s__unidentified
ASV_1293	k__Fungi	p__Ascomycota	c__Saccharomycetes	o__Saccharomycetales	f__Debaryomycetaceae	g__Meyerozyma	s__Meyerozyma_guilliermondii
ASV_1294	k__Fungi	p__Neocallimastigomycota	c__Neocallimastigomycetes	o__Neocallimastigales	f__Neocallimastigaceae	g__Feramyces	s__Feramyces_austinii
ASV_1295	k__Fungi	p__Ascomycota	c__Sordariomycetes	o__Hypocreales	f__Bionectriaceae	g__Nectriopsis	s__Nectriopsis_exigua
ASV_1296	k__Fungi	p__Ascomycota	c__Dothideomycetes	o__Dothideales	f__Dothioraceae	g__Dothiora	Unknow
ASV_1297	k__Fungi	p__Ascomycota	c__Dothideomycetes	o__Pleosporales	f__Biatriosporaceae	g__Biatriospora	s__Biatriospora_mackinnonii
ASV_1298	k__Fungi	p__Ascomycota	c__Dothideomycetes	o__Capnodiales	f__Mycosphaerellaceae	Unknow	Unknow
ASV_1299	k__Fungi	p__Basidiomycota	c__Agaricomycetes	o__Agaricales	f__Psathyrellaceae	g__Coprinellus	Unknow
ASV_1300	k__Fungi	p__Basidiomycota	c__Microbotryomycetes	o__Sporidiobolales	f__Sporidiobolaceae	g__Sporobolomyces	s__Sporobolomyces_roseus
ASV_1301	k__Fungi	p__Ascomycota	c__Dothideomycetes	o__Pleosporales	f__Didymosphaeriaceae	Unknow	Unknow
ASV_1302	k__Fungi	p__Ascomycota	c__Dothideomycetes	o__Pleosporales	f__Sporormiaceae	g__Sporormiella	Unknow
ASV_1303	k__Fungi	p__Ascomycota	c__Sordariomycetes	o__Microascales	f__Microascaceae	g__Cephalotrichum	Unknow
ASV_1304	k__Fungi	p__Basidiomycota	c__Tremellomycetes	o__Filobasidiales	f__Filobasidiaceae	g__Filobasidium	Unknow
ASV_1305	k__Fungi	p__Ascomycota	c__Dothideomycetes	o__Pleosporales	f__Sporormiaceae	g__Sporormiella	s__Sporormiella_intermedia
ASV_1306	k__Fungi	p__Ascomycota	Unknow	Unknow	Unknow	Unknow	Unknow
ASV_1307	k__Fungi	p__Ascomycota	c__Sordariomycetes	o__Hypocreales	f__Stachybotryaceae	g__Alfaria	Unknow
ASV_1308	k__Fungi	p__Ascomycota	c__Dothideomycetes	o__Capnodiales	f__Neodevriesiaceae	g__Neodevriesia	s__unidentified
ASV_1309	k__Fungi	p__Ascomycota	c__Dothideomycetes	o__Pleosporales	f__Phaeosphaeriaceae	g__Phaeosphaeria	Unknow
ASV_1310	k__Fungi	p__Ascomycota	c__Dothideomycetes	o__Pleosporales	f__Sporormiaceae	Unknow	Unknow
ASV_1311	k__Fungi	p__Ascomycota	c__Sordariomycetes	o__Hypocreales	f__Hypocreaceae	g__Trichoderma	s__Trichoderma_strigosellum
ASV_1312	k__Fungi	p__Ascomycota	Unknow	Unknow	Unknow	Unknow	Unknow
ASV_1313	k__Fungi	p__Ascomycota	c__Sordariomycetes	Unknow	Unknow	Unknow	Unknow
ASV_1314	k__Fungi	p__Ascomycota	c__Sordariomycetes	o__Xylariales	f__Xylariaceae	g__Hypoxylon	s__Hypoxylon_monticulosum
ASV_1315	k__Fungi	p__Ascomycota	c__Sordariomycetes	o__Hypocreales	f__Stachybotryaceae	g__Striaticonidium	s__Striaticonidium_cinctum
ASV_1316	k__Fungi	p__Ascomycota	c__Sordariomycetes	o__Xylariales	f__Diatrypaceae	g__Peroneutypa	s__Peroneutypa_scoparia
ASV_1317	k__Fungi	p__Ascomycota	c__Dothideomycetes	o__Pleosporales	Unknow	Unknow	Unknow
ASV_1318	k__Fungi	p__Ascomycota	Unknow	Unknow	Unknow	Unknow	Unknow
ASV_1319	k__Fungi	p__Ascomycota	c__Sordariomycetes	o__Sordariales	f__Lasiosphaeriaceae	g__Podospora	s__Podospora_cochleariformis
ASV_1320	k__Fungi	p__Ascomycota	c__Dothideomycetes	o__Pleosporales	f__Bambusicolaceae	g__Leucaenicola	s__Leucaenicola_aseptata
ASV_1321	k__Fungi	p__Ascomycota	c__Sordariomycetes	Unknow	Unknow	Unknow	Unknow
ASV_1322	k__Fungi	p__Ascomycota	c__Dothideomycetes	o__Pleosporales	f__Periconiaceae	g__Periconia	Unknow
ASV_1323	k__Fungi	p__Ascomycota	c__Dothideomycetes	o__Pleosporales	f__Melanommataceae	g__unidentified	s__unidentified
ASV_1324	k__Fungi	p__Basidiomycota	c__Agaricomycetes	o__Agaricales	f__Psathyrellaceae	g__Psathyrella	s__Psathyrella_candolleana
ASV_1325	k__Fungi	p__Basidiomycota	c__Agaricomycetes	o__Agaricales	f__Psathyrellaceae	g__Coprinellus	s__Coprinellus_brevisetulosus
ASV_1326	k__Fungi	p__Ascomycota	c__Dothideomycetes	o__Pleosporales	f__Pleosporaceae	g__Alternaria	s__Alternaria_alternata
ASV_1327	k__Fungi	p__Ascomycota	c__Dothideomycetes	o__Pleosporales	f__Sporormiaceae	Unknow	Unknow
ASV_1328	k__Fungi	p__Ascomycota	c__Sordariomycetes	o__Glomerellales	f__Plectosphaerellaceae	g__Gibellulopsis	s__Gibellulopsis_chrysanthemi
ASV_1329	k__Fungi	p__Basidiomycota	c__Cystobasidiomycetes	o__Cystobasidiales	f__Cystobasidiaceae	g__Cystobasidium	s__Cystobasidium_minuta
ASV_1330	k__Fungi	p__Ascomycota	c__Sordariomycetes	o__Coniochaetales	f__Coniochaetaceae	g__Coniochaeta	s__Coniochaeta_discoidea
ASV_1331	k__Fungi	p__Mucoromycota	c__Mucoromycetes	o__Mucorales	f__Rhizopodaceae	g__Rhizopus	s__Rhizopus_arrhizus
ASV_1332	k__Fungi	p__Ascomycota	c__Dothideomycetes	o__Pleosporales	f__Teichosporaceae	g__Teichospora	Unknow
ASV_1333	k__Fungi	p__Ascomycota	c__Sordariomycetes	o__Hypocreales	f__Nectriaceae	g__Fusarium	Unknow
ASV_1334	k__Fungi	p__Basidiomycota	c__Cystobasidiomycetes	o__Cystobasidiales	f__Cystobasidiaceae	g__Cystobasidium	s__Cystobasidium_minuta
ASV_1335	k__Fungi	p__Ascomycota	c__Sordariomycetes	Unknow	Unknow	Unknow	Unknow
ASV_1336	k__Fungi	p__Ascomycota	c__Eurotiomycetes	o__Onygenales	f__Gymnoascaceae	g__Gymnoascus	s__unidentified
ASV_1337	k__Fungi	p__Ascomycota	c__Dothideomycetes	o__Capnodiales	f__Capnodiaceae	g__Leptoxyphium	s__Leptoxyphium_glochidion
ASV_1338	k__Fungi	p__Basidiomycota	c__Agaricomycetes	o__Agaricales	f__Agaricaceae	g__Lepiota	s__unidentified
ASV_1339	k__Fungi	p__Ascomycota	c__Sordariomycetes	o__Chaetosphaeriales	f__Chaetosphaeriaceae	g__Chloridium	s__Chloridium_aseptatum
ASV_1340	k__Fungi	p__Ascomycota	c__Sordariomycetes	o__Hypocreales	f__Hypocreales_fam_Incertae_sedis	g__Emericellopsis	Unknow
ASV_1341	k__Fungi	p__Mucoromycota	c__Mucoromycetes	o__Mucorales	f__Cunninghamellaceae	g__Absidia	s__Absidia_glauca
ASV_1342	k__Fungi	p__Basidiomycota	c__Microbotryomycetes	o__Sporidiobolales	f__Sporidiobolaceae	g__Sporobolomyces	s__Sporobolomyces_patagonicus
ASV_1343	k__Fungi	p__Ascomycota	c__Dothideomycetes	o__Dothideales	f__Dothideaceae	Unknow	Unknow
ASV_1344	k__Fungi	p__Ascomycota	c__Dothideomycetes	o__Pleosporales	f__Didymosphaeriaceae	g__Kalmusia	s__Kalmusia_longispora
ASV_1345	k__Fungi	p__Neocallimastigomycota	c__Neocallimastigomycetes	o__Neocallimastigales	f__Neocallimastigaceae	Unknow	Unknow
ASV_1346	k__Fungi	p__Ascomycota	c__Sordariomycetes	o__Microascales	f__Microascaceae	g__Pithoascus	Unknow
ASV_1347	k__Fungi	p__Ascomycota	c__Dothideomycetes	o__Pleosporales	Unknow	Unknow	Unknow
ASV_1348	k__Fungi	p__Basidiomycota	c__Agaricomycetes	o__Agaricales	f__Strophariaceae	g__Deconica	s__Deconica_phyllogena
ASV_1349	k__Fungi	p__Ascomycota	c__Sordariomycetes	o__Xylariales	f__Cainiaceae	Unknow	Unknow
ASV_1350	k__Fungi	p__Ascomycota	c__Dothideomycetes	o__Pleosporales	f__Leptosphaeriaceae	g__Leptosphaeria	s__Leptosphaeria_sclerotioides
ASV_1351	k__Fungi	p__Ascomycota	c__Eurotiomycetes	o__Onygenales	f__Onygenales_fam_Incertae_sedis	g__Chrysosporium	s__Chrysosporium_pseudomerdarium
ASV_1352	k__Fungi	p__Ascomycota	c__Dothideomycetes	o__Pleosporales	f__Lophiostomataceae	Unknow	Unknow
ASV_1353	k__Fungi	p__Basidiomycota	c__Agaricomycetes	o__Geastrales	f__Sphaerobolaceae	g__Sphaerobolus	s__Sphaerobolus_ingoldii
ASV_1354	k__Fungi	p__Basidiomycota	c__Tremellomycetes	o__Tremellales	f__Trimorphomycetaceae	g__Saitozyma	s__Saitozyma_podzolica
ASV_1355	k__Fungi	p__Ascomycota	c__Dothideomycetes	o__Pleosporales	f__Sporormiaceae	g__unidentified	s__unidentified
ASV_1356	k__Fungi	p__Ascomycota	c__Sordariomycetes	o__Hypocreales	f__Nectriaceae	g__Fusicolla	Unknow
ASV_1357	k__Fungi	p__Ascomycota	c__Sordariomycetes	o__Microascales	f__Microascaceae	g__Acaulium	s__Acaulium_acremonium
ASV_1358	k__Fungi	p__Ascomycota	c__Sordariomycetes	o__Glomerellales	f__Glomerellaceae	g__Colletotrichum	s__Colletotrichum_cliviae
ASV_1359	k__Fungi	p__Ascomycota	c__Sordariomycetes	o__Hypocreales	f__Hypocreales_fam_Incertae_sedis	g__Acremonium	s__Acremonium_fusidioides
ASV_1360	k__Fungi	p__Ascomycota	c__Dothideomycetes	o__Dothideales	f__Aureobasidiaceae	g__Aureobasidium	s__Aureobasidium_pullulans
ASV_1361	k__Fungi	p__Ascomycota	c__Sordariomycetes	o__Xylariales	Unknow	Unknow	Unknow
ASV_1362	k__Fungi	p__Basidiomycota	c__Tremellomycetes	o__Filobasidiales	f__Filobasidiaceae	g__Filobasidium	Unknow
ASV_1363	k__Fungi	p__Ascomycota	c__Sordariomycetes	o__Xylariales	Unknow	Unknow	Unknow
ASV_1364	k__Fungi	p__Ascomycota	c__Dothideomycetes	o__Hysteriales	f__Hysteriaceae	g__Rhytidhysteron	s__Rhytidhysteron_rufulum
ASV_1365	k__Fungi	p__Ascomycota	c__Dothideomycetes	o__Capnodiales	Unknow	Unknow	Unknow
ASV_1366	k__Fungi	p__Ascomycota	c__Sordariomycetes	o__Hypoceales	f__Catabotrydaceae	g__Catabotrys	s__Catabotrys_deciduum
ASV_1367	k__Fungi	p__Ascomycota	c__Dothideomycetes	Unknow	Unknow	Unknow	Unknow
ASV_1368	k__Fungi	p__Ascomycota	c__Dothideomycetes	o__Pleosporales	Unknow	Unknow	Unknow
ASV_1369	k__Fungi	p__Ascomycota	c__Dothideomycetes	o__Pleosporales	f__Bambusicolaceae	g__Leucaenicola	s__Leucaenicola_aseptata
ASV_1370	k__Fungi	p__Basidiomycota	c__Exobasidiomycetes	o__Exobasidiales	f__Brachybasidiaceae	g__Meira	s__Meira_nashicola
ASV_1371	k__Fungi	p__Ascomycota	c__Dothideomycetes	o__Capnodiales	f__Neodevriesiaceae	Unknow	Unknow
ASV_1372	k__Fungi	p__Ascomycota	c__Dothideomycetes	o__Pleosporales	f__Dictyosporiaceae	g__Pseudocoleophoma	s__Pseudocoleophoma_calamagrostidis
ASV_1373	k__Fungi	p__Ascomycota	Unknow	Unknow	Unknow	Unknow	Unknow
ASV_1374	k__Fungi	p__Ascomycota	c__Dothideomycetes	o__Pleosporales	f__Massarinaceae	g__Massarina	s__unidentified
ASV_1375	k__Fungi	p__Ascomycota	c__Sordariomycetes	o__Xylariales	f__Xylariaceae	g__Xylaria	s__Xylaria_nigripes
ASV_1376	k__Fungi	p__Basidiomycota	c__Agaricomycetes	o__Agaricales	f__Psathyrellaceae	g__Coprinellus	s__Coprinellus_subdisseminatus
ASV_1377	k__Fungi	p__Mucoromycota	c__Mucoromycetes	o__Mucorales	f__Mucoraceae	g__Mucor	s__Mucor_irregularis
ASV_1378	k__Fungi	p__Ascomycota	c__Sordariomycetes	o__Hypocreales	Unknow	Unknow	Unknow
ASV_1379	k__Fungi	p__Basidiomycota	c__Agaricomycetes	o__Agaricales	f__Psathyrellaceae	g__Coprinellus	s__Coprinellus_disseminatus
ASV_1380	k__Fungi	p__Mucoromycota	c__Mucoromycetes	o__Mucorales	f__Mucoraceae	g__Mucor	Unknow
ASV_1381	k__Fungi	p__Ascomycota	c__Sordariomycetes	o__Xylariales	f__Microdochiaceae	g__Microdochium	s__Microdochium_colombiense
ASV_1382	k__Fungi	p__Ascomycota	c__Pezizomycetes	o__Pezizales	f__Pyronemataceae	g__Heydenia	s__unidentified
ASV_1383	k__Fungi	p__Ascomycota	c__Dothideomycetes	o__Pleosporales	f__Dictyosporiaceae	g__Pseudocoleophoma	Unknow
ASV_1384	k__Fungi	p__Ascomycota	c__Sordariomycetes	o__Microascales	f__Microascaceae	g__Cephalotrichum	s__Cephalotrichum_stemonitis
ASV_1385	k__Fungi	p__Ascomycota	c__Sordariomycetes	o__Sordariales	f__Chaetomiaceae	g__Corynascella	s__Corynascella_humicola
ASV_1386	k__Fungi	p__Basidiomycota	c__Agaricomycetes	o__Agaricales	f__Psathyrellaceae	g__Psathyrella	s__Psathyrella_candolleana
ASV_1387	k__Fungi	p__Ascomycota	c__Sordariomycetes	o__Microascales	f__Microascaceae	g__Petriella	s__Petriella_sordida
ASV_1388	k__Fungi	p__Ascomycota	c__Eurotiomycetes	o__Eurotiales	f__Trichocomaceae	g__Talaromyces	s__Talaromyces_trachyspermus
ASV_1389	k__Fungi	p__Ascomycota	c__Sordariomycetes	o__Hypocreales	f__Stachybotryaceae	g__Paramyrothecium	Unknow
ASV_1390	k__Fungi	p__Ascomycota	c__Sordariomycetes	o__Diaporthales	f__Valsaceae	g__Cytospora	s__Cytospora_gigalocus
ASV_1391	k__Fungi	p__Ascomycota	c__Dothideomycetes	o__Pleosporales	f__Sporormiaceae	g__Preussia	s__Preussia_tetramera
ASV_1392	k__Fungi	p__Ascomycota	c__Sordariomycetes	o__Diaporthales	f__Valsaceae	g__Cytospora	s__Cytospora_pruinopsis
ASV_1393	k__Fungi	p__Ascomycota	c__Saccharomycetes	o__Saccharomycetales	f__Metschnikowiaceae	g__Clavispora	s__Clavispora_sp
ASV_1394	k__Fungi	p__Ascomycota	c__Dothideomycetes	o__Pleosporales	f__Pleosporaceae	g__Stemphylium	s__unidentified
ASV_1395	k__Fungi	p__Ascomycota	c__Sordariomycetes	Unknow	Unknow	Unknow	Unknow
ASV_1396	k__Fungi	p__Ascomycota	c__Dothideomycetes	o__Pleosporales	f__Torulaceae	g__Torula	s__Torula_hollandica
ASV_1397	k__Fungi	p__Ascomycota	c__Sordariomycetes	o__Hypocreales	f__Stachybotryaceae	g__Alfaria	s__Alfaria_terrestris
ASV_1398	k__Fungi	p__Ascomycota	c__Sordariomycetes	o__Hypocreales	f__Nectriaceae	g__Fusarium	Unknow
ASV_1399	k__Fungi	p__Ascomycota	c__Pezizomycetes	o__Pezizales	f__Pyronemataceae	g__Trichophaeopsis	s__unidentified
ASV_1400	k__Fungi	p__Basidiomycota	c__Tremellomycetes	o__Tremellales	f__Trimorphomycetaceae	g__Saitozyma	Unknow
ASV_1401	k__Fungi	p__Basidiomycota	c__Agaricomycetes	o__Phallales	f__Phallaceae	g__Phallus	s__Phallus_rugulosus
ASV_1402	k__Fungi	p__Ascomycota	c__Sordariomycetes	o__Hypocreales	Unknow	Unknow	Unknow
ASV_1403	k__Fungi	p__Ascomycota	c__Eurotiomycetes	o__Chaetothyriales	f__Trichomeriaceae	g__Trichomerium	s__Trichomerium_dioscoreae
ASV_1404	k__Fungi	p__Ascomycota	c__Eurotiomycetes	o__Chaetothyriales	f__unidentified	g__unidentified	s__unidentified
ASV_1405	k__Fungi	p__Ascomycota	c__Sordariomycetes	o__Xylariales	f__Microdochiaceae	g__Microdochium	s__Microdochium_seminicola
ASV_1406	k__Fungi	p__Ascomycota	c__Dothideomycetes	o__Dothideales	f__Aureobasidiaceae	g__Aureobasidium	s__Aureobasidium_pullulans
ASV_1407	k__Fungi	p__Ascomycota	c__Sordariomycetes	o__Hypocreales	f__Hypocreales_fam_Incertae_sedis	g__Sarocladium	s__Sarocladium_bifurcatum
ASV_1408	k__Fungi	p__Ascomycota	c__Sordariomycetes	Unknow	Unknow	Unknow	Unknow
ASV_1409	k__Fungi	p__Ascomycota	c__Dothideomycetes	o__Pleosporales	f__Didymosphaeriaceae	g__Spegazzinia	s__Spegazzinia_lobulata
ASV_1410	k__Fungi	p__Ascomycota	c__Eurotiomycetes	o__Chaetothyriales	f__Cyphellophoraceae	g__Cyphellophora	s__Cyphellophora_phyllostachydis
ASV_1411	k__Fungi	p__Ascomycota	c__Dothideomycetes	o__Capnodiales	f__Mycosphaerellaceae	g__Zasmidium	s__Zasmidium_cellare
ASV_1412	k__Fungi	p__Ascomycota	c__Dothideomycetes	o__Pleosporales	Unknow	Unknow	Unknow
ASV_1413	k__Fungi	p__Ascomycota	c__Dothideomycetes	o__Pleosporales	f__Lophiotremataceae	g__Lophiotrema	s__Lophiotrema_rubi
ASV_1414	k__Fungi	p__Ascomycota	c__Sordariomycetes	o__Hypocreales	f__Stachybotryaceae	Unknow	Unknow
ASV_1415	k__Fungi	p__Ascomycota	c__Dothideomycetes	o__Pleosporales	f__Cucurbitariaceae	g__Pyrenochaetopsis	s__unidentified
ASV_1416	k__Fungi	p__Ascomycota	c__Sordariomycetes	o__Xylariales	f__Xylariaceae	g__Annulohypoxylon	s__Annulohypoxylon_spougei
ASV_1417	k__Fungi	p__Ascomycota	c__Eurotiomycetes	o__Chaetothyriales	f__Trichomeriaceae	Unknow	Unknow
ASV_1418	k__Fungi	p__Ascomycota	c__Sordariomycetes	o__Xylariales	f__Apiosporaceae	g__Arthrinium	Unknow
ASV_1419	k__Fungi	p__Ascomycota	c__Dothideomycetes	o__Capnodiales	f__Mycosphaerellaceae	g__Zasmidium	s__Zasmidium_corymbiae
ASV_1420	k__Fungi	p__Basidiomycota	c__Agaricomycetes	o__Polyporales	Unknow	Unknow	Unknow
ASV_1421	k__Fungi	p__Ascomycota	c__Sordariomycetes	o__Sordariomycetes_ord_Incertae_sedis	f__Sordariomycetes_fam_Incertae_sedis	g__Pleurophragmium	s__unidentified
ASV_1422	k__Fungi	p__Ascomycota	c__Sordariomycetes	o__Xylariales	Unknow	Unknow	Unknow
ASV_1423	k__Fungi	p__Ascomycota	c__Sordariomycetes	o__Phomatosporales	f__Phomatosporaceae	g__Phomatospora	s__Phomatospora_biseriata
ASV_1424	k__Fungi	p__Mucoromycota	c__Mucoromycetes	o__Mucorales	f__Mucoraceae	g__Mucor	s__Mucor_racemosus
ASV_1425	k__Fungi	p__Ascomycota	c__Sordariomycetes	o__Sordariales	f__Lasiosphaeriaceae	g__Podospora	s__Podospora_multipilosa
ASV_1426	k__Fungi	p__Ascomycota	c__Dothideomycetes	o__Pleosporales	f__Parabambusicolaceae	g__Paratrimmatostroma	s__Paratrimmatostroma_kunmingensis
ASV_1427	k__Fungi	p__Ascomycota	c__Pezizomycotina_cls_Incertae_sedis	o__Pezizomycotina_ord_Incertae_sedis	f__Pezizomycotina_fam_Incertae_sedis	g__Ciliophora	s__unidentified
ASV_1428	k__Fungi	p__Ascomycota	c__Eurotiomycetes	o__Onygenales	f__Onygenales_fam_Incertae_sedis	g__Chrysosporium	s__Chrysosporium_pseudomerdarium
ASV_1429	k__Fungi	p__Ascomycota	c__Sordariomycetes	o__Chaetosphaeriales	f__Chaetosphaeriaceae	g__Chaetosphaeria	Unknow
ASV_1430	k__Fungi	p__Ascomycota	c__Dothideomycetes	o__Pleosporales	Unknow	Unknow	Unknow
ASV_1431	k__Fungi	p__Ascomycota	c__Sordariomycetes	o__Sordariales	f__Cephalothecaceae	g__Phialemonium	s__Phialemonium_globosum
ASV_1432	k__Fungi	p__Ascomycota	c__Sordariomycetes	o__Sordariales	Unknow	Unknow	Unknow
ASV_1433	k__Fungi	p__Basidiomycota	c__Agaricomycetes	o__Agaricales	f__Strophariaceae	g__Pholiota	s__Pholiota_adiposa
ASV_1434	k__Fungi	p__Ascomycota	c__Saccharomycetes	o__Saccharomycetales	f__Saccharomycetales_fam_Incertae_sedis	g__Candida	s__Candida_stellata
ASV_1435	k__Fungi	p__Basidiomycota	c__Agaricomycetes	o__Agaricales	f__Psathyrellaceae	g__Coprinopsis	s__Coprinopsis_rugosobispora
ASV_1436	k__Fungi	p__Basidiomycota	c__Agaricomycetes	o__Agaricales	f__Psathyrellaceae	g__Coprinellus	Unknow
ASV_1437	k__Fungi	p__Ascomycota	c__Dothideomycetes	o__Pleosporales	f__Dictyosporiaceae	g__Pseudocoleophoma	Unknow
ASV_1438	k__Fungi	p__Ascomycota	c__Dothideomycetes	o__Pleosporales	f__unidentified	g__unidentified	s__unidentified
ASV_1439	k__Fungi	p__Neocallimastigomycota	c__Neocallimastigomycetes	o__Neocallimastigales	f__Neocallimastigaceae	g__Piromyces	s__unidentified
ASV_1440	k__Fungi	p__Ascomycota	c__Saccharomycetes	o__Saccharomycetales	f__Saccharomycetales_fam_Incertae_sedis	g__Starmerella	s__Starmerella_etchellsii
ASV_1441	k__Fungi	p__Ascomycota	c__Sordariomycetes	o__Xylariales	f__Xylariales_fam_Incertae_sedis	g__Phialemoniopsis	Unknow
ASV_1442	k__Fungi	p__Basidiomycota	c__Agaricomycetes	o__Polyporales	f__Phanerochaetaceae	g__Phanerochaete	Unknow
ASV_1443	k__Fungi	p__Ascomycota	c__Pezizomycetes	o__Pezizales	f__Pyronemataceae	g__Heydenia	s__unidentified
ASV_1444	k__Fungi	p__Ascomycota	c__Sordariomycetes	o__Sordariales	f__Lasiosphaeriaceae	g__Podospora	s__Podospora_pyriformis
ASV_1445	k__Fungi	p__Ascomycota	c__Dothideomycetes	o__Venturiales	f__Sympoventuriaceae	g__Ochroconis	s__unidentified
ASV_1446	k__Fungi	p__Basidiomycota	c__Agaricomycetes	o__Agaricales	f__Lycoperdaceae	g__Calvatia	s__Calvatia_gigantea
ASV_1447	k__Fungi	p__Ascomycota	c__Sordariomycetes	o__Microascales	f__Microascaceae	g__Gamsia	Unknow
ASV_1448	k__Fungi	p__Ascomycota	c__Sordariomycetes	o__Sordariales	f__Lasiosphaeriaceae	g__Podospora	s__Podospora_intestinacea
ASV_1449	k__Fungi	p__Ascomycota	c__Sordariomycetes	o__Xylariales	f__Xylariaceae	g__Zygosporium	s__Zygosporium_pseudogibbum
ASV_1450	k__Fungi	p__Ascomycota	c__Dothideomycetes	o__Pleosporales	f__Phaeosphaeriaceae	g__Setophaeosphaeria	s__Setophaeosphaeria_badalingensis
ASV_1451	k__Fungi	p__Ascomycota	c__Sordariomycetes	o__Hypocreales	f__Hypocreaceae	g__Monocillium	s__unidentified
ASV_1452	k__Fungi	p__Basidiomycota	c__Agaricomycetes	o__Agaricales	f__Psathyrellaceae	g__Coprinellus	s__Coprinellus_subdisseminatus
ASV_1453	k__Fungi	p__Ascomycota	c__Sordariomycetes	o__Sordariales	f__Lasiosphaeriaceae	g__Schizothecium	Unknow
ASV_1454	k__Fungi	p__Ascomycota	c__Sordariomycetes	o__Hypocreales	f__Hypocreales_fam_Incertae_sedis	g__Sarocladium	s__Sarocladium_oryzae
ASV_1455	k__Fungi	p__Basidiomycota	c__Agaricomycetes	o__Agaricales	f__Psathyrellaceae	g__Coprinopsis	s__Coprinopsis_urticicola
ASV_1456	k__Fungi	p__Ascomycota	c__Leotiomycetes	o__Helotiales	f__Rutstroemiaceae	g__Lambertella	s__Lambertella_corni-maris
ASV_1457	k__Fungi	p__Ascomycota	c__Sordariomycetes	o__Glomerellales	f__Plectosphaerellaceae	g__Plectosphaerella	Unknow
ASV_1458	k__Fungi	p__Ascomycota	c__Sordariomycetes	Unknow	Unknow	Unknow	Unknow
ASV_1459	k__Fungi	p__Ascomycota	c__Sordariomycetes	o__Hypocreales	f__Bionectriaceae	g__Valsonectria	s__Valsonectria_pulchella
ASV_1460	k__Fungi	p__Ascomycota	c__Dothideomycetes	o__Pleosporales	Unknow	Unknow	Unknow
ASV_1461	k__Fungi	p__Ascomycota	c__Eurotiomycetes	o__Chaetothyriales	Unknow	Unknow	Unknow
ASV_1462	k__Fungi	p__Basidiomycota	c__Agaricomycetes	o__Agaricales	f__Strophariaceae	g__Pholiota	Unknow
ASV_1463	k__Fungi	p__Ascomycota	c__Sordariomycetes	o__Sordariales	f__Lasiosphaeriaceae	Unknow	Unknow
ASV_1464	k__Fungi	p__Ascomycota	c__Sordariomycetes	o__Hypocreales	Unknow	Unknow	Unknow
ASV_1465	k__Fungi	p__Basidiomycota	c__Agaricomycetes	o__Russulales	f__Hericiaceae	Unknow	Unknow
ASV_1466	k__Fungi	p__Ascomycota	c__Dothideomycetes	o__Pleosporales	f__Pleosporaceae	g__Dendryphiella	s__Dendryphiella_phitsanulokensis
ASV_1467	k__Fungi	p__Ascomycota	c__Sordariomycetes	o__Sordariomycetes_ord_Incertae_sedis	f__Sordariomycetes_fam_Incertae_sedis	g__Xylomelasma	s__unidentified
ASV_1468	k__Fungi	p__Ascomycota	c__Sordariomycetes	o__Xylariales	f__Diatrypaceae	g__Peroneutypa	s__Peroneutypa_scoparia
ASV_1469	k__Fungi	p__Ascomycota	c__Sordariomycetes	o__Hypocreales	f__Nectriaceae	g__Campylocarpon	s__Campylocarpon_fasciculare
ASV_1470	k__Fungi	p__Ascomycota	c__Sordariomycetes	o__Hypocreales	f__unidentified	g__unidentified	s__unidentified
ASV_1471	k__Fungi	p__Basidiomycota	c__Agaricomycetes	o__Agaricales	f__Psathyrellaceae	g__Coprinopsis	Unknow
ASV_1472	k__Fungi	p__Ascomycota	c__Dothideomycetes	o__Pleosporales	f__Phaeosphaeriaceae	Unknow	Unknow
ASV_1473	k__Fungi	p__Ascomycota	c__Pezizomycetes	o__Pezizales	f__Pyronemataceae	g__Trichophaeopsis	s__unidentified
ASV_1474	k__Fungi	p__Ascomycota	c__Dothideomycetes	o__Pleosporales	f__Pleosporaceae	g__Exserohilum	s__Exserohilum_turcicum
ASV_1475	k__Fungi	p__Ascomycota	c__Sordariomycetes	o__Hypocreales	f__Nectriaceae	g__Stephanonectria	s__Stephanonectria_keithii
ASV_1476	k__Fungi	p__Ascomycota	c__Dothideomycetes	o__Pleosporales	f__Sporormiaceae	g__Preussia	s__Preussia_flanaganii
ASV_1477	k__Fungi	p__Ascomycota	c__Sordariomycetes	o__Glomerellales	f__Plectosphaerellaceae	g__Lectera	s__Lectera_capsici
ASV_1478	k__Fungi	p__Ascomycota	c__Dothideomycetes	o__Pleosporales	f__Sporormiaceae	g__unidentified	s__unidentified
ASV_1479	k__Fungi	p__Ascomycota	c__Dothideomycetes	o__Pleosporales	Unknow	Unknow	Unknow
ASV_1480	k__Fungi	p__Ascomycota	c__Leotiomycetes	o__Helotiales	f__Vibrisseaceae	g__Phialocephala	s__Phialocephala_humicola
ASV_1481	k__Fungi	p__Ascomycota	c__Sordariomycetes	o__Glomerellales	f__Plectosphaerellaceae	g__Wallrothiella	s__Wallrothiella_gmelinae
ASV_1482	k__Fungi	p__Ascomycota	c__Sordariomycetes	o__Phomatosporales	f__Phomatosporaceae	g__Phomatospora	s__Phomatospora_biseriata
ASV_1483	k__Fungi	p__Ascomycota	c__Eurotiomycetes	o__Onygenales	f__Onygenales_fam_Incertae_sedis	Unknow	Unknow
ASV_1484	k__Fungi	p__Ascomycota	c__Dothideomycetes	o__Pleosporales	f__Phaeosphaeriaceae	g__Paraphoma	s__Paraphoma_radicina
ASV_1485	k__Fungi	p__Ascomycota	c__Sordariomycetes	o__Hypocreales	f__Stachybotryaceae	g__Sirastachys	Unknow
ASV_1486	k__Fungi	p__Ascomycota	c__Saccharomycetes	o__Saccharomycetales	f__Trigonopsidaceae	g__Trigonopsis	s__Trigonopsis_variabilis
ASV_1487	k__Fungi	p__Basidiomycota	c__Agaricomycetes	o__Agaricales	f__Psathyrellaceae	g__Psathyrella	s__Psathyrella_candolleana
ASV_1488	k__Fungi	p__Ascomycota	c__Dothideomycetes	o__Pleosporales	f__Trematosphaeriaceae	g__Falciformispora	s__Falciformispora_senegalensis
ASV_1489	k__Fungi	p__Basidiomycota	c__Agaricomycetes	o__Agaricales	f__Psathyrellaceae	g__Coprinopsis	s__Coprinopsis_friesii
ASV_1490	k__Fungi	p__Ascomycota	c__Sordariomycetes	o__Ophiostomatales	f__Ophiostomataceae	g__Cornuvesica	Unknow
ASV_1491	k__Fungi	p__Basidiomycota	c__Agaricomycetes	o__Agaricales	f__Psathyrellaceae	g__Coprinopsis	s__Coprinopsis_urticicola
ASV_1492	k__Fungi	p__Ascomycota	c__Dothideomycetes	o__Pleosporales	f__Massarinaceae	g__Phragmocamarosporium	s__unidentified
ASV_1493	k__Fungi	p__Ascomycota	c__Sordariomycetes	o__Hypocreales	f__Hypocreales_fam_Incertae_sedis	g__Sarocladium	Unknow
ASV_1494	k__Fungi	p__Ascomycota	c__Leotiomycetes	o__Thelebolales	f__Thelebolaceae	g__Thelebolus	Unknow
ASV_1495	k__Fungi	p__Basidiomycota	c__Tremellomycetes	o__Trichosporonales	f__Trichosporonaceae	g__Trichosporon	Unknow
ASV_1496	k__Fungi	p__Basidiomycota	c__Tremellomycetes	o__Tremellales	f__Trimorphomycetaceae	g__Saitozyma	s__Saitozyma_flava
ASV_1497	k__Fungi	p__Ascomycota	c__Eurotiomycetes	o__Chaetothyriales	f__Trichomeriaceae	g__Trichomerium	s__Trichomerium_dioscoreae
ASV_1498	k__Fungi	p__Ascomycota	c__Pezizomycotina_cls_Incertae_sedis	o__Pezizomycotina_ord_Incertae_sedis	f__Pezizomycotina_fam_Incertae_sedis	g__Ciliophora	s__unidentified
ASV_1499	k__Fungi	p__Ascomycota	c__Dothideomycetes	o__Pleosporales	f__Periconiaceae	g__Periconia	Unknow
ASV_1500	k__Fungi	p__Ascomycota	c__Sordariomycetes	o__Coniochaetales	f__Coniochaetaceae	g__Coniochaeta	s__Coniochaeta_discoidea
ASV_1501	k__Fungi	p__Ascomycota	Unknow	Unknow	Unknow	Unknow	Unknow
ASV_1502	k__Fungi	p__Basidiomycota	c__Agaricomycetes	o__Agaricales	f__Lycoperdaceae	g__Calvatia	s__Calvatia_gigantea
ASV_1503	k__Fungi	p__Ascomycota	c__Eurotiomycetes	o__Chaetothyriales	f__Chaetothyriales_fam_Incertae_sedis	g__Strelitziana	s__Strelitziana_syzygii
ASV_1504	k__Fungi	p__Ascomycota	c__Sordariomycetes	o__Hypocreales	f__Hypocreales_fam_Incertae_sedis	g__Trichothecium	s__Trichothecium_crotocinigenum
ASV_1505	k__Fungi	p__Ascomycota	c__Dothideomycetes	o__Pleosporales	f__Pleosporaceae	g__Bipolaris	s__Bipolaris_yamadae
ASV_1506	k__Fungi	p__Ascomycota	c__Sordariomycetes	o__Hypocreales	f__unidentified	g__unidentified	s__unidentified
ASV_1507	k__Fungi	p__Ascomycota	c__Sordariomycetes	o__Sordariales	f__unidentified	g__unidentified	s__unidentified
ASV_1508	k__Fungi	p__Ascomycota	c__Dothideomycetes	o__Pleosporales	f__Teichosporaceae	g__Teichospora	s__Teichospora_thailandica
ASV_1509	k__Fungi	p__Ascomycota	Unknow	Unknow	Unknow	Unknow	Unknow
ASV_1510	k__Fungi	p__Basidiomycota	c__Agaricomycetes	o__Agaricales	f__Lycoperdaceae	g__Lycoperdon	s__Lycoperdon_purpurascens
ASV_1511	k__Fungi	p__Ascomycota	c__Eurotiomycetes	o__Chaetothyriales	f__Trichomeriaceae	g__unidentified	s__unidentified
ASV_1512	k__Fungi	p__Ascomycota	c__Dothideomycetes	o__Pleosporales	f__Corynesporascaceae	g__Corynespora	s__Corynespora_cassiicola
ASV_1513	k__Fungi	p__Basidiomycota	c__Agaricomycetes	o__Agaricales	f__Agaricaceae	g__Agaricus	s__unidentified
ASV_1514	k__Fungi	p__Ascomycota	c__Sordariomycetes	o__Xylariales	f__Xylariaceae	g__Zygosporium	s__Zygosporium_pseudogibbum
ASV_1515	k__Fungi	p__Ascomycota	c__Dothideomycetes	o__Pleosporales	Unknow	Unknow	Unknow
ASV_1516	k__Fungi	p__Ascomycota	c__Sordariomycetes	Unknow	Unknow	Unknow	Unknow
ASV_1517	k__Fungi	p__Ascomycota	c__Sordariomycetes	o__Xylariales	f__Xylariaceae	Unknow	Unknow
ASV_1518	k__Fungi	p__Ascomycota	c__Sordariomycetes	o__Hypocreales	f__Stachybotryaceae	Unknow	Unknow
ASV_1519	k__Fungi	p__Ascomycota	c__Sordariomycetes	o__Magnaporthales	f__unidentified	g__unidentified	s__unidentified
ASV_1520	k__Fungi	p__Ascomycota	c__Dothideomycetes	o__Capnodiales	f__Teratosphaeriaceae	g__Devriesia	Unknow
ASV_1521	k__Fungi	p__Ascomycota	c__Sordariomycetes	o__Diaporthales	f__Diaporthaceae	g__Diaporthe	Unknow
ASV_1522	k__Fungi	p__Basidiomycota	c__Agaricomycetes	o__Agaricales	f__Agaricaceae	g__Chlorophyllum	s__Chlorophyllum_hortense
ASV_1523	k__Fungi	p__Ascomycota	c__Dothideomycetes	o__Capnodiales	f__Capnodiales_fam_Incertae_sedis	g__Pseudoramichloridium	s__Pseudoramichloridium_brasilianum
ASV_1524	k__Fungi	p__Ascomycota	c__Sordariomycetes	o__Diaporthales	f__Diaporthaceae	g__Diaporthe	Unknow
ASV_1525	k__Fungi	p__Ascomycota	Unknow	Unknow	Unknow	Unknow	Unknow
ASV_1526	k__Fungi	p__Ascomycota	c__Dothideomycetes	o__Pleosporales	Unknow	Unknow	Unknow
ASV_1527	k__Fungi	p__Basidiomycota	c__Agaricomycetes	o__Phallales	f__Phallaceae	g__Jansia	s__unidentified
ASV_1528	k__Fungi	p__Ascomycota	c__Leotiomycetes	o__Helotiales	f__Rutstroemiaceae	g__Lambertella	s__Lambertella_corni-maris
ASV_1529	k__Fungi	p__Ascomycota	c__Sordariomycetes	o__Xylariales	f__Xylariaceae	g__Hypoxylon	s__Hypoxylon_lateripigmentum
ASV_1530	k__Fungi	p__Basidiomycota	c__Agaricomycetes	o__Agaricales	f__Bolbitiaceae	g__Agrocybe	s__Agrocybe_pediades
ASV_1531	k__Fungi	p__Ascomycota	c__Leotiomycetes	o__Helotiales	f__Myxotrichaceae	g__Oidiodendron	Unknow
ASV_1532	k__Fungi	p__Ascomycota	c__Orbiliomycetes	o__Orbiliales	f__Orbiliaceae	g__Arthrobotrys	s__Arthrobotrys_arthrobotryoides
ASV_1533	k__Fungi	p__Ascomycota	c__Dothideomycetes	o__Pleosporales	f__Pleosporaceae	g__Curvularia	Unknow
ASV_1534	k__Fungi	p__Ascomycota	c__Sordariomycetes	o__Microascales	f__Microascaceae	g__Pithoascus	Unknow
ASV_1535	k__Fungi	p__Basidiomycota	c__Agaricomycetes	o__Sebacinales	f__Serendipitaceae	g__Serendipita	s__Serendipita_indica
ASV_1536	k__Fungi	p__Ascomycota	c__Sordariomycetes	o__Trichosphaeriales	f__Trichosphaeriaceae	g__Nigrospora	Unknow
ASV_1537	k__Fungi	p__Ascomycota	c__Dothideomycetes	o__Pleosporales	f__Leptosphaeriaceae	g__Leptosphaeria	s__Leptosphaeria_sclerotioides
ASV_1538	k__Fungi	p__Ascomycota	c__Sordariomycetes	o__Sordariales	f__Chaetomiaceae	g__unidentified	s__unidentified
ASV_1539	k__Fungi	p__Basidiomycota	c__Agaricomycetes	o__Agaricales	f__Agaricaceae	g__Agaricus	Unknow
ASV_1540	k__Fungi	p__Ascomycota	c__Sordariomycetes	o__Hypocreales	f__Bionectriaceae	g__Verrucostoma	s__Verrucostoma_freycinetiae
ASV_1541	k__Fungi	p__Basidiomycota	c__Agaricomycetes	o__Agaricales	f__Psathyrellaceae	g__Coprinopsis	s__Coprinopsis_atramentaria
ASV_1542	k__Fungi	p__Ascomycota	c__Sordariomycetes	o__Myrmecridiales	f__Myrmecridiaceae	g__Myrmecridium	s__Myrmecridium_thailandicum
ASV_1543	k__Fungi	p__Ascomycota	c__Eurotiomycetes	o__Chaetothyriales	f__unidentified	g__unidentified	s__unidentified
ASV_1544	k__Fungi	p__Basidiomycota	c__Microbotryomycetes	o__Sporidiobolales	f__Sporidiobolaceae	g__Rhodotorula	s__Rhodotorula_mucilaginosa
ASV_1545	k__Fungi	p__Ascomycota	c__Leotiomycetes	o__Helotiales	f__Helotiaceae	g__Helicodendron	s__Helicodendron_westerdijkiae
ASV_1546	k__Fungi	p__Ascomycota	c__Eurotiomycetes	o__Chaetothyriales	f__Herpotrichiellaceae	g__Rhinocladiella	s__Rhinocladiella_similis
ASV_1547	k__Fungi	p__Ascomycota	c__Sordariomycetes	o__Xylariales	f__Xylariaceae	g__Daldinia	s__Daldinia_concentrica
ASV_1548	k__Fungi	p__Ascomycota	c__Eurotiomycetes	o__Chaetothyriales	f__Trichomeriaceae	g__Bradymyces	Unknow
ASV_1549	k__Fungi	p__Ascomycota	c__Sordariomycetes	o__Hypocreales	f__Stachybotryaceae	g__Myrothecium	s__Myrothecium_roridum
ASV_1550	k__Fungi	p__Basidiomycota	c__Agaricomycetes	o__Agaricales	f__Bolbitiaceae	g__Panaeolus	s__Panaeolus_subbalteatus
ASV_1551	k__Fungi	p__Basidiomycota	c__Agaricomycetes	o__Boletales	f__Coniophoraceae	g__Coniophora	s__Coniophora_eremophila
ASV_1552	k__Fungi	p__Ascomycota	c__Sordariomycetes	o__Hypocreales	f__unidentified	g__unidentified	s__unidentified
ASV_1553	k__Fungi	p__Mucoromycota	c__Mucoromycetes	o__Mucorales	f__Mucoraceae	g__Actinomucor	s__Actinomucor_elegans
ASV_1554	k__Fungi	p__Ascomycota	c__Orbiliomycetes	o__Orbiliales	f__Orbiliaceae	g__Arthrobotrys	s__Arthrobotrys_amerospora
ASV_1555	k__Fungi	p__Basidiomycota	Unknow	Unknow	Unknow	Unknow	Unknow
ASV_1556	k__Fungi	p__Ascomycota	c__Sordariomycetes	o__Hypocreales	Unknow	Unknow	Unknow
ASV_1557	k__Fungi	p__Ascomycota	Unknow	Unknow	Unknow	Unknow	Unknow
ASV_1558	k__Fungi	p__Basidiomycota	c__Tremellomycetes	o__Tremellales	f__Trimorphomycetaceae	g__Saitozyma	s__Saitozyma_flava
ASV_1559	k__Fungi	p__Ascomycota	c__Sordariomycetes	o__Diaporthales	f__Schizoparmaceae	g__Coniella	Unknow
ASV_1560	k__Fungi	p__Ascomycota	c__Leotiomycetes	o__Helotiales	f__Myxotrichaceae	g__Oidiodendron	s__Oidiodendron_cereale
ASV_1561	k__Fungi	p__Ascomycota	c__Sordariomycetes	o__Xylariales	f__Xylariales_fam_Incertae_sedis	g__Phialemoniopsis	s__Phialemoniopsis_ocularis
ASV_1562	k__Fungi	p__Ascomycota	c__Eurotiomycetes	o__Eurotiales	f__Trichocomaceae	g__Talaromyces	Unknow
ASV_1563	k__Fungi	p__Ascomycota	c__Dothideomycetes	o__Pleosporales	Unknow	Unknow	Unknow
ASV_1564	k__Fungi	p__Ascomycota	c__Dothideomycetes	o__Pleosporales	f__Phaeosphaeriaceae	g__Parastagonospora	Unknow
ASV_1565	k__Fungi	p__Ascomycota	c__Sordariomycetes	o__Xylariales	f__Microdochiaceae	g__Microdochium	s__Microdochium_novae-zelandiae
ASV_1566	k__Fungi	p__Ascomycota	c__Eurotiomycetes	o__Eurotiales	f__Trichocomaceae	g__Talaromyces	s__Talaromyces_rogersiae
ASV_1567	k__Fungi	p__Ascomycota	c__Dothideomycetes	o__Pleosporales	Unknow	Unknow	Unknow
ASV_1568	k__Fungi	p__Basidiomycota	c__Agaricomycetes	o__Polyporales	f__Irpicaceae	g__Irpex	s__Irpex_lacteus
ASV_1569	k__Fungi	p__Ascomycota	c__Eurotiomycetes	o__Eurotiales	f__Trichocomaceae	g__Xerochrysium	s__Xerochrysium_dermatitidis
ASV_1570	k__Fungi	p__Ascomycota	c__Sordariomycetes	o__Microascales	f__Microascaceae	Unknow	Unknow
ASV_1571	k__Fungi	p__Ascomycota	c__Sordariomycetes	o__Diaporthales	f__Valsaceae	Unknow	Unknow
ASV_1572	k__Fungi	p__Ascomycota	c__Saccharomycetes	o__Saccharomycetales	f__Saccharomycetaceae	g__Saccharomyces	s__Saccharomyces_cerevisiae
ASV_1573	k__Fungi	p__Ascomycota	c__Eurotiomycetes	o__Onygenales	f__unidentified	g__unidentified	s__unidentified
ASV_1574	k__Fungi	p__Ascomycota	c__Eurotiomycetes	o__Onygenales	f__Onygenales_fam_Incertae_sedis	g__Chrysosporium	s__Chrysosporium_merdarium
ASV_1575	k__Fungi	p__Ascomycota	c__Sordariomycetes	o__Hypocreales	f__Hypocreales_fam_Incertae_sedis	g__Stanjemonium	Unknow
ASV_1576	k__Fungi	p__Ascomycota	c__Sordariomycetes	o__Hypocreales	f__Stachybotryaceae	g__Myrothecium	s__Myrothecium_roridum
ASV_1577	k__Fungi	p__Basidiomycota	c__Ustilaginomycetes	o__Ustilaginales	f__Ustilaginaceae	g__Tranzscheliella	s__unidentified
ASV_1578	k__Fungi	p__Ascomycota	c__Dothideomycetes	o__Capnodiales	f__Neodevriesiaceae	g__Neodevriesia	s__Neodevriesia_hilliana
ASV_1579	k__Fungi	p__Ascomycota	c__Sordariomycetes	o__Xylariales	f__Xylariaceae	g__Zygosporium	s__unidentified
ASV_1580	k__Fungi	p__Basidiomycota	c__Cystobasidiomycetes	o__Erythrobasidiales	f__Erythrobasidiaceae	g__Erythrobasidium	s__unidentified
ASV_1581	k__Fungi	p__Basidiomycota	c__Tremellomycetes	o__Tremellales	f__Tremellaceae	g__Cryptococcus	s__unidentified
ASV_1582	k__Fungi	p__Mortierellomycota	c__Mortierellomycetes	o__Mortierellales	f__Mortierellaceae	g__Mortierella	s__Mortierella_indohii
ASV_1583	k__Fungi	p__Ascomycota	c__Eurotiomycetes	o__Onygenales	f__Gymnoascaceae	g__Gymnoascus	s__unidentified
ASV_1584	k__Fungi	p__Basidiomycota	c__Agaricomycetes	o__Agaricales	f__Agaricaceae	g__Agaricus	Unknow
ASV_1585	k__Fungi	p__Ascomycota	c__Sordariomycetes	o__Phomatosporales	f__Phomatosporaceae	g__Phomatospora	s__Phomatospora_biseriata
ASV_1586	k__Fungi	p__Ascomycota	c__Dothideomycetes	o__Pleosporales	f__Torulaceae	g__Torula	s__Torula_hollandica
ASV_1587	k__Fungi	p__Ascomycota	c__Dothideomycetes	o__Pleosporales	f__Dictyosporiaceae	Unknow	Unknow
ASV_1588	k__Fungi	p__Ascomycota	c__Sordariomycetes	o__Hypocreales	f__Hypocreales_fam_Incertae_sedis	g__Acremonium	s__Acremonium_rutilum
ASV_1589	k__Fungi	p__Ascomycota	Unknow	Unknow	Unknow	Unknow	Unknow
ASV_1590	k__Fungi	p__Basidiomycota	c__Agaricomycetes	o__Agaricales	f__Psathyrellaceae	g__Coprinellus	s__Coprinellus_curtus
ASV_1591	k__Fungi	p__Ascomycota	Unknow	Unknow	Unknow	Unknow	Unknow
ASV_1592	k__Fungi	p__Ascomycota	c__Sordariomycetes	o__Hypocreales	f__unidentified	g__unidentified	s__unidentified
ASV_1593	k__Fungi	p__Ascomycota	Unknow	Unknow	Unknow	Unknow	Unknow
ASV_1594	k__Fungi	p__Ascomycota	c__Dothideomycetes	o__Pleosporales	f__Torulaceae	g__Sporidesmioides	s__unidentified
ASV_1595	k__Fungi	p__Ascomycota	c__Sordariomycetes	o__Hypocreales	f__unidentified	g__unidentified	s__unidentified
ASV_1596	k__Fungi	p__Ascomycota	c__Eurotiomycetes	o__Eurotiales	f__Aspergillaceae	g__Aspergillus	s__Aspergillus_flavus
ASV_1597	k__Fungi	p__Ascomycota	c__Saccharomycetes	o__Saccharomycetales	f__Saccharomycetaceae	g__Issatchenkia	s__Issatchenkia_orientalis
ASV_1598	k__Fungi	p__Basidiomycota	c__Agaricomycetes	o__Agaricales	f__Entolomataceae	g__Entoloma	s__Entoloma_chytrophilum
ASV_1599	k__Fungi	p__Basidiomycota	c__Agaricomycetes	o__Agaricales	f__Strophariaceae	g__Hypholoma	s__Hypholoma_fasciculare
ASV_1600	k__Fungi	p__Basidiomycota	Unknow	Unknow	Unknow	Unknow	Unknow
ASV_1601	k__Fungi	p__Ascomycota	c__Eurotiomycetes	o__Chaetothyriales	f__Trichomeriaceae	g__Trichomerium	s__Trichomerium_eucalypti
ASV_1602	k__Fungi	p__Ascomycota	c__Sordariomycetes	o__Xylariales	f__Xylariaceae	g__Annulohypoxylon	s__Annulohypoxylon_bovei
ASV_1603	k__Fungi	p__Ascomycota	c__Dothideomycetes	o__Hysteriales	f__Hysteriaceae	g__Rhytidhysteron	Unknow
ASV_1604	k__Fungi	p__Ascomycota	c__Saccharomycetes	o__Saccharomycetales	f__Metschnikowiaceae	g__Clavispora	s__Clavispora_lusitaniae
ASV_1605	k__Fungi	p__Ascomycota	c__Sordariomycetes	o__Microascales	f__Microascaceae	g__Kernia	s__Kernia_geniculotricha
ASV_1606	k__Fungi	p__Ascomycota	c__Leotiomycetes	o__Helotiales	f__Rutstroemiaceae	g__Rutstroemia	s__Rutstroemia_firma
ASV_1607	k__Fungi	p__Ascomycota	c__Sordariomycetes	o__Chaetosphaeriales	f__Chaetosphaeriaceae	g__Dinemasporium	s__Dinemasporium_sasae
ASV_1608	k__Fungi	p__Ascomycota	c__Sordariomycetes	o__Phyllachorales	f__Phyllachoraceae	g__Phyllachora	s__Phyllachora_miscanthi
ASV_1609	k__Fungi	p__Ascomycota	c__Sordariomycetes	Unknow	Unknow	Unknow	Unknow
ASV_1610	k__Fungi	p__Ascomycota	c__Sordariomycetes	o__Hypocreales	Unknow	Unknow	Unknow
ASV_1611	k__Fungi	p__Basidiomycota	c__Agaricomycetes	o__Polyporales	f__Ganodermataceae	g__Ganoderma	s__Ganoderma_sinense
ASV_1612	k__Fungi	p__Basidiomycota	c__Agaricomycetes	o__Agaricales	f__Bolbitiaceae	g__Conocybe	Unknow
ASV_1613	k__Fungi	p__Ascomycota	c__Sordariomycetes	o__Sordariales	f__Lasiosphaeriaceae	g__Apiosordaria	s__Apiosordaria_microcarpa
ASV_1614	k__Fungi	p__Ascomycota	c__Sordariomycetes	o__Ophiostomatales	f__Ophiostomataceae	g__Sporothrix	s__Sporothrix_aurorae
ASV_1615	k__Fungi	p__Basidiomycota	c__Agaricomycetes	o__Agaricales	f__Entolomataceae	g__Clitopilus	s__unidentified
ASV_1616	k__Fungi	p__Ascomycota	c__Dothideomycetes	o__Mytilinidales	f__Gloniaceae	g__Cenococcum	Unknow
ASV_1617	k__Fungi	p__Ascomycota	c__Sordariomycetes	o__Hypocreales	f__Hypocreales_fam_Incertae_sedis	g__Acremonium	s__Acremonium_cavaraeanum
ASV_1618	k__Fungi	p__Ascomycota	c__Pezizomycetes	o__Pezizales	f__Pezizaceae	g__Peziza	s__Peziza_granularis
ASV_1619	k__Fungi	p__Basidiomycota	c__Agaricomycetes	o__Agaricales	f__Agaricaceae	g__Coprinus	s__Coprinus_cordisporus
ASV_1620	k__Fungi	p__Ascomycota	c__Sordariomycetes	o__Sordariales	f__Lasiosphaeriaceae	g__Cercophora	s__Cercophora_samala
ASV_1621	k__Fungi	p__Basidiomycota	c__Agaricomycetes	o__Agaricales	f__Bolbitiaceae	g__Conocybe	s__Conocybe_apala
ASV_1622	k__Fungi	p__Basidiomycota	c__Agaricomycetes	o__Agaricales	f__Psathyrellaceae	g__Coprinopsis	s__Coprinopsis_nivea
ASV_1623	k__Fungi	p__Ascomycota	c__Leotiomycetes	o__Thelebolales	f__Pseudeurotiaceae	Unknow	Unknow
ASV_1624	k__Fungi	p__Ascomycota	c__Sordariomycetes	o__Sordariales	f__Lasiosphaeriaceae	Unknow	Unknow
ASV_1625	k__Fungi	p__Basidiomycota	c__Agaricomycetes	o__Agaricales	f__Psathyrellaceae	g__Coprinopsis	s__Coprinopsis_xenobia
ASV_1626	k__Fungi	p__Ascomycota	c__Sordariomycetes	o__Hypocreales	f__unidentified	g__unidentified	s__unidentified
ASV_1627	k__Fungi	p__Ascomycota	c__Sordariomycetes	o__Microascales	f__Microascaceae	g__Cephalotrichum	s__Cephalotrichum_telluricum
ASV_1628	k__Fungi	p__Ascomycota	c__Dothideomycetes	o__Capnodiales	Unknow	Unknow	Unknow
ASV_1629	k__Fungi	p__Ascomycota	c__Eurotiomycetes	o__Chaetothyriales	f__Cyphellophoraceae	g__Cyphellophora	Unknow
ASV_1630	k__Fungi	p__Ascomycota	c__Eurotiomycetes	o__Onygenales	f__Onygenales_fam_Incertae_sedis	g__Chrysosporium	s__Chrysosporium_submersum
ASV_1631	k__Fungi	p__Ascomycota	c__Eurotiomycetes	o__Eurotiales	f__Aspergillaceae	g__Penicillium	s__Penicillium_cryptum
ASV_1632	k__Fungi	p__Ascomycota	c__Pezizomycetes	o__Pezizales	f__Sarcoscyphaceae	g__Pithya	s__Pithya_vulgaris
ASV_1633	k__Fungi	p__Ascomycota	c__Sordariomycetes	o__Hypocreales	f__Hypocreales_fam_Incertae_sedis	g__Sarocladium	s__unidentified
ASV_1634	k__Fungi	p__Basidiomycota	c__Microbotryomycetes	o__Microbotryales	f__Microbotryaceae	g__Sphacelotheca	s__unidentified
ASV_1635	k__Fungi	p__Ascomycota	c__Sordariomycetes	o__Microascales	f__Microascaceae	g__Microascus	s__Microascus_croci
ASV_1636	k__Fungi	p__Ascomycota	c__Sordariomycetes	o__Sordariales	Unknow	Unknow	Unknow
ASV_1637	k__Fungi	p__Ascomycota	c__Sordariomycetes	o__Hypocreales	f__Clavicipitaceae	g__Metarhizium	s__Metarhizium_marquandii
ASV_1638	k__Fungi	p__Ascomycota	c__Sordariomycetes	o__Hypocreales	f__Clavicipitaceae	g__Metarhizium	s__unidentified
ASV_1639	k__Fungi	p__Basidiomycota	c__Tremellomycetes	o__Tremellales	f__unidentified	g__unidentified	s__unidentified
ASV_1640	k__Fungi	p__Ascomycota	c__Dothideomycetes	o__Pleosporales	f__Thyridariaceae	g__Roussoella	s__Roussoella_solani
ASV_1641	k__Fungi	p__Ascomycota	c__Sordariomycetes	o__Xylariales	f__Bartaliniaceae	Unknow	Unknow
ASV_1642	k__Fungi	p__Ascomycota	c__Pezizomycetes	o__Pezizales	f__Ascodesmidaceae	g__Cephaliophora	s__unidentified
ASV_1643	k__Fungi	p__Ascomycota	c__Dothideomycetes	o__Pleosporales	f__Phaeosphaeriaceae	g__Paraphoma	s__Paraphoma_chrysanthemicola
ASV_1644	k__Fungi	p__Ascomycota	c__Saccharomycetes	o__Saccharomycetales	f__Debaryomycetaceae	g__Hyphopichia	s__Hyphopichia_burtonii
ASV_1645	k__Fungi	p__Ascomycota	Unknow	Unknow	Unknow	Unknow	Unknow
ASV_1646	k__Fungi	p__Ascomycota	Unknow	Unknow	Unknow	Unknow	Unknow
ASV_1647	k__Fungi	p__Ascomycota	c__Eurotiomycetes	o__Eurotiales	f__Aspergillaceae	g__Penicillium	Unknow
ASV_1648	k__Fungi	p__Ascomycota	c__Eurotiomycetes	o__Eurotiales	f__Aspergillaceae	g__Penicillium	s__Penicillium_oxalicum
ASV_1649	k__Fungi	p__Basidiomycota	c__Tremellomycetes	o__Tremellales	f__Rhynchogastremataceae	g__Papiliotrema	s__Papiliotrema_rajasthanensis
ASV_1650	k__Fungi	p__Ascomycota	c__Sordariomycetes	o__Hypocreales	f__Cordycipitaceae	g__Akanthomyces	s__Akanthomyces_muscarius
ASV_1651	k__Fungi	p__Ascomycota	c__Sordariomycetes	o__Xylariales	f__Bartaliniaceae	g__Hyalotiella	Unknow
ASV_1652	k__Fungi	p__Ascomycota	c__Sordariomycetes	o__Sordariales	f__Lasiosphaeriaceae	g__Schizothecium	s__unidentified
ASV_1653	k__Fungi	p__Ascomycota	c__Dothideomycetes	Unknow	Unknow	Unknow	Unknow
ASV_1654	k__Fungi	p__Ascomycota	c__Dothideomycetes	o__Pleosporales	f__Sporormiaceae	Unknow	Unknow
ASV_1655	k__Fungi	p__Ascomycota	c__Eurotiomycetes	o__Chaetothyriales	f__Herpotrichiellaceae	g__Phialophora	s__Phialophora_livistonae
ASV_1656	k__Fungi	p__Ascomycota	c__Sordariomycetes	o__Xylariales	f__Xylariaceae	g__Daldinia	s__Daldinia_caldariorum
ASV_1657	k__Fungi	p__Ascomycota	c__Sordariomycetes	o__Xylariales	f__Xylariaceae	g__Xylaria	s__Xylaria_nigripes
ASV_1658	k__Fungi	p__Basidiomycota	c__Agaricomycetes	o__Boletales	f__Coniophoraceae	g__Coniophora	s__Coniophora_marmorata
ASV_1659	k__Fungi	p__Ascomycota	c__Laboulbeniomycetes	o__Pyxidiophorales	f__Pyxidiophoraceae	g__Pyxidiophora	s__Pyxidiophora_arvernensis
ASV_1660	k__Fungi	p__Ascomycota	c__Sordariomycetes	o__Hypocreales	f__Hypocreales_fam_Incertae_sedis	g__Acremonium	s__unidentified
ASV_1661	k__Fungi	p__Ascomycota	c__Dothideomycetes	o__Capnodiales	f__Neodevriesiaceae	g__Neodevriesia	s__Neodevriesia_poagena
ASV_1662	k__Fungi	p__Ascomycota	c__Sordariomycetes	o__Ophiostomatales	f__Ophiostomataceae	g__unidentified	s__unidentified
ASV_1663	k__Fungi	p__Basidiomycota	c__Tremellomycetes	o__Tremellales	f__Tremellaceae	g__Cryptococcus	s__Cryptococcus_dimennae
ASV_1664	k__Fungi	p__Ascomycota	c__Sordariomycetes	o__Hypocreales	f__Nectriaceae	g__Fusarium	Unknow
ASV_1665	k__Fungi	p__Ascomycota	c__Dothideomycetes	o__Capnodiales	f__Cladosporiaceae	g__Cladosporium	s__Cladosporium_kenpeggii
ASV_1666	k__Fungi	p__Ascomycota	c__Eurotiomycetes	o__Chaetothyriales	f__Cyphellophoraceae	g__Cyphellophora	s__Cyphellophora_fusarioides
ASV_1667	k__Fungi	p__Basidiomycota	c__Agaricomycetes	o__Agaricales	f__Entolomataceae	g__Clitopilus	s__unidentified
ASV_1668	k__Fungi	p__Ascomycota	c__Leotiomycetes	o__unidentified	f__unidentified	g__unidentified	s__unidentified
ASV_1669	k__Fungi	p__Basidiomycota	c__Agaricomycetes	o__Agaricales	f__Agaricaceae	g__Leucoagaricus	Unknow
ASV_1670	k__Fungi	p__Ascomycota	Unknow	Unknow	Unknow	Unknow	Unknow
ASV_1671	k__Fungi	p__Ascomycota	c__Sordariomycetes	o__Hypocreales	f__unidentified	g__unidentified	s__unidentified
ASV_1672	k__Fungi	p__Ascomycota	c__Dothideomycetes	o__Pleosporales	f__Pleosporales_fam_Incertae_sedis	g__Nigrograna	Unknow
ASV_1673	k__Fungi	p__Basidiomycota	Unknow	Unknow	Unknow	Unknow	Unknow
ASV_1674	k__Fungi	p__Ascomycota	c__Sordariomycetes	Unknow	Unknow	Unknow	Unknow
ASV_1675	k__Fungi	p__Basidiomycota	c__Tremellomycetes	o__Tremellales	f__Cuniculitremaceae	g__Kockovaella	Unknow
ASV_1676	k__Fungi	p__Ascomycota	c__Eurotiomycetes	o__Chaetothyriales	f__unidentified	g__unidentified	s__unidentified
ASV_1677	k__Fungi	p__Ascomycota	Unknow	Unknow	Unknow	Unknow	Unknow
ASV_1678	k__Fungi	p__Ascomycota	c__Sordariomycetes	Unknow	Unknow	Unknow	Unknow
ASV_1679	k__Fungi	p__Ascomycota	c__Sordariomycetes	o__Hypocreales	f__unidentified	g__unidentified	s__unidentified
ASV_1680	k__Fungi	p__Ascomycota	c__Sordariomycetes	o__Hypocreales	f__Bionectriaceae	g__Paracylindrocarpon	s__Paracylindrocarpon_aloicola
ASV_1681	k__Fungi	p__Ascomycota	c__Sordariomycetes	o__Xylariales	f__Sporocadaceae	g__Pestalotiopsis	Unknow
ASV_1682	k__Fungi	p__Ascomycota	c__Leotiomycetes	o__Helotiales	f__Vibrisseaceae	g__Phialocephala	s__Phialocephala_humicola
ASV_1683	k__Fungi	p__Basidiomycota	c__Agaricomycetes	Unknow	Unknow	Unknow	Unknow
ASV_1684	k__Fungi	p__Ascomycota	c__Eurotiomycetes	o__Chaetothyriales	Unknow	Unknow	Unknow
ASV_1685	k__Fungi	p__Ascomycota	c__Leotiomycetes	o__Erysiphales	f__Erysiphaceae	g__Phyllactinia	Unknow
ASV_1686	k__Fungi	p__Basidiomycota	c__Tremellomycetes	o__Tremellales	f__Tremellaceae	g__Cryptococcus	s__Cryptococcus_dimennae
ASV_1687	k__Fungi	p__Ascomycota	c__Dothideomycetes	o__Capnodiales	f__Mycosphaerellaceae	g__Mycosphaerella	s__Mycosphaerella_suttonii
ASV_1688	k__Fungi	p__Basidiomycota	Unknow	Unknow	Unknow	Unknow	Unknow
ASV_1689	k__Fungi	p__Basidiomycota	c__Exobasidiomycetes	o__Tilletiales	f__Tilletiaceae	g__Tilletia	Unknow
ASV_1690	k__Fungi	p__Ascomycota	c__Dothideomycetes	o__Myriangiales	Unknow	Unknow	Unknow
ASV_1691	k__Fungi	p__Ascomycota	c__Dothideomycetes	o__Capnodiales	f__unidentified	g__unidentified	s__unidentified
ASV_1692	k__Fungi	p__Ascomycota	c__Sordariomycetes	o__Glomerellales	f__Plectosphaerellaceae	g__unidentified	s__unidentified
ASV_1693	k__Fungi	p__Basidiomycota	c__Agaricomycetes	o__Trechisporales	Unknow	Unknow	Unknow
ASV_1694	k__Fungi	p__Basidiomycota	c__Agaricomycetes	o__Trechisporales	Unknow	Unknow	Unknow
ASV_1695	k__Fungi	p__Basidiomycota	c__Agaricomycetes	o__Agaricales	f__Psathyrellaceae	g__Parasola	Unknow
ASV_1696	k__Fungi	p__Ascomycota	c__Sordariomycetes	o__Pleurotheciales	f__Pleurotheciaceae	g__Phaeoisaria	s__unidentified
ASV_1697	k__Fungi	p__Ascomycota	c__Sordariomycetes	o__Hypocreales	f__unidentified	g__unidentified	s__unidentified
ASV_1698	k__Fungi	p__Basidiomycota	c__Agaricomycetes	o__Geastrales	f__Geastraceae	g__Geastrum	s__Geastrum_saccatum
ASV_1699	k__Fungi	p__Ascomycota	c__Sordariomycetes	o__Xylariales	f__Xylariaceae	g__Annulohypoxylon	s__Annulohypoxylon_nitens
ASV_1700	k__Fungi	p__Ascomycota	c__Dothideomycetes	o__Botryosphaeriales	f__Botryosphaeriaceae	g__Phaeobotryon	Unknow
ASV_1701	k__Fungi	p__Basidiomycota	c__Tremellomycetes	o__Tremellales	f__Bulleribasidiaceae	g__Vishniacozyma	s__Vishniacozyma_dimennae
ASV_1702	k__Fungi	p__Ascomycota	c__Dothideomycetes	o__Capnodiales	f__Cladosporiaceae	g__Cladosporium	Unknow
ASV_1703	k__Fungi	p__Ascomycota	c__Eurotiomycetes	o__Onygenales	f__Gymnoascaceae	g__Gymnoascus	s__unidentified
ASV_1704	k__Fungi	p__Ascomycota	c__Sordariomycetes	o__Hypocreales	f__Hypocreaceae	g__Trichoderma	Unknow
ASV_1705	k__Fungi	p__Ascomycota	c__Pezizomycetes	o__Pezizales	f__Pezizaceae	g__Peziza	s__Peziza_granularis
ASV_1706	k__Fungi	p__Basidiomycota	c__Agaricomycetes	o__Geastrales	f__Geastraceae	g__Geastrum	s__Geastrum_saccatum
ASV_1707	k__Fungi	p__Ascomycota	c__Pezizomycetes	o__Pezizales	f__Pyronemataceae	g__Heydenia	s__unidentified
ASV_1708	k__Fungi	p__Basidiomycota	c__Cystobasidiomycetes	o__Cystobasidiales	f__Cystobasidiaceae	Unknow	Unknow
ASV_1709	k__Fungi	p__Ascomycota	c__Saccharomycetes	o__Saccharomycetales	f__Dipodascaceae	Unknow	Unknow
ASV_1710	k__Fungi	p__Ascomycota	c__Leotiomycetes	o__Helotiales	f__Myxotrichaceae	g__Oidiodendron	s__unidentified
ASV_1711	k__Fungi	p__Ascomycota	c__Sordariomycetes	o__Hypocreales	f__Hypocreales_fam_Incertae_sedis	g__Trichothecium	s__Trichothecium_roseum
ASV_1712	k__Fungi	p__Ascomycota	c__Sordariomycetes	o__Xylariales	f__Xylariaceae	g__Rosellinia	s__Rosellinia_australiensis
ASV_1713	k__Fungi	p__Ascomycota	c__Dothideomycetes	o__Pleosporales	f__Pleosporaceae	g__Curvularia	Unknow
ASV_1714	k__Fungi	p__Ascomycota	c__Sordariomycetes	o__Glomerellales	f__Glomerellaceae	g__Colletotrichum	s__Colletotrichum_chlorophyti
ASV_1715	k__Fungi	p__Ascomycota	c__Dothideomycetes	o__Pleosporales	f__Cucurbitariaceae	g__Pyrenochaetopsis	s__Pyrenochaetopsis_tabarestanensis
ASV_1716	k__Fungi	p__Ascomycota	c__Pezizomycetes	o__Pezizales	f__Pyronemataceae	g__Wilcoxina	s__Wilcoxina_rehmii
ASV_1717	k__Fungi	p__Ascomycota	c__Sordariomycetes	o__Hypocreales	f__Cordycipitaceae	g__Beauveria	s__unidentified
ASV_1718	k__Fungi	p__Mucoromycota	c__Mucoromycetes	o__Mucorales	f__Cunninghamellaceae	g__Gongronella	s__Gongronella_butleri
ASV_1719	k__Fungi	p__Ascomycota	c__Leotiomycetes	o__Thelebolales	f__Pseudeurotiaceae	g__Pleuroascus	s__Pleuroascus_nicholsonii
ASV_1720	k__Fungi	p__Ascomycota	c__Dothideomycetes	o__Pleosporales	f__Parabambusicolaceae	g__Paratrimmatostroma	s__Paratrimmatostroma_kunmingensis
ASV_1721	k__Fungi	p__Ascomycota	c__Sordariomycetes	o__Xylariales	f__Xylariaceae	g__Biscogniauxia	s__unidentified
ASV_1722	k__Fungi	p__Ascomycota	c__Sordariomycetes	o__Hypocreales	f__Hypocreales_fam_Incertae_sedis	g__Acremonium	s__unidentified
ASV_1723	k__Fungi	p__Ascomycota	c__Saccharomycetes	o__Saccharomycetales	f__Pichiaceae	g__Pichia	s__Pichia_membranifaciens
ASV_1724	k__Fungi	p__Chytridiomycota	c__Spizellomycetes	o__Spizellomycetales	f__Spizellomycetaceae	g__Gaertneriomyces	s__Gaertneriomyces_semiglobifer
ASV_1725	k__Fungi	p__Ascomycota	c__Pezizomycetes	o__Pezizales	f__Ascodesmidaceae	g__Cephaliophora	s__unidentified
ASV_1726	k__Fungi	p__Ascomycota	c__Leotiomycetes	o__Helotiales	f__Myxotrichaceae	g__Oidiodendron	s__Oidiodendron_cereale
ASV_1727	k__Fungi	p__Ascomycota	c__Dothideomycetes	o__Capnodiales	Unknow	Unknow	Unknow
ASV_1728	k__Fungi	p__Ascomycota	c__Eurotiomycetes	Unknow	Unknow	Unknow	Unknow
ASV_1729	k__Fungi	p__Ascomycota	c__Leotiomycetes	o__Thelebolales	f__Thelebolaceae	g__Thelebolus	Unknow
ASV_1730	k__Fungi	p__Basidiomycota	c__Agaricomycetes	o__Agaricales	f__Bolbitiaceae	g__Conocybe	Unknow
ASV_1731	k__Fungi	p__Ascomycota	c__Dothideomycetes	Unknow	Unknow	Unknow	Unknow
ASV_1732	k__Fungi	p__Ascomycota	c__Sordariomycetes	o__Hypocreales	f__Nectriaceae	Unknow	Unknow
ASV_1733	k__Fungi	p__Ascomycota	Unknow	Unknow	Unknow	Unknow	Unknow
ASV_1734	k__Fungi	p__Ascomycota	Unknow	Unknow	Unknow	Unknow	Unknow
ASV_1735	k__Fungi	p__Ascomycota	c__Dothideomycetes	o__Pleosporales	f__Pleosporaceae	g__Comoclathris	s__unidentified
ASV_1736	k__Fungi	p__Ascomycota	c__Dothideomycetes	o__Pleosporales	f__unidentified	g__unidentified	s__unidentified
ASV_1737	k__Fungi	p__Ascomycota	c__Sordariomycetes	o__Hypocreales	f__Clavicipitaceae	g__Metarhizium	s__Metarhizium_marquandii
ASV_1738	k__Fungi	p__Ascomycota	c__Sordariomycetes	o__Xylariales	f__Xylariaceae	g__Hypoxylon	s__Hypoxylon_pilgerianum
ASV_1739	k__Fungi	p__Ascomycota	c__Sordariomycetes	o__Xylariales	f__Microdochiaceae	g__unidentified	s__unidentified
ASV_1740	k__Fungi	p__Ascomycota	c__Eurotiomycetes	o__Chaetothyriales	f__Chaetothyriales_fam_Incertae_sedis	g__Strelitziana	s__Strelitziana_eucalypti
ASV_1741	k__Fungi	p__Ascomycota	c__Sordariomycetes	o__Hypocreales	f__Hypocreales_fam_Incertae_sedis	g__Emericellopsis	Unknow
ASV_1742	k__Fungi	p__Basidiomycota	c__Tremellomycetes	o__Filobasidiales	f__Filobasidiaceae	g__Naganishia	s__Naganishia_albida
ASV_1743	k__Fungi	p__Ascomycota	c__Dothideomycetes	o__Pleosporales	f__Lophiostomataceae	g__Lophiostoma	s__Lophiostoma_corticola
ASV_1744	k__Fungi	p__Basidiomycota	c__Tremellomycetes	o__Filobasidiales	f__Filobasidiaceae	g__Filobasidium	s__Filobasidium_wieringae
ASV_1745	k__Fungi	p__Mucoromycota	c__Mucoromycetes	o__Mucorales	f__Mucoraceae	g__Mucor	s__Mucor_ardhlaengiktus
ASV_1746	k__Fungi	p__Ascomycota	c__Sordariomycetes	o__Xylariales	f__Amphisphaeriaceae	g__Monochaetia	s__Monochaetia_junipericola
ASV_1747	k__Fungi	p__Basidiomycota	c__Tremellomycetes	o__Tremellales	f__Rhynchogastremataceae	g__Papiliotrema	s__Papiliotrema_pseudoalba
ASV_1748	k__Fungi	p__Basidiomycota	c__Agaricomycetes	o__Agaricales	f__Strophariaceae	Unknow	Unknow
ASV_1749	k__Fungi	p__Ascomycota	c__Sordariomycetes	o__Hypocreales	f__Hypocreales_fam_Incertae_sedis	g__Acremonium	s__unidentified
ASV_1750	k__Fungi	p__Basidiomycota	c__Agaricomycetes	Unknow	Unknow	Unknow	Unknow
ASV_1751	k__Fungi	p__Ascomycota	c__Dothideomycetes	o__Pleosporales	f__Periconiaceae	g__Periconia	s__Periconia_byssoides
ASV_1752	k__Fungi	p__Ascomycota	c__Sordariomycetes	o__Glomerellales	f__Glomerellaceae	g__Colletotrichum	Unknow
ASV_1753	k__Fungi	p__Ascomycota	c__Dothideomycetes	o__Pleosporales	f__Tetraplosphaeriaceae	g__unidentified	s__unidentified
ASV_1754	k__Fungi	p__Basidiomycota	c__Agaricomycetes	o__Agaricales	f__Psathyrellaceae	g__Coprinopsis	s__Coprinopsis_cinerea
ASV_1755	k__Fungi	p__Ascomycota	c__Pezizomycetes	o__Pezizales	f__Pyronemataceae	g__Heydenia	s__unidentified
ASV_1756	k__Fungi	p__Ascomycota	c__Sordariomycetes	o__Hypocreales	f__unidentified	g__unidentified	s__unidentified
ASV_1757	k__Fungi	p__Ascomycota	c__Dothideomycetes	o__Pleosporales	f__unidentified	g__unidentified	s__unidentified
ASV_1758	k__Fungi	p__Ascomycota	c__Dothideomycetes	o__Pleosporales	f__Didymellaceae	Unknow	Unknow
ASV_1759	k__Fungi	p__Ascomycota	c__Dothideomycetes	o__Capnodiales	f__Mycosphaerellaceae	Unknow	Unknow
ASV_1760	k__Fungi	p__Ascomycota	Unknow	Unknow	Unknow	Unknow	Unknow
ASV_1761	k__Fungi	p__Ascomycota	c__Dothideomycetes	o__Capnodiales	f__Teratosphaeriaceae	g__Devriesia	s__unidentified
ASV_1762	k__Fungi	p__Ascomycota	c__Dothideomycetes	o__Pleosporales	Unknow	Unknow	Unknow
ASV_1763	k__Fungi	p__Ascomycota	c__Dothideomycetes	o__Pleosporales	f__Pleosporales_fam_Incertae_sedis	g__Paradictyoarthrinium	Unknow
ASV_1764	k__Fungi	p__Ascomycota	Unknow	Unknow	Unknow	Unknow	Unknow
ASV_1765	k__Fungi	p__Ascomycota	c__Sordariomycetes	o__Hypocreales	Unknow	Unknow	Unknow
ASV_1766	k__Fungi	p__Ascomycota	c__Sordariomycetes	o__Xylariales	f__Xylariaceae	g__Annulohypoxylon	s__Annulohypoxylon_albidiscum
ASV_1767	k__Fungi	p__Ascomycota	c__Sordariomycetes	o__Xylariales	Unknow	Unknow	Unknow
ASV_1768	k__Fungi	p__Ascomycota	c__Sordariomycetes	o__Microascales	f__Microascaceae	g__Microascus	s__Microascus_verrucosus
ASV_1769	k__Fungi	p__Ascomycota	c__Sordariomycetes	Unknow	Unknow	Unknow	Unknow
ASV_1770	k__Fungi	p__Basidiomycota	c__Agaricomycetes	o__Trechisporales	Unknow	Unknow	Unknow
ASV_1771	k__Fungi	p__Ascomycota	c__Dothideomycetes	o__Botryosphaeriales	f__Phyllostictaceae	g__Phyllosticta	Unknow
ASV_1772	k__Fungi	p__Ascomycota	Unknow	Unknow	Unknow	Unknow	Unknow
ASV_1773	k__Fungi	p__Ascomycota	c__Sordariomycetes	o__Hypocreales	f__Nectriaceae	g__Fusarium	Unknow
ASV_1774	k__Fungi	p__Ascomycota	Unknow	Unknow	Unknow	Unknow	Unknow
ASV_1775	k__Fungi	p__Ascomycota	c__Sordariomycetes	o__Xenospadicoidales	f__Xenospadicoidaceae	g__Neospadicoides	s__unidentified
ASV_1776	k__Fungi	p__Ascomycota	c__Sordariomycetes	o__Xylariales	Unknow	Unknow	Unknow
ASV_1777	k__Fungi	p__Ascomycota	c__Sordariomycetes	o__Sordariales	f__Sordariales_fam_Incertae_sedis	g__Conlarium	s__unidentified
ASV_1778	k__Fungi	p__Ascomycota	c__Sordariomycetes	Unknow	Unknow	Unknow	Unknow
ASV_1779	k__Fungi	p__Basidiomycota	Unknow	Unknow	Unknow	Unknow	Unknow
ASV_1780	k__Fungi	p__Ascomycota	c__Dothideomycetes	Unknow	Unknow	Unknow	Unknow
ASV_1781	k__Fungi	p__Ascomycota	c__Dothideomycetes	o__unidentified	f__unidentified	g__unidentified	s__unidentified
ASV_1782	k__Fungi	p__Ascomycota	c__Sordariomycetes	o__Hypocreales	f__unidentified	g__unidentified	s__unidentified
ASV_1783	k__Fungi	p__Ascomycota	c__Dothideomycetes	o__Capnodiales	f__Cladosporiaceae	g__Cladosporium	Unknow
ASV_1784	k__Fungi	p__Ascomycota	c__Sordariomycetes	o__Xylariales	f__Xylariaceae	g__Nemania	s__Nemania_sp
ASV_1785	k__Fungi	p__Ascomycota	c__Eurotiomycetes	o__Chaetothyriales	f__Cyphellophoraceae	Unknow	Unknow
ASV_1786	k__Fungi	p__Ascomycota	c__Dothideomycetes	o__Pleosporales	f__Periconiaceae	g__Periconia	Unknow
ASV_1787	k__Fungi	p__Basidiomycota	c__Agaricomycetes	o__Agaricales	f__Entolomataceae	g__Clitopilus	s__Clitopilus_lampangensis
ASV_1788	k__Fungi	p__Ascomycota	Unknow	Unknow	Unknow	Unknow	Unknow
ASV_1789	k__Fungi	p__Ascomycota	c__Dothideomycetes	o__Capnodiales	f__Cladosporiaceae	g__Cladosporium	s__Cladosporium_cladosporioides
ASV_1790	k__Fungi	p__Ascomycota	c__Sordariomycetes	o__Xylariales	f__Xylariaceae	g__Xylaria	s__unidentified
ASV_1791	k__Fungi	p__Ascomycota	c__Lecanoromycetes	o__Lecanorales	f__Ramalinaceae	g__Bacidia	s__Bacidia_neosquamulosa
ASV_1792	k__Fungi	p__Ascomycota	c__Sordariomycetes	o__Hypocreales	f__unidentified	g__unidentified	s__unidentified
ASV_1793	k__Fungi	p__Ascomycota	c__Sordariomycetes	Unknow	Unknow	Unknow	Unknow
ASV_1794	k__Fungi	p__Ascomycota	c__Sordariomycetes	Unknow	Unknow	Unknow	Unknow
ASV_1795	k__Fungi	p__Basidiomycota	c__Agaricomycetes	o__Agaricales	f__Crepidotaceae	g__Simocybe	s__unidentified
ASV_1796	k__Fungi	p__Ascomycota	c__Dothideomycetes	o__Venturiales	f__Sympoventuriaceae	g__Ochroconis	s__Ochroconis_cordanae
ASV_1797	k__Fungi	p__Ascomycota	c__Dothideomycetes	o__Pleosporales	f__unidentified	g__unidentified	s__unidentified
ASV_1798	k__Fungi	p__Basidiomycota	c__Agaricomycetes	o__Agaricales	f__Agaricaceae	Unknow	Unknow
ASV_1799	k__Fungi	p__Ascomycota	c__Dothideomycetes	o__Capnodiales	f__Cladosporiaceae	g__Cladosporium	Unknow
ASV_1800	k__Fungi	p__Ascomycota	c__Sordariomycetes	o__Hypocreales	Unknow	Unknow	Unknow
ASV_1801	k__Fungi	p__Ascomycota	c__Pezizomycetes	o__Pezizales	f__Pyronemataceae	g__Heydenia	s__unidentified
ASV_1802	k__Fungi	p__Ascomycota	c__Leotiomycetes	o__Helotiales	f__Myxotrichaceae	g__Oidiodendron	s__Oidiodendron_chlamydosporicum
ASV_1803	k__Fungi	p__Neocallimastigomycota	c__Neocallimastigomycetes	o__Neocallimastigales	f__Neocallimastigaceae	g__unidentified	s__unidentified
ASV_1804	k__Fungi	p__Ascomycota	c__Sordariomycetes	o__Hypocreales	f__Cordycipitaceae	g__Simplicillium	s__Simplicillium_lanosoniveum
ASV_1805	k__Fungi	p__Ascomycota	c__Sordariomycetes	Unknow	Unknow	Unknow	Unknow
ASV_1806	k__Fungi	p__Basidiomycota	c__Classiculomycetes	o__Classiculales	f__Classiculaceae	g__Classicula	s__Classicula_sinensis
ASV_1807	k__Fungi	p__Basidiomycota	c__Agaricomycetes	o__Agaricales	f__Agaricaceae	Unknow	Unknow
ASV_1808	k__Fungi	p__Ascomycota	c__Eurotiomycetes	o__Eurotiales	f__Aspergillaceae	g__Aspergillus	s__Aspergillus_cibarius
ASV_1809	k__Fungi	p__Ascomycota	c__Dothideomycetes	o__Pleosporales	f__Lophiotremataceae	g__Lophiotrema	s__Lophiotrema_rubi
ASV_1810	k__Fungi	p__Ascomycota	c__Dothideomycetes	o__Capnodiales	f__Teratosphaeriaceae	g__Hyweljonesia	s__Hyweljonesia_queenslandica
ASV_1811	k__Fungi	p__Basidiomycota	c__Agaricomycetes	o__Agaricales	f__Agaricaceae	g__Leucocoprinus	s__Leucocoprinus_straminellus
ASV_1812	k__Fungi	p__Ascomycota	c__Sordariomycetes	o__Xylariales	f__Xylariaceae	Unknow	Unknow
ASV_1813	k__Fungi	p__Ascomycota	c__Dothideomycetes	o__Pleosporales	f__Sporormiaceae	g__Sporormiella	s__Sporormiella_megalospora
ASV_1814	k__Fungi	p__Ascomycota	c__Dothideomycetes	o__Pleosporales	f__unidentified	g__unidentified	s__unidentified
ASV_1815	k__Fungi	p__Basidiomycota	c__Tremellomycetes	o__Filobasidiales	f__Piskurozymaceae	g__Solicoccozyma	s__Solicoccozyma_terricola
ASV_1816	k__Fungi	p__Ascomycota	c__Leotiomycetes	o__Thelebolales	f__Pseudeurotiaceae	g__Pseudogymnoascus	Unknow
ASV_1817	k__Fungi	p__Ascomycota	c__Sordariomycetes	o__Glomerellales	f__Glomerellaceae	g__Colletotrichum	Unknow
ASV_1818	k__Fungi	p__Ascomycota	c__Sordariomycetes	o__Hypocreales	Unknow	Unknow	Unknow
ASV_1819	k__Fungi	p__Basidiomycota	c__Agaricomycetes	o__Agaricales	f__Psathyrellaceae	g__Coprinopsis	s__Coprinopsis_nivea
ASV_1820	k__Fungi	p__Ascomycota	c__Sordariomycetes	o__Microascales	f__Graphiaceae	g__Graphium	s__Graphium_carbonarium
ASV_1821	k__Fungi	p__Ascomycota	c__Sordariomycetes	o__Hypocreales	f__Nectriaceae	Unknow	Unknow
ASV_1822	k__Fungi	p__Ascomycota	c__Dothideomycetes	o__Capnodiales	f__Cladosporiaceae	g__Cladosporium	s__Cladosporium_kenpeggii
ASV_1823	k__Fungi	p__Basidiomycota	c__Agaricomycetes	o__Agaricales	f__Psathyrellaceae	g__Coprinellus	s__Coprinellus_heptemerus
ASV_1824	k__Fungi	p__Ascomycota	c__Sordariomycetes	o__Sordariales	f__Chaetomiaceae	Unknow	Unknow
ASV_1825	k__Fungi	p__Basidiomycota	c__Tremellomycetes	o__Tremellales	f__Tremellales_fam_Incertae_sedis	g__Kwoniella	s__Kwoniella_shandongensis
ASV_1826	k__Fungi	p__Ascomycota	c__Sordariomycetes	o__Trichosphaeriales	f__Trichosphaeriaceae	g__Nigrospora	Unknow
ASV_1827	k__Fungi	p__Ascomycota	c__Dothideomycetes	o__Capnodiales	f__Cladosporiaceae	g__Cladosporium	Unknow
ASV_1828	k__Fungi	p__Ascomycota	c__Sordariomycetes	o__Diaporthales	f__Valsaceae	Unknow	Unknow
ASV_1829	k__Fungi	p__Ascomycota	c__Saccharomycetes	o__Saccharomycetales	f__Debaryomycetaceae	g__Debaryomyces	s__Debaryomyces_nepalensis
ASV_1830	k__Fungi	p__Ascomycota	c__Sordariomycetes	Unknow	Unknow	Unknow	Unknow
ASV_1831	k__Fungi	p__Ascomycota	c__Dothideomycetes	o__Pleosporales	f__Lindgomycetaceae	g__unidentified	s__unidentified
ASV_1832	k__Fungi	p__Ascomycota	c__Sordariomycetes	o__Sordariales	Unknow	Unknow	Unknow
ASV_1833	k__Fungi	p__Ascomycota	c__Saccharomycetes	o__Saccharomycetales	f__Dipodascaceae	g__Yarrowia	Unknow
ASV_1834	k__Fungi	p__Basidiomycota	c__Tremellomycetes	o__Cystofilobasidiales	f__Mrakiaceae	g__Mrakia	s__unidentified
ASV_1835	k__Fungi	p__Basidiomycota	c__Agaricomycetes	o__Agaricales	f__Strophariaceae	g__Psilocybe	s__Psilocybe_coprophila
ASV_1836	k__Fungi	p__Ascomycota	c__Eurotiomycetes	o__Eurotiales	f__Aspergillaceae	g__Aspergillus	Unknow
ASV_1837	k__Fungi	p__Basidiomycota	c__Tremellomycetes	o__Cystofilobasidiales	f__Cystofilobasidiaceae	g__Cystofilobasidium	s__Cystofilobasidium_infirmominiatum
ASV_1838	k__Fungi	p__Ascomycota	c__Dothideomycetes	o__Pleosporales	f__Periconiaceae	g__Periconia	s__Periconia_byssoides
ASV_1839	k__Fungi	p__Ascomycota	c__Dothideomycetes	o__Pleosporales	f__Lophiostomataceae	Unknow	Unknow
ASV_1840	k__Fungi	p__Ascomycota	c__Eurotiomycetes	o__Eurotiales	f__Aspergillaceae	g__Penicillium	Unknow
ASV_1841	k__Fungi	p__Ascomycota	c__Sordariomycetes	o__Hypocreales	f__Hypocreales_fam_Incertae_sedis	g__Acremonium	s__Acremonium_roseolum
ASV_1842	k__Fungi	p__Ascomycota	Unknow	Unknow	Unknow	Unknow	Unknow
ASV_1843	k__Fungi	p__Ascomycota	c__Sordariomycetes	o__Glomerellales	f__Glomerellaceae	g__Colletotrichum	s__Colletotrichum_chlorophyti
ASV_1844	k__Fungi	p__Ascomycota	c__Pezizomycetes	o__Pezizales	f__Pyronemataceae	g__Tricharina	s__Tricharina_groenlandica
ASV_1845	k__Fungi	p__Basidiomycota	c__Tremellomycetes	o__Filobasidiales	f__Filobasidiaceae	g__Naganishia	s__unidentified
ASV_1846	k__Fungi	p__Ascomycota	c__Sordariomycetes	o__Hypocreales	f__Clavicipitaceae	g__Aciculosporium	s__Aciculosporium_take
ASV_1847	k__Fungi	p__Ascomycota	c__Sordariomycetes	o__Sordariales	f__Lasiosphaeriaceae	g__Podospora	s__Podospora_cochleariformis
ASV_1848	k__Fungi	p__Ascomycota	c__Sordariomycetes	o__Glomerellales	f__Glomerellaceae	g__Colletotrichum	s__Colletotrichum_chlorophyti

## Sheet: ST4
Supplemental Table 4: Proportion of fungal abundance of six phyla and top 20 family as well as top 20 genus in the Caprinea gut of different provinces.
	taxa	Anhui	Guangxi	Jilin	Shandong	Shanxi	Tibet
Phylum	p__Ascomycota	91.5649	94.8358	92.7172	93.3496	90.8567	95.2732
	p__Basidiomycota	7.15334	2.58349	3.34633	5.62591	7.62331	3.04987
	p__Chytridiomycota	0	0	0	0	0.00260245	0
	p__Mortierellomycota	0.00136694	0	0	0	0	0
	p__Mucoromycota	1.16124	1.24194	1.77565	0.606923	0.254159	0.0244435
	p__Neocallimastigomycota	0.119166	1.33878	2.1608	0.417529	1.26322	1.65254
Family	f__Aspergillaceae	12.4797	7.40508	10.0096	40.2618	7.281	0.127277
	f__Trichosphaeriaceae	18.5697	48.076	7.1537	0.302839	0.44455	0.0938288
	f__Cladosporiaceae	18.089	6.02067	1.21503	22.1955	4.01283	0.0495089
	f__Didymellaceae	0.746936	0.830489	4.48091	0.651303	35.0776	6.95884
	f__Nectriaceae	14.0601	1.53011	18.4826	11.7077	0.949986	0.350469
	f__Hypocreaceae	0.875058	0.373035	37.3035	0.141966	0.234151	0.128885
	f__Sporormiaceae	0.330845	0.393551	0.742367	0.159513	0.164848	38.9579
	f__Thelebolaceae	0.133417	1.12463	0.95933	0.189598	0.00330029	33.4688
	f__Debaryomycetaceae	0	0.0297491	0.522576	0.0161986	27.8384	0.0536755
	f__Trichocomaceae	0.153065	0.541801	1.42441	0.913813	9.11582	0.00301882
	f__Hypocreales_fam_Incertae_sedis	3.76919	0.333893	6.22712	0.532462	0.197633	0.091031
	f__Glomerellaceae	5.48454	0.0971085	0.196083	5.09547	0.0775136	0.0306866
	f__Didymosphaeriaceae	0.321707	10.0612	0.166773	0.13903	0.107048	0.127982
	f__Plectosphaerellaceae	2.17047	0.693669	0.917996	5.59114	0.104983	0.0013417
	f__Periconiaceae	3.80406	1.9284	0.0691671	1.5049	0.0767786	0.0344939
	f__Neocallimastigaceae	0.122347	1.36566	2.16675	0.421332	1.26798	1.75184
	f__Mycosphaerellaceae	0.110125	0.329414	0.115263	0	0.00861696	5.43907
	f__Sporocadaceae	0.0167212	4.958	0.0114188	0.0460255	0	0.00268339
	f__Ustilaginaceae	0	0.0351756	0.104551	0.0413663	3.65485	0.931168
	Other	18.7629	13.8724	7.73078	10.0881	9.38216	11.3975
Genus	g__Nigrospora	18.7414	53.3054	7.34106	0.305632	0.696221	0.120955
	g__Aspergillus	3.78812	3.22506	9.0147	37.3147	3.08419	0.0489919
	g__Cladosporium	18.2244	6.67555	1.24685	22.4001	6.28459	0.0638223
	g__Trichoderma	0.863434	0.35063	38.2805	0.133777	0.36671	0.166147
	g__Fusarium	13.8701	1.26631	18.2908	2.4102	1.43586	0.340482
	g__Thelebolus	0.13465	1.24696	0.984455	0.191347	0.00173058	43.0097
	g__Debaryomyces	0	0.0329849	0.0061457	0.00796647	43.5646	0.0691935
	g__Sporormiella	0.211397	0.278925	0.552917	0.119961	0.174491	30.602
	g__Penicillium	8.77141	4.98548	1.25709	3.31835	8.31876	0.115081
	g__Talaromyces	0.148282	0.600734	1.45669	0.922239	14.261	0.00389158
	g__Colletotrichum	5.53526	0.107671	0.201218	5.14246	0.121396	0.0395584
	g__Stephanonectria	0.276016	0.154773	0.0817626	9.2186	0.0272742	0.00302678
	g__Periconia	3.83924	2.13816	0.0709786	1.51878	0.120245	0.0444663
	g__Sarocladium	0.0797387	0.154473	6.28726	0.0305149	0.0557234	0.111337
	g__Mycocentrospora	0.00446621	0	0.0200728	0	0	7.01154
	g__Coniochaeta	0.0467624	0	0.0321456	0	0.00749916	5.92515
	g__Leptoxyphium	4.48883	0.0543483	0.00858208	0.0163315	0	0.0127367
	g__Phallus	2.17174	0	0.281395	1.99464	0.0237337	0.00360731
	g__Chordomyces	0.701722	0.241597	0.0489904	3.36144	0.0387345	0.00172959
	Other	18.103	25.181	14.5364	11.5929	21.4172	12.3066

## Sheet: ST5
Supplemental Table 5: LEfSe result to identify the significant fungal family that enrich in the Caprinea gut of six provinces.
taxa	Logarithm value	region	LDA value	p value
f__Periconiaceae	4.58175	Anhui	4.25543	0.006854
f__Cucurbitariaceae	3.39544	Anhui	3.16989	0.032609
f__Sordariaceae	3.22298	Anhui	2.92647	0.025391
f__Glomerellaceae	4.73465	Anhui	4.40087	0.001539
f__Lycoperdaceae	3.46834	Anhui	3.12694	0.034805
f__Rhynchogastremataceae	3.81636	Anhui	3.49778	0.02885
f__Tremellaceae	2.59513	Anhui	2.97675	0.003728
f__Halotthiaceae	3.34759	Guangxi	3.05815	0.011034
f__Sarocladiaceae	2.83842	Guangxi	2.78564	0.000986
f__Botryosphaeriaceae	4.08498	Guangxi	3.78324	0.003291
f__Didymosphaeriaceae	5.00295	Guangxi	4.68748	0.009107
f__Schizoparmaceae	3.82539	Guangxi	3.49065	0.002963
f__Sporocadaceae	4.69536	Guangxi	4.37937	0.00424
f__Xylariales_fam_Incertae_sedis	3.09656	Guangxi	2.87658	0.034751
f__Trichosphaeriaceae	5.68154	Guangxi	5.38624	0.000293
f__Pleosporales_fam_Incertae_sedis	2.52948	Guangxi	2.80908	0.017329
f__Lophiostomataceae	3.90103	Guangxi	3.5989	0.007663
f__Thyridariaceae	4.03663	Guangxi	3.73888	0.003101
f__Neomassarinaceae	2.85638	Guangxi	2.84142	0.000986
f__Rutstroemiaceae	2.02938	Guangxi	2.96205	0.011034
f__Teichosporaceae	2.97041	Guangxi	2.94369	0.00025
f__Bambusicolaceae	2.61633	Guangxi	3.76346	0.011034
f__Xylariaceae	4.11188	Guangxi	3.82131	0.017247
f__Lasiosphaeriaceae	4.14771	Guangxi	3.88452	0.00883
f__Corynesporascaceae	2.47668	Guangxi	2.64082	0.003728
f__Cainiaceae	2.36177	Guangxi	2.97345	0.046037
f__Teratosphaeriaceae	3.29308	Guangxi	3.01538	0.000702
f__Phomatosporaceae	2.1226	Guangxi	2.97526	0.038217
f__Diatrypaceae	2.0714	Guangxi	2.98929	0.011034
f__Sphaerobolaceae	3.63459	Guangxi	3.33037	0.003728
f__Peniophoraceae	2.07984	Guangxi	3.72896	0.011034
f__Geastraceae	2.84241	Guangxi	2.86037	0.011571
f__Strophariaceae	3.47428	Guangxi	3.19476	0.007295
f__Psathyrellaceae	4.06784	Guangxi	3.76308	0.018035
f__Hydnodontaceae	2.7723	Guangxi	2.94666	6.62e-05
f__Pilobolaceae	4.07078	Guangxi	3.81214	0.005952
f__Pezizaceae	1.5217	Jilin	3.74256	0.02918
f__Hypocreaceae	5.57142	Jilin	5.22206	0.041772
f__Hypocreales_fam_Incertae_sedis	4.79513	Jilin	4.52164	0.008424
f__Nectriaceae	5.26696	Jilin	4.97555	0.00239
f__Chionosphaeraceae	1.78188	Jilin	3.51936	0.02918
f__Mrakiaceae	2.89124	Jilin	2.77751	0.012753
f__Trimorphomycetaceae	4.10357	Jilin	3.84047	0.039708
f__Symmetrosporaceae	3.40736	Jilin	3.17676	0.048327
f__Bulleribasidiaceae	3.56227	Jilin	3.29975	0.007332
f__Nidulariaceae	2.4169	Jilin	2.85796	0.02918
f__Mucoraceae	4.21831	Jilin	3.84265	0.023249
f__Neocallimastigaceae	4.33643	Jilin	3.98722	0.048771
f__Cladosporiaceae	5.34655	Shandong	5.03451	0.003886
f__Chaetosphaeriaceae	2.25677	Shandong	2.97332	0.0441
f__Apiosporaceae	3.17317	Shandong	2.86396	0.006871
f__Aspergillaceae	5.60389	Shandong	5.31181	0.007307
f__Plectosphaerellaceae	4.74842	Shandong	4.42137	0.003104
f__Agaricaceae	3.88993	Shandong	3.68662	0.039943
f__Valsaceae	2.73748	Shanxi	2.93358	6.24e-05
f__Trichocomaceae	4.95937	Shanxi	4.63013	0.003466
f__Myxotrichaceae	2.263	Shanxi	2.97806	0.020242
f__Onygenales_fam_Incertae_sedis	3.26209	Shanxi	2.97334	0.008367
f__Stachybotryaceae	4.06678	Shanxi	3.66782	0.049872
f__Thelebolaceae	5.51433	Tibet	5.24146	0.0015
f__Sporormiaceae	5.59646	Tibet	5.29541	0.004944
f__Mycosphaerellaceae	4.72699	Tibet	4.36015	0.010558
f__Coniochaetaceae	4.68113	Tibet	4.37844	0.004916
f__Filobasidiaceae	4.31925	Tibet	4.00982	0.004635

## Sheet: ST6
Supplemental Table 6: Interactions between the bacteria and arachaea with mycobiome.
Bacteria	Fungi	Spearman Correlation	P value
Actinomycetaceae	Apiosporaceae	-0.516242	0.0049193
Barnesiellaceae	Apiosporaceae	0.613348	0.000519178
CAG-313	Apiosporaceae	0.50542	0.00607842
CAG-433	Apiosporaceae	-0.737363	7.59592e-06
CAG-508	Apiosporaceae	-0.544321	0.00274885
CAG-698	Apiosporaceae	0.505127	0.0061127
GWE2-31-10	Apiosporaceae	0.501325	0.00657355
Rikenellaceae	Apiosporaceae	0.535839	0.00329439
UBA932	Apiosporaceae	0.581759	0.00116521
UBA953	Apiosporaceae	0.663364	0.000119251
CAG-917	Aspergillaceae	0.597154	0.000794021
DTU072	Aspergillaceae	0.530724	0.0036662
UBA1242	Aspergillaceae	0.527641	0.0039072
Anaerotignaceae	Botryosphaeriaceae	-0.538853	0.00309077
CAG-433	Botryosphaeriaceae	-0.529611	0.00375171
CAG-508	Botryosphaeriaceae	-0.557618	0.00204982
DTU072	Botryosphaeriaceae	0.52212	0.00437261
GWE2-31-10	Botryosphaeriaceae	0.559298	0.00197349
UBA1067	Botryosphaeriaceae	0.582824	0.0011354
CAG-822	Bulleribasidiaceae	0.513385	0.0052053
Campylobacteraceae	Bulleribasidiaceae	0.529946	0.00372581
Helicobacteraceae	Bulleribasidiaceae	0.530489	0.00368414
UBA1255	Bulleribasidiaceae	0.527068	0.00395345
RUG844	Capnodiaceae	-0.539502	0.00304838
UBA1257	Capnodiaceae	-0.508571	0.00571923
CAG-508	Chaetomiaceae	0.55347	0.00224918
Enterobacteriaceae	Chaetomiaceae	-0.541565	0.00291689
UBA1407	Chaetomiaceae	-0.576451	0.00132422
UBA9339	Chaetomiaceae	-0.513601	0.00518326
UBA932	Chaetothyriales_fam_Incertae_sedis	0.534019	0.00342278
Elusimicrobiaceae	Cladosporiaceae	0.571233	0.00149852
Acidaminococcaceae	Coniothyriaceae	-0.642492	0.000227375
Marinifilaceae	Coniothyriaceae	0.509732	0.00559147
UBA1829	Coniothyriaceae	-0.520386	0.00452823
UBA5755	Coniothyriaceae	0.561361	0.00188314
CAG-465	Corynesporascaceae	-0.522845	0.00430898
CAG-508	Corynesporascaceae	-0.575293	0.0013613
QAMH01	Corynesporascaceae	0.552347	0.00230599
Endomicrobiaceae	Cyphellophoraceae	0.512191	0.00532899
Muribaculaceae	Cystobasidiaceae	-0.522507	0.00433853
Saccharofermentanaceae	Debaryomycetaceae	0.57995	0.00121745
WCHB1-69	Debaryomycetaceae	0.638837	0.000253353
Barnesiellaceae	Diatrypaceae	0.510579	0.00549986
Planococcaceae	Didymellaceae	-0.569865	0.0015474
QALW01	Didymellaceae	-0.502258	0.00645783
UBA5755	Didymellaceae	-0.614753	0.000499846
UBA7702	Didymellaceae	-0.532093	0.00356336
DTU072	Didymosphaeriaceae	0.536933	0.00321915
GWE2-31-10	Didymosphaeriaceae	0.511373	0.00541508
UBA1257	Didymosphaeriaceae	-0.501234	0.00658497
UBA953	Didymosphaeriaceae	0.600165	0.000734962
CAG-138	Dipodascaceae	-0.510552	0.00550278
CAG-382	Dipodascaceae	-0.513011	0.00524385
Christensenellaceae	Dipodascaceae	-0.517108	0.00483528
Erysipelatoclostridiaceae	Dipodascaceae	0.609712	0.000572283
Monoglobaceae	Dipodascaceae	-0.576932	0.00130908
QAMX01	Dipodascaceae	-0.559722	0.00195461
RUG350	Dipodascaceae	-0.529401	0.00376804
Succinivibrionaceae	Dipodascaceae	0.560542	0.00191859
UBA4068	Dipodascaceae	-0.508093	0.00577249
WCHB1-69	Dipodascaceae	0.505635	0.00605331
Anaerotignaceae	Filobasidiaceae	0.557775	0.00204255
CAG-433	Filobasidiaceae	0.527942	0.00388312
CAG-508	Filobasidiaceae	0.654589	0.00015735
UBA941	Filobasidiaceae	0.544613	0.00273151
CAG-312	Geastraceae	0.523433	0.00425787
CAG-917	Glomerellaceae	0.504942	0.00613458
Campylobacteraceae	Glomerellaceae	0.603192	0.000679492
Propionibacteriaceae	Glomerellaceae	-0.547752	0.00255133
QAMX01	Glomerellaceae	0.51976	0.00458551
UBA1255	Glomerellaceae	0.543361	0.00280641
UBA1820	Gymnoascaceae	0.534019	0.00342278
CAG-314	Halotthiaceae	-0.507522	0.00583677
CAG-433	Halotthiaceae	-0.517713	0.00477731
CAG-465	Halotthiaceae	-0.533	0.00349655
CAG-508	Halotthiaceae	-0.533	0.00349655
UBA1234	Halotthiaceae	-0.502426	0.00643716
UBA1257	Halotthiaceae	-0.536057	0.00327925
UBA1407	Halotthiaceae	0.508541	0.00572258
UBA5348	Halotthiaceae	-0.503445	0.00631307
UBA7702	Halotthiaceae	-0.508541	0.00572258
Methanocorpusculaceae	Helotiaceae	0.587196	0.00101981
UBA4068	Helotiaceae	0.565608	0.00170833
CAG-1000	Herpotrichiellaceae	-0.539792	0.00302959
Barnesiellaceae	Hydnodontaceae	0.532679	0.00352008
CAG-307	Hydnodontaceae	0.522845	0.00430898
CAG-508	Hydnodontaceae	-0.61299	0.000524207
Erysipelotrichaceae	Hydnodontaceae	0.598239	0.000772275
UBA1257	Hydnodontaceae	-0.656424	0.000148595
UBA1407	Hydnodontaceae	0.648229	0.000191331
UBA4705	Hydnodontaceae	0.505635	0.00605331
UBA5348	Hydnodontaceae	-0.500718	0.00664979
UBA953	Hydnodontaceae	0.503176	0.00634562
Actinomycetaceae	Hypocreales_fam_Incertae_sedis	-0.585914	0.00105258
CAG-552	Hypocreales_fam_Incertae_sedis	0.57139	0.001493
CAG-826	Hypocreales_fam_Incertae_sedis	-0.530283	0.00369989
Methanobacteriaceae	Hypocreales_fam_Incertae_sedis	-0.524254	0.00418744
Mycobacteriaceae	Hypocreales_fam_Incertae_sedis	-0.530009	0.00372094
Nocardioidaceae	Hypocreales_fam_Incertae_sedis	-0.516306	0.00491302
Selenomonadaceae	Hypocreales_fam_Incertae_sedis	-0.542067	0.00288564
UBA9339	Hypocreales_fam_Incertae_sedis	-0.526172	0.00402669
Muribaculaceae	Kondoaceae	-0.555457	0.00215171
Acidaminococcaceae	Lasiosphaeriaceae	-0.585074	0.00107458
Barnesiellaceae	Lasiosphaeriaceae	0.55818	0.002024
CAG-433	Lasiosphaeriaceae	-0.600441	0.000729739
CAG-508	Lasiosphaeriaceae	-0.536226	0.0032676
DTU072	Lasiosphaeriaceae	0.514342	0.00510795
Elusimicrobiaceae	Lasiosphaeriaceae	0.554338	0.00220615
UBA953	Lasiosphaeriaceae	0.510979	0.00545706
Akkermansiaceae	Leptosphaeriaceae	-0.521962	0.00438665
CAG-302	Leptosphaeriaceae	-0.526457	0.00400323
CAG-465	Leptosphaeriaceae	-0.533201	0.00348187
CAG-611	Leptosphaeriaceae	-0.530054	0.00371745
CAG-822	Leptosphaeriaceae	-0.516117	0.00493152
UBA1234	Leptosphaeriaceae	-0.535899	0.00329023
UBA5348	Leptosphaeriaceae	-0.517915	0.00475805
Barnesiellaceae	Lophiostomataceae	0.535933	0.00328786
CAG-433	Lophiostomataceae	-0.549019	0.00248153
CAG-508	Lophiostomataceae	-0.566863	0.00165943
Bacillaceae_A	Lycoperdaceae	0.545298	0.00269129
CAG-138	Lycoperdaceae	0.53474	0.00337141
QAMX01	Lycoperdaceae	0.620447	0.000427792
Succinivibrionaceae	Lycoperdaceae	-0.678207	7.30631e-05
UBA9339	Lycoperdaceae	-0.531014	0.00364422
Peptococcaceae	Massarinaceae	0.519751	0.00458635
Aminobacteriaceae	Melanommataceae	0.538494	0.00311442
CAG-138	Microascaceae	0.529289	0.00377673
Methanocorpusculaceae	Microascaceae	0.600529	0.000728092
Thermoguttaceae	Microascaceae	0.537081	0.00320912
UBA941	Microascaceae	0.510923	0.00546307
CAG-552	Microascales_fam_Incertae_sedis	0.582143	0.00115439
F082	Microascales_fam_Incertae_sedis	0.508946	0.0056777
ML635J-15	Microascales_fam_Incertae_sedis	0.528389	0.00384751
UBA1750	Microascales_fam_Incertae_sedis	-0.569943	0.00154454
UBA4068	Microdochiaceae	-0.514665	0.00507552
CAG-307	Morosphaeriaceae	0.550285	0.00241343
QAMH01	Morosphaeriaceae	0.510722	0.00548451
Actinomycetaceae	Mucoraceae	-0.551809	0.0023336
Atopobiaceae	Mucoraceae	-0.563715	0.00178445
Eggerthellaceae	Mucoraceae	-0.666989	0.000106067
Mycobacteriaceae	Mucoraceae	-0.691077	4.66966e-05
Nocardioidaceae	Mucoraceae	-0.636256	0.000273235
UBA941	Mucoraceae	-0.502249	0.00645897
UBA1257	Mycosphaerellaceae	-0.552749	0.00228549
Acidaminococcaceae	Myxotrichaceae	0.516952	0.00485033
Firm-18	Myxotrichaceae	-0.54097	0.00295431
Paludibacteraceae	Myxotrichaceae	0.59968	0.000744214
Planococcaceae	Myxotrichaceae	-0.526864	0.00397001
UBA1381	Myxotrichaceae	-0.577568	0.00128928
WCHB1-69	Myxotrichaceae	0.511234	0.00542994
Actinomycetaceae	Nectriaceae	-0.69075	4.72435e-05
Eggerthellaceae	Nectriaceae	-0.516694	0.00487529
Helicobacteraceae	Nectriaceae	0.536946	0.0032183
Mycobacteriaceae	Nectriaceae	-0.536946	0.0032183
Nocardioidaceae	Nectriaceae	-0.538588	0.00310823
UBA1255	Nectriaceae	0.579639	0.00122662
CAG-508	Neomassarinaceae	-0.522861	0.00430756
Erysipelotrichaceae	Neomassarinaceae	0.519264	0.00463139
UBA1257	Neomassarinaceae	-0.584453	0.00109106
UBA1407	Neomassarinaceae	0.581756	0.00116531
CAG-313	Onygenales_fam_Incertae_sedis	-0.533615	0.00345186
Muribaculaceae	Onygenales_fam_Incertae_sedis	-0.501358	0.00656944
UBA1715	Onygenales_fam_Incertae_sedis	-0.535674	0.00330583
Clostridiaceae	Ophiostomataceae	0.537047	0.00321145
Saccharofermentanaceae	Ophiostomataceae	0.509594	0.0056066
UBA3663	Ophiostomataceae	0.506505	0.0059526
Acidaminococcaceae	Periconiaceae	-0.560285	0.00192983
CAG-433	Periconiaceae	-0.561106	0.00189413
Elusimicrobiaceae	Periconiaceae	0.512659	0.00528021
CAG-508	Pezizales_fam_Incertae_sedis	0.522809	0.00431211
UBA1257	Phaeosphaeriaceae	-0.541108	0.00294557
UBA5755	Phaffomycetaceae	-0.508541	0.00572258
Muribaculaceae	Phallaceae	-0.521454	0.00443183
CAG-312	Phomatosporaceae	0.508913	0.00568137
UBA953	Phomatosporaceae	0.591683	0.000911969
UBA1381	Pichiaceae	-0.558083	0.00202842
Barnesiellaceae	Pilobolaceae	0.581941	0.00116007
Muribaculaceae	Pilobolaceae	0.561446	0.00187951
Anaerofustaceae	Plectosphaerellaceae	-0.510979	0.00545706
UBA1402	Pleosporales_fam_Incertae_sedis	0.536105	0.00327598
Barnesiellaceae	Psathyrellaceae	0.546654	0.00261315
CAG-433	Psathyrellaceae	-0.528542	0.0038354
Elusimicrobiaceae	Psathyrellaceae	0.5011	0.00660177
Mycobacteriaceae	Psathyrellaceae	-0.529091	0.00379222
UBA932	Psathyrellaceae	0.555985	0.00212643
Treponemataceae	Pyronemataceae	0.59601	0.000817524
Eggerthellaceae	Rhizopodaceae	-0.576582	0.00132007
Erysipelotrichaceae	Rhizopodaceae	-0.55168	0.00234027
UBA3663	Rhizopodaceae	0.505388	0.00608221
Actinomycetaceae	Rhynchogastremataceae	-0.528552	0.00383463
Acutalibacteraceae	Saccharomycetales_fam_Incertae_sedis	-0.505515	0.0060673
UBA1381	Saccharomycetales_fam_Incertae_sedis	-0.556982	0.00207937
WCHB1-69	Saccharomycetales_fam_Incertae_sedis	0.552025	0.00232245
Aminobacteriaceae	Sarcosomataceae	0.538494	0.00311442
Barnesiellaceae	Sarocladiaceae	0.576361	0.00132708
CAG-508	Sarocladiaceae	-0.52421	0.0041912
Erysipelotrichaceae	Sarocladiaceae	0.505327	0.00608926
UBA1257	Sarocladiaceae	-0.552083	0.00231947
UBA1407	Sarocladiaceae	0.543541	0.00279551
CAG-307	Schizoparmaceae	0.565089	0.00172892
CAG-312	Schizoparmaceae	0.502833	0.00638734
UBA1257	Schizoparmaceae	-0.647777	0.000193974
UBA1407	Schizoparmaceae	0.505707	0.00604495
CAG-239	Sordariaceae	-0.551116	0.00236961
Marinifilaceae	Sordariaceae	-0.595384	0.00083063
UBA1257	Sphaerobolaceae	-0.610532	0.000559916
CAG-508	Sporocadaceae	-0.540571	0.0029796
CAG-698	Sporocadaceae	0.586074	0.00104846
DTU072	Sporocadaceae	0.523504	0.00425177
GWE2-31-10	Sporocadaceae	0.612769	0.000527339
Ruminococcaceae	Sporocadaceae	0.518427	0.0047097
CAG-239	Sporormiaceae	-0.606459	0.000623769
CAG-698	Stachybotryaceae	0.545008	0.0027083
Erysipelotrichaceae	Strophariaceae	0.508719	0.00570278
Mucispirillaceae	Strophariaceae	-0.528134	0.00386778
Saccharimonadaceae	Strophariaceae	0.526617	0.00399016
UBA1234	Strophariaceae	-0.591534	0.00091538
UBA5348	Strophariaceae	-0.5794	0.0012337
Actinomycetaceae	Symmetrosporaceae	-0.513688	0.00517432
Mycobacteriaceae	Symmetrosporaceae	-0.568601	0.00159375
Nocardioidaceae	Symmetrosporaceae	-0.532525	0.00353141
Atopobiaceae	Sympoventuriaceae	0.521712	0.00440879
QAMH01	Sympoventuriaceae	0.500844	0.00663389
Barnesiellaceae	Teichosporaceae	0.51314	0.00523053
CAG-433	Teichosporaceae	-0.505896	0.00602292
CAG-508	Teichosporaceae	-0.633991	0.000291802
Erysipelotrichaceae	Teichosporaceae	0.577568	0.00128928
GWE2-31-10	Teichosporaceae	0.503609	0.00629336
UBA1257	Teichosporaceae	-0.566512	0.00167299
UBA1407	Teichosporaceae	0.568037	0.0016148
UBA4705	Teichosporaceae	0.51314	0.00523053
UBA953	Teichosporaceae	0.585574	0.00106144
Barnesiellaceae	Teratosphaeriaceae	0.548338	0.00251884
CAG-433	Teratosphaeriaceae	-0.513077	0.00523697
CAG-508	Teratosphaeriaceae	-0.543301	0.00281006
Clostridiaceae	Teratosphaeriaceae	-0.554095	0.00221815
Erysipelotrichaceae	Teratosphaeriaceae	0.595112	0.000836384
UBA1407	Teratosphaeriaceae	0.523871	0.00422013
UBA953	Teratosphaeriaceae	0.615981	0.000483474
Acutalibacteraceae	Thelebolaceae	0.601959	0.000701623
CAG-312	Thyridariaceae	0.751852	3.97733e-06
GWE2-31-10	Thyridariaceae	0.610285	0.000563608
UBA953	Thyridariaceae	0.567458	0.00163669
CAG-552	Tilletiaceae	0.51465	0.00507704
UBA1242	Tilletiaceae	0.505635	0.00605331
Actinomycetaceae	Torulaceae	-0.50893	0.00567951
CAG-698	Torulaceae	0.56421	0.00176426
GWE2-31-10	Torulaceae	0.51478	0.005064
Selenomonadaceae	Tremellaceae	-0.603156	0.000680129
UBA932	Tremellaceae	0.574473	0.00138809
Acutalibacteraceae	Trichocomaceae	-0.540697	0.00297162
CAG-917	Trichocomaceae	0.51521	0.00502102
Eggerthellaceae	Trichocomaceae	-0.591121	0.000924899
Helicobacteraceae	Trichocomaceae	0.518225	0.00472876
Tannerellaceae	Trichocomaceae	0.59167	0.000912278
CAG-449	Trichomeriaceae	-0.582648	0.00114028
Clostridiaceae	Trichomeriaceae	-0.526778	0.00397704
GWE2-31-10	Trichomeriaceae	0.537313	0.00319337
Tannerellaceae	Trichomeriaceae	-0.51273	0.00527281
UBA953	Trichomeriaceae	0.612978	0.000524381
UBA5297	Trichomonascaceae	0.509373	0.00563071
WCHB1-69	Trichomonascaceae	0.602436	0.000692986
Barnesiellaceae	Trichosphaeriaceae	0.542967	0.00283035
CAG-433	Trichosphaeriaceae	-0.540777	0.0029665
UBA5297	Trichosphaeriaceae	-0.511768	0.00537339
UBA932	Trichosphaeriaceae	0.572523	0.00145367
UBA1255	Trimorphomycetaceae	0.534148	0.00341352
CAG-313	Ustilaginaceae	-0.596442	0.00080857
CAG-552	Ustilaginaceae	-0.549142	0.00247484
Selenomonadaceae	Ustilaginaceae	0.50761	0.00582678
UBA1242	Ustilaginaceae	-0.500112	0.00672667
UBA5297	Ustilaginaceae	0.512802	0.00526542
CAG-382	Valsaceae	-0.512071	0.00534156
Firm-18	Valsaceae	-0.500382	0.0066923
Paludibacteraceae	Valsaceae	0.568718	0.0015894
Planococcaceae	Valsaceae	-0.55568	0.00214098
QALW01	Valsaceae	-0.518365	0.00471551
UBA9506	Valsaceae	-0.532302	0.00354784
Barnesiellaceae	Xylariaceae	0.527223	0.00394092
Erysipelotrichaceae	Xylariaceae	0.532414	0.00353956
UBA1257	Xylariaceae	-0.563563	0.00179069
Barnesiellaceae	Xylariales_fam_Incertae_sedis	0.532844	0.00350796
CAG-312	Xylariales_fam_Incertae_sedis	0.569878	0.00154691
GCA-900066905	Xylariales_fam_Incertae_sedis	0.52167	0.0044126
UBA953	Xylariales_fam_Incertae_sedis	0.509538	0.00561271

## Sheet: ST7
Supplemental Table 7: Relative abundance of bacteria and archaea in samples from metagenomic datasets.
	Anhui					Guangxi					Jilin					Shandong					Shanxi					Tibet
MAGs	AH1	AH2	AH3	AH4	AH5	GX1	GX2	GX3	GX4	GX5	JL1	JL2	JL3	JL4	JL5	SD1	SD2	SD3	SD4	SD5	SX1	SX2	SX3	SX4	SX5	XZ1	XZ2	XZ3	XZ4	XZ5
AH1.bin001	0.110628	0.0341507	0.0297246	0.000802012	0.000656648	0.00265165	0.0176292	0.0029073	0.0146869	0.00673189	0.135851	0.00155891	0.00195992	0.000847126	0.00109775	0.0021504	0.00169926	0.059369	0.00714292	0.00120803	0.00130327	0.00207019	0.0217345	0.00188974	0.00109274	0.00182458	0.00081705	0.00299251	0.0026316	0.0055389
AH1.bin002	0.12948	0.176448	0.0652237	0.222573	0.027088	0.00309777	0.00217546	0.00232584	0.0138297	0.00647625	0.0106718	0.00476195	0.013148	0.00995498	0.00468676	0.0446069	0.00880209	0.0316895	0.0188172	0.00761411	0.00820058	0.0158748	0.00399001	0.00238097	0.0311081	0.00460155	0.00112282	0.00102758	0.00234087	0.00511784
AH1.bin003	0.0454089	0.00399502	0.00250128	0.00839106	0.0251982	0.000907277	0.00274689	0.00100252	0.00766423	0.00423062	0.00455643	0.00209024	0.00165916	0.011158	0.0015138	0.00228072	0.00180453	0.00169425	0.00414039	0.00144863	0.00149876	0.0205967	0.00610031	0.000852138	0.00107269	0.00204513	0.002391	0.00242609	0.00177445	0.0214989
AH1.bin006	0.0683365	0.0187871	0.0112081	0.00802012	0.00680207	0.029078	0.0260002	0.0295993	0.0431984	0.0531333	0.00938355	0.011554	0.00742363	0.00484215	0.00595996	0.0221355	0.0335592	0.0129375	0.0142107	0.0106267	0.00582462	0.0101906	0.00848128	0.00861161	0.0123811	0.0993242	0.023509	0.034291	0.0672137	0.0544165
AH1.bin007	0.259521	0.00138848	0.00915798	0.000200503	0.00667174	0.0202007	0.107891	0.0164964	0.0515143	0.0205415	0.00270178	0.00925823	0.0243411	0.00177445	0.0166167	0.00148874	0.0018346	0.0127019	0.00435593	0.00119801	0.00284213	0.0184513	0.031895	0.00208022	0.00363412	0.000521308	0.000245616	0.000656648	0.00410029	0.000165415
AH1.bin008	0.112482	0.0174337	0.0122608	0.00157896	0.00119299	0.00555394	0.00363412	0.00520807	0.0182207	0.00923818	0.019133	0.00156392	0.000912289	0.00378951	0.00141355	0.0038246	0.00436596	0.0023509	0.0031479	0.00332334	0.000771937	0.00190478	0.00199501	0.00244614	0.00536847	0.00547875	0.00501759	0.00161906	0.0233686	0.00371432
AH1.bin009	0.433362	0.0930084	0.0341808	0.0163761	0.0141806	0.00773942	0.0061755	0.00700758	0.0153285	0.0126116	0.0725821	0.00905272	0.036672	0.00848128	0.345477	0.0136392	0.975613	0.0137395	0.0267571	0.0156242	0.00290228	0.0102958	0.112452	0.00915798	0.0138197	0.00317797	0.00780458	0.00385968	0.0023108	0.00396495
AH1.bin010	0.514621	0.611835	0.459303	1.42697	0.882379	0.627911	0.846334	0.694402	0.844394	0.616281	0.689605	1.09029	0.127881	0.384946	0.336219	0.309071	0.289301	0.0850534	0.774684	0.0172784	1.06245	0.228468	0.413347	0.562717	0.349196	0.464671	0.707475	0.0090076	0.815752	0.54782
AH1.bin016	1.26536	0.0379051	0.0359452	0.0495142	0.0516396	0.0317597	0.0246067	0.0354891	0.049404	0.0634693	0.0174789	0.0581309	0.0227371	0.0231531	0.0176944	0.051805	0.0480105	0.159886	0.0343412	1.32344	0.0387172	0.0381307	0.0527123	0.0186368	0.0252133	0.0925071	0.0670733	0.0383713	0.0560005	0.0504366
AH1.bin017	0.0356996	0.00212533	0.00144362	0.00546872	0.010757	0.0101505	0.0320805	0.0114738	0.0183561	0.00774945	0.00440104	0.000766924	0.00220553	0.000636597	0.00231581	0.00404014	0.00346369	0.0128623	0.00703265	0.000917302	0.000461157	0.00273687	0.00188473	0.000581459	0.00286218	0.00228072	0.00437598	0.00121304	0.0013935	0.00293737
AH1.bin019	0.160262	0.0103209	0.0102958	0.0105214	0.0370028	0.00590482	0.0573289	0.00493739	0.0250829	0.03786	0.0222709	0.00135841	0.0119099	0.0241456	0.0482862	0.081685	0.0829532	0.0996901	0.00742363	0.0085665	0.00918806	0.0500907	0.00953392	0.00459152	0.00466671	0.0180252	0.0378049	0.011549	0.00932339	0.0368475
AH1.bin021	0.110242	0.0273336	0.0253837	0.00081705	0.00182458	0.00143861	0.00492235	0.00120302	0.00134838	0.00145365	0.0017143	0.00136342	0.00344865	0.00209526	0.00269175	0.00246619	0.00213035	0.0021905	0.000701761	0.00228072	0.00803015	0.00168924	0.00210027	0.0261807	0.0347271	0.00278198	0.00228574	0.00144863	0.00130327	0.00213035
AH1.bin022	0.0956049	0.00347873	0.00272183	1.50377e-05	0.000105264	0.0343311	0.000411031	0.0279802	0.045033	0.00162408	0.01393	0.00064161	0.00266168	1.00252e-05	7.51887e-05	0.0121154	0.00277196	8.52138e-05	0.0472836	1.00252e-05	0.000681711	0.0058998	0.00757902	0.0325968	0.0349527	0.000235591	0.00138848	0	0.00308274	0
[truncated: 3,293 more rows]

## Sheet: ST8
Supplemental Table 8: Taxonomy information of bacteria and archaea.
MAGs	kingdom	phylum	class	order	family	genus	species
[truncated: 3,306 more rows]
